# Supplementary material for: Integrative metabolome and transcriptome analyses provide insights into PHGDH in colon cancer organoids
Source: Biosci Rep. 2025 Jan 28;45(1):BSR20240842. doi: 10.1042/BSR20240842 (PMC12096955; doi:10.1042/BSR20240842)
Supplement: Online supplementary table 1 [file bsr-45-01-bsr-2024-0842-s005.xlsx]

## Sheet: Sheet1
Compound	Compound ID	Formula	Description	CRC11_NCT503_1	CRC11_NCT503_2	CRC11_NCT503_3	CRC11_Con1	CRC11_Con2	CRC11_Con3	Vipscore	FC	pValue	FDR	log2FC	ESI+/ESI-	significance
HMDB0014976	0.85_409.1583m/z	C22H28ClFO4	Clocortolone	90315.5	110843	177077	0.000447812	0.000447812	14.4526	1.29688	26169.2	0.0405152	0.1311	14.6756	ESI-	Up
3.76_245.1256m/z	HMDB0060678	C12H18N2O2	3-Hydroxymonoethylglycinexylidide	8.56905e+06	1.28897e+07	1.34349e+07	2231.82	5064.24	3818.22	1.33141	3139.53	0.0170747	0.071999	11.6163	ESI+	Up
1.10_407.1505m/z	HMDB0033063	C15H28O11	2,3-Butanediol apiosylglucoside	885124	989513	1.49378e+06	298.489	2143.39	437.071	1.31735	1170.02	0.0269301	0.0902095	10.1923	ESI+	Up
1.10_205.0867m/z	HMDB0033303	C12H12O3	Anofinic acid	218570	243823	385769	73.8085	381.847	285.399	1.3221	1144.53	0.0323016	0.0997837	10.1605	ESI+	Up
1.10_411.1721m/z	HMDB0256284	C14H23N3O10	Pentetic acid	595506	531906	896767	204.35	1551.61	527.888	1.31718	886.302	0.0267617	0.0899117	9.79166	ESI+	Up
HMDB0001190	2.98_204.0666m/z	C10H9NO	Indoleacetaldehyde	23765.8	14596.5	14539.4	0.000447812	0.000447812	63.9939	1.22491	826.655	0.0289877	0.114062	9.69114	ESI-	Up
1.03_286.0671m/z	HMDB0038634	C11H12N2O2S2	(-)-Dioxibrassinin	29422.6	55302.5	43458.9	60.3803	41.8796	54.3982	1.33033	818.24	0.0293731	0.0946016	9.67638	ESI+	Up
1.10_246.1288m/z	HMDB0250216	C18H12	Chrysene	757998	681680	1.10197e+06	283.138	2377.09	816.401	1.31486	731.066	0.022555	0.0827754	9.51386	ESI+	Up
1.10_166.0512m/z	HMDB0259157	C9H5N5	triazolobenzodiazepine	472195	424749	695429	285.121	1511.05	618.647	1.32107	659.417	0.0239056	0.0845901	9.36505	ESI+	Up
HMDB0257192	0.85_407.1522m/z	C21H19FN4O	(E)-N-(2-Amino-4-fluorophenyl)-3-(1-cinnamyl-1H-pyrazol-4-yl)acrylamide	7.42985e+06	8.5315e+06	1.39477e+07	2246.36	32872.9	10768.2	1.36208	651.79	0.0385882	0.128168	9.34826	ESI-	Up
1.10_245.1255m/z	HMDB0000014	C9H13N3O4	Deoxycytidine	5.68356e+06	5.21508e+06	8.33299e+06	4579.04	24779.4	9386.03	1.31954	496.371	0.0222517	0.0822915	8.95527	ESI+	Up
1.10_165.0479m/z	HMDB0246500	C8H8N2S	2H-Benzimidazole-2-thione, 1,3-dihydro-4-methyl-	5.32492e+06	4.90372e+06	7.99267e+06	4358.41	24486.2	8572.76	1.31865	486.974	0.024522	0.0861036	8.9277	ESI+	Up
1.10_409.1659m/z	HMDB0258468	C25H20N4O2	N-[4-(Benzylamino)-3-cyanoquinolin-2-yl]-4-methoxybenzamide	4.27869e+07	4.02403e+07	6.64283e+07	115062	282076	163750	1.32761	266.462	0.0270746	0.0904747	8.05779	ESI+	Up
0.87_453.1558m/z	HMDB0254234	C22H27N2O5P	(3-{[3-(2-Amino-2-Oxoethyl)-1-Benzyl-2-Ethyl-1h-Indol-5-Yl]oxy}propyl)phosphonic Acid	17890.7	20333.7	26755.5	50.3826	129.788	170.356	1.32248	185.378	0.0147134	0.066483	7.53432	ESI+	Up
HMDB0062185	0.92_288.0481m/z	C6H14NO7P	1-alkyl-2-acylglycerophosphoethanolamine	53578.7	37595.4	28394.8	246.402	221.635	184.876	1.38942	183.131	0.0327667	0.120204	7.51673	ESI-	Up
14.63_271.1522m/z	HMDB0014444	C10H15N5O3	Penciclovir	16807.4	20769.3	18242.9	152.078	126.991	36.9542	1.31264	176.631	0.00386857	0.0412943	7.4646	ESI+	Up
HMDB0247582	9.41_263.0824m/z	C15H10N2	9-Anthryldiazomethane	10857.8	9002.29	10223.5	0.000447812	186.066	0.000447812	1.14182	161.682	0.00267944	0.0520256	7.33702	ESI-	Up
11.19_260.1599m/z	HMDB0246097	C11H18N2O4	3'-Hydroxyamobarbital	9852.89	17555.7	12520.6	75.2166	65.3601	133.862	1.32578	145.494	0.0279619	0.0919592	7.18482	ESI+	Up
HMDB0240597	7.29_595.2895m/z	C27H49O12P	LysoPI(18:2(9Z,12Z)/0:0)	5071.55	6155.13	6660.29	166.929	0.000447812	0.000447812	1.12643	107.153	0.0056892	0.0577109	6.74352	ESI-	Up
HMDB0255231	9.41_222.0559m/z	C14H9NO2	N-Phenylphthalimide	31489	21767.8	28260.7	0.000447812	961.161	0.000447812	1.10855	84.8114	0.0104146	0.0732453	6.40619	ESI-	Up
HMDB0245244	2.75_251.0591m/z	C8H14O4S	2-(3-Mercaptopropyl)pentanedioic acid	1591.54	1607.49	1618.88	0.000447812	0.000447812	66.5067	1.1603	72.4414	3.83e-05	0.0170799	6.17874	ESI-	Up
10.60_477.2121m/z	HMDB0004482	C25H32O9	2-Methoxyestrone 3-glucuronide	2146.98	2990.24	2687.3	34.9853	51.2176	32.1001	1.32939	66.1398	0.00906138	0.0545476	6.04745	ESI+	Up
1.39_393.1888m/z	HMDB0032841	C19H30O7	5-Megastigmen-7-yne-3,9-diol 9-glucoside	1.4202e+06	1.22174e+06	2.11716e+06	14857.2	34764.3	32495.9	1.32096	57.9549	0.0289612	0.0935977	5.85686	ESI+	Up
HMDB0304884	9.41_266.0458m/z	C10H10ClN5O2	Cenobamate	324870	223694	290130	88.397	11690.9	3991.35	1.21694	53.1807	0.0107263	0.0740337	5.73283	ESI-	Up
12.31_361.1821m/z	HMDB0247594	C21H27FO5	9-Fluorocortisone	57413.7	60833.5	52344.3	883.106	1215.5	1171.99	1.33133	52.1591	0.0019185	0.0306304	5.70485	ESI+	Up
HMDB0062305	2.89_509.2886m/z	C23H45O7P	1-(11Z-eicosenoyl)-glycero-3-phosphate	172320	113919	164676	2280.7	4205.26	2707.53	1.38617	49.0472	0.0150663	0.084764	5.6161	ESI-	Up
HMDB0012958	1.15_455.3165m/z	C28H42O2	gamma-Tocotrienol	17093.9	17277.7	18608.6	681.593	212.989	407.862	1.37421	40.6775	0.000331106	0.0307909	5.34616	ESI-	Up
HMDB0248599	9.41_310.0357m/z	C16H9NO6	Aristolochic acid B	4.61105e+06	3.09216e+06	4.05946e+06	15289.7	215557	78834.9	1.30795	37.9831	0.0121224	0.0785294	5.24728	ESI-	Up
11.73_304.1607m/z	HMDB0255034	C11H18N4O5	N-[2-(3,5-Dioxopiperazino)propyl]-N-(2-amino-2-oxoethyl)glycine	5486.65	9425.07	8015.15	146.444	351.936	110.948	1.30785	37.6266	0.022763	0.0831242	5.23368	ESI+	Up
15.07_322.2280m/z	HMDB0257058	C21H24N2	Quinupramine	2556.38	5030.56	4266.57	148.417	96.7965	81.7342	1.31788	36.2551	0.0342965	0.103332	5.18011	ESI+	Up
2.75_358.3670m/z	HMDB0000944	C22H44O2	Behenic acid	37054.5	80712	76032.5	1432	2373.19	1560.53	1.31849	36.1179	0.0452135	0.12353	5.17464	ESI+	Up
7.38_339.2884m/z	HMDB0032112	C19H40O3	1,2,4-Nonadecanetriol	21880.2	23921.2	26755	839.325	783.135	407.334	1.32089	35.7457	0.00335163	0.0391303	5.1597	ESI+	Up
HMDB0006227	1.16_443.3167m/z	C28H44O4	1-a,24R,25-Trihydroxyvitamin D2	2765.97	5428.07	3109.95	0.000447812	329.075	0.000447812	1.08345	34.3508	0.0463155	0.13987	5.10227	ESI-	Up
HMDB0011477	7.14_522.2837m/z	C23H44NO7P	LysoPE(0:0/18:2(9Z,12Z))	26533.8	17015.2	31314.3	1283.54	565.886	402.434	1.35858	33.245	0.0284231	0.113782	5.05507	ESI-	Up
5.12_578.4170m/z	HMDB0010399	C30H60NO7P	LysoPC(22:1(13Z)/0:0)	21219.4	15935	19461.5	615.765	962.411	530.723	1.32374	26.8462	0.00691421	0.0495542	4.74664	ESI+	Up
15.42_547.3075m/z	HMDB0253043	C31H41ClFNO3	Haloperidol decanoate	3535.77	4753.17	4054.72	260.554	155.679	99.5856	1.30954	23.9302	0.00709916	0.0498384	4.58076	ESI+	Up
2.59_482.4198m/z	HMDB0241601	C29H55NO4	(13Z)-Docos-13-enoylcarnitine	21991.7	35880	35814.7	800.347	1699.81	1575.6	1.31581	22.9862	0.0227411	0.0831242	4.5227	ESI+	Up
14.43_302.1631m/z	HMDB0249727	C18H21N3	9-((3-Dimethylaminopropyl)amino)acridine	701.324	902.171	790.37	32.7714	35.5518	36.6875	1.33186	22.7964	0.00573425	0.0469806	4.51073	ESI+	Up
7.19_562.2529m/z	HMDB0002486	C26H45NO9S2	Taurochenodeoxycholate-3-sulfate	13853.4	15041.4	16288.1	460.193	902.749	619.639	1.32487	22.79	0.00178943	0.0303389	4.51033	ESI+	Up
HMDB0061693	7.36_597.3055m/z	C27H51O12P	LysoPI(18:1(9Z)/0:0)	38989.7	47737.2	35535.8	1709.25	1437.57	2444.95	1.38977	21.8647	0.00826259	0.0658548	4.45053	ESI-	Up
HMDB0032347	2.91_285.2068m/z	C15H28O2	Isobutyl 10-undecenoate	619.433	346.764	598.614	0.000447812	0.000447812	74.689	1.11179	20.9508	0.0228629	0.100172	4.38893	ESI-	Up
HMDB0000718	8.68_147.0662m/z	C5H10O2	Isovaleric acid	35690.5	41846.5	31713.1	1847.11	1785.53	1766.95	1.39276	20.233	0.00717003	0.0643863	4.33864	ESI-	Up
2.01_332.3304m/z	HMDB0039937	C23H43NO	Pipercitine	297348	379093	395505	18912.2	25439.6	20520.2	1.32972	16.524	0.00787648	0.0513588	4.04649	ESI+	Up
9.17_348.1690m/z	HMDB0015383	C19H23N3O2	Ergonovine	3431.24	5955.96	4738.11	214.109	340.684	354.389	1.31843	15.5363	0.0259356	0.0884083	3.95757	ESI+	Up
3.10_318.2803m/z	HMDB0015500	C21H32O	Allylestrenol	7441.58	6441.71	9568.51	813.385	419.265	318.94	1.30045	15.1147	0.0137425	0.0646624	3.91788	ESI+	Up
HMDB0012562	1.15_425.3061m/z	C28H42O3	13'-Hydroxy-gamma-tocotrienol	16229.4	27020.3	17923.3	1284.06	881.378	2046.44	1.37068	14.5239	0.0286858	0.113977	3.86036	ESI-	Up
2.83_398.3257m/z	HMDB0041103	C23H40O4	Persin	630340	977487	1.04065e+06	54851.2	62543	72431.8	1.32428	13.9521	0.0232285	0.0831242	3.80241	ESI+	Up
HMDB0061690	7.10_619.2915m/z	C29H49O12P	LysoPI(20:4(5Z,8Z,11Z,14Z)/0:0)	35051.2	32226.3	43951.2	3709.5	3250.52	1230.4	1.33887	13.5803	0.00811335	0.0658411	3.76345	ESI-	Up
10.70_244.1401m/z	HMDB0028718	C9H19N5O4	Arginylserine	1642.67	2923.84	2342.61	180.838	162.115	207.983	1.32061	12.5407	0.029072	0.0937937	3.64855	ESI+	Up
5.05_606.4487m/z	HMDB0010406	C32H64NO7P	LysoPC(24:1(15Z)/0:0)	18648.9	12442.4	16514.4	1278.81	1064.23	1551.29	1.32128	12.2243	0.0148224	0.0667113	3.61168	ESI+	Up
HMDB0001366	2.77_165.0417m/z	C5H4N4	Purine	6577.27	13778.8	10345.2	616.167	1211.23	685.588	1.35527	12.2171	0.0446432	0.138054	3.61083	ESI-	Up
2.79_400.3412m/z	HMDB0036865	C23H42O4	Lepidiumterpenyl ester	1.90552e+06	3.00912e+06	3.24323e+06	192906	246058	248207	1.32194	11.8717	0.0261632	0.0888598	3.56945	ESI+	Up
1.89_326.3774m/z	HMDB0062602	C22H44	1-docosene	293072	411498	407561	28003.6	38402.3	28668.1	1.3255	11.6975	0.012385	0.0610474	3.54813	ESI+	Up
2.79_356.3514m/z	HMDB0002068	C22H42O2	Erucic acid	130703	111873	141636	8935.75	13382.6	10872.7	1.32687	11.5758	0.00472124	0.0456815	3.53304	ESI+	Up
2.06_304.2992m/z	HMDB0256758	C21H34	Pregnene	437989	486131	478772	43311.5	52459.5	42563	1.33104	10.1413	0.000818296	0.0195971	3.34218	ESI+	Up
HMDB0247220	7.50_356.1587m/z	C13H21N5O4	Vephylline	2241.97	1715.9	1846.87	0.000447812	0.000447812	597.057	1.07059	9.72225	0.00287697	0.0520256	3.28129	ESI-	Up
HMDB0061694	7.29_522.2836m/z	C24H46NO9P	1-Oleoylglycerophosphoserine	17070	22816.7	17476.8	2259.65	947.544	2865.01	1.3438	9.44688	0.00724053	0.0643863	3.23984	ESI-	Up
HMDB0000378	7.05_290.1605m/z	C12H23NO4	2-Methylbutyroylcarnitine	2293.94	2302.93	2059.65	247.216	277.989	188.812	1.38332	9.32264	0.000628701	0.0336732	3.22074	ESI-	Up
11.34_277.0375m/z	HMDB0041724	C10H12O7S	Dihydroferulic acid 4-O-sulfate	3133.61	2130.08	2799.07	213.909	418.384	240.923	1.3062	9.2334	0.0118695	0.060222	3.20686	ESI+	Up
11.73_344.0901m/z	HMDB0030391	C19H15NO4	Cepharadione B	2636.26	4882.17	3764.04	406.221	428.479	412.417	1.31713	9.04684	0.0355607	0.105107	3.17741	ESI+	Up
HMDB0002172	8.51_331.2348m/z	C14H30N4O2	N1,N12-Diacetylspermine	14811.8	11949.1	15573.5	1928.26	1464.89	1462.25	1.38523	8.71902	0.00683912	0.064039	3.12417	ESI-	Up
2.69_427.3652n	HMDB0000848	C25H49NO4	Stearoylcarnitine	1.5579e+06	2.44378e+06	2.694e+06	215378	291614	297869	1.31493	8.31904	0.0288386	0.093363	3.05642	ESI+	Up
HMDB0258686	3.11_526.1288m/z	C24H23N3O6S	Talampicillin	1578.59	1782.1	2580.1	141.466	194.667	428.761	1.33575	7.76681	0.0228921	0.100172	2.95732	ESI-	Up
2.75_374.3619m/z	HMDB0302963	C22H44O3	22-Hydroxydocosanoic acid	152743	196157	194167	15636.7	32378.1	22597.8	1.30724	7.6908	0.00414244	0.0427096	2.94313	ESI+	Up
HMDB0243943	7.06_230.1398m/z	C10H19NO2	1-Methylpiperidin-4-yl butanoate	655.11	716.962	496.757	97.4953	116.423	29.3542	1.27559	7.68205	0.00717936	0.0643863	2.94149	ESI-	Up
5.23_550.3865m/z	HMDB0010391	C28H56NO7P	LysoPC(20:1(11Z)/0:0)	39591.7	58792.8	52335.4	6591.14	7246.46	7457.15	1.32472	7.0778	0.016506	0.0705566	2.8233	ESI+	Up
12.01_269.0761m/z	HMDB0304685	C11H12N2O6	Glycine-betaxanthin	2336.27	3516.85	2537.68	359.227	348.926	478.954	1.31615	7.06828	0.0211369	0.080324	2.82136	ESI+	Up
7.38_564.2684m/z	HMDB0002580	C26H45NO8S2	Taurolithocholic acid 3-sulfate	5154.27	6586.3	6429.71	950.111	813.244	810.165	1.32708	7.06048	0.00705839	0.0498384	2.81977	ESI+	Up
7.55_600.3264n	HMDB0240261	C27H53O12P	LysoPI(18:0/0:0)	63486	74216.4	64156.7	8599.59	9539.6	10497.1	1.32964	7.04907	0.00297633	0.0375661	2.81743	ESI+	Up
HMDB0250889	2.06_356.1038m/z	C12H17N5O3S	4-(N,N-Dimethylsulfamoyl)-7-piperazino-benzofurazan	88524	46749.4	75571.8	9851.72	8668.3	11468.7	1.3675	7.03082	0.0389595	0.128168	2.81369	ESI-	Up
7.55_341.3040m/z	HMDB0032476	C21H40O3	Polyoxyethylene (600) monoricinoleate	6847.27	9408.98	7403.69	1223.77	1132.73	1031.07	1.32416	6.98432	0.0126593	0.0619046	2.80412	ESI+	Up
7.68_572.2946n	HMDB0061695	C25H49O12P	LysoPI(16:0/0:0)	3310.14	5984.67	5433	711.828	786.032	622.264	1.30892	6.94668	0.0352495	0.104532	2.79632	ESI+	Up
11.97_153.0635m/z	HMDB0029396	C5H10N2O2	L-cis-3-Amino-2-pyrrolidinecarboxylic acid	556.884	338.21	340.731	49.9185	75.0924	53.5361	1.30103	6.92156	0.0384096	0.110895	2.7911	ESI+	Up
HMDB0032332	5.77_147.0410m/z	C4H8N2O4	Hydroxylated lecithin	1225.14	623.502	851.09	21.9415	264.661	123.786	1.1653	6.57849	0.0349106	0.123338	2.71776	ESI-	Up
HMDB0031890	2.39_202.0907m/z	C8H15NS	7-(Methylthio)heptanenitrile	3683.39	3758.78	3871.93	421.704	591.957	710.443	1.38341	6.5623	2.2e-05	0.0170799	2.7142	ESI-	Up
HMDB0031857	2.82_149.0277m/z	C4H8OS	3-(Methylthio)propanal	36977.1	33443.8	27846.2	5118.92	4280.5	5668.11	1.38662	6.52177	0.00793892	0.0653602	2.70526	ESI-	Up
10.92_255.1004m/z	HMDB0245609	C9H19O6P	Butanoic acid, [(diethoxyphosphinyl)oxy]methyl ester	4080.84	4558.65	3715.17	763.853	519.443	638.078	1.31807	6.43012	0.00280223	0.0367315	2.68485	ESI+	Up
HMDB0244136	14.91_352.8493m/z	C12H3Cl5O2	1,2,3,7,8-Pentachlorodibenzo-P-dioxin	25223.7	12249.1	19445.3	1510.82	5577.52	1782.06	1.26217	6.41662	0.0388971	0.128168	2.68181	ESI-	Up
HMDB0011152	4.92_436.2832m/z	C21H44NO6P	LysoPE(P-16:0/0:0)	699.594	471.12	543.251	0.000447812	269.51	0.000447812	1.01315	6.35954	0.0150157	0.084764	2.66892	ESI-	Up
7.38_526.3135m/z	HMDB0240600	C24H45O9P	LysoPG(18:2(9Z,12Z)/0:0)	11847.6	13493.3	11455.8	2008.14	2098.85	1713.18	1.32714	6.3223	0.0028007	0.0367315	2.66045	ESI+	Up
1.82_332.1187m/z	HMDB0257510	C20H14FN3O	4-(4-Fluorophenyl)-2-(4-hydroxyphenyl)-5-(4-pyridyl)imidazole	7.38848e+06	8.07359e+06	7.87803e+06	903892	1.79162e+06	1.11297e+06	1.30506	6.12846	7.01e-05	0.00728654	2.61552	ESI+	Up
5.33_510.3549m/z	HMDB0062304	C25H49O7P	1-(11Z-docosenoyl)-glycero-3-phosphate	12120.6	16965.9	14839.8	2411.93	2747.11	2019.62	1.31998	6.11901	0.0114682	0.0596177	2.6133	ESI+	Up
10.07_351.0562m/z	HMDB0258616	C16H15ClN2O3S	Sulofenur	979.139	620.207	744.658	114.314	169.645	112.732	1.30331	5.90888	0.022461	0.0825927	2.56289	ESI+	Up
2.85_346.3307m/z	HMDB0032477	C20H40O3	Polyoxyethylene 40 monostearate	400311	470231	579387	62311.9	111894	74242.1	1.3048	5.83594	0.0115531	0.0596177	2.54497	ESI+	Up
HMDB0041050	1.15_439.3218m/z	C28H42O	(3beta,22E,24R)-Ergosta-4,6,8(14),22-tetraen-3-ol	18719.8	24372.2	33985.1	2037.33	3372.33	7812.14	1.28783	5.82955	0.0283928	0.113782	2.54339	ESI-	Up
4.72_185.0806m/z	HMDB0001565	C5H15NO4P+	Phosphorylcholine	1887.9	2455.15	2321.88	398.633	386.193	363.763	1.32772	5.80271	0.00838366	0.0518566	2.53673	ESI+	Up
10.68_288.1658m/z	HMDB0254886	C11H18N4O4	Morinidazole	1043.96	1465.66	1176.04	215.035	235.367	192.375	1.3219	5.73397	0.0140468	0.0651104	2.51953	ESI+	Up
HMDB0000474	2.73_117.0557m/z	C4H8O	Butanone	64129.2	59642.8	71444.9	8841.1	12182.3	13636.6	1.38322	5.63234	0.00134012	0.0404999	2.49373	ESI-	Up
HMDB0034233	1.34_115.0400m/z	C4H6O	2-Butenal	351473	492849	340000	59117.2	65989.6	93710.7	1.37	5.41237	0.0188112	0.0915935	2.43626	ESI-	Up
HMDB0011482	4.92_506.3251m/z	C25H50NO7P	LysoPE(0:0/20:1(11Z))	2115.02	3102.36	2680.59	640.966	552.868	267.431	1.31081	5.40488	0.00939286	0.0706575	2.43426	ESI-	Up
HMDB0242170	8.79_210.0383m/z	C5H9O6-	D-Xylonate	7849.91	5847.93	6987.25	935.95	1913.09	1027.44	1.34104	5.33605	0.00313152	0.0520256	2.41577	ESI-	Up
HMDB0031404	7.06_144.1029m/z	C6H13N	Cyclohexylamine	463.731	417.005	398.86	81.4437	73.6491	91.8744	1.3917	5.18124	0.00177895	0.0449437	2.3733	ESI-	Up
5.38_482.3235m/z	HMDB0010381	C23H48NO7P	LysoPC(15:0/0:0)	157003	120899	213967	27802.1	34252.2	32913.5	1.30655	5.17932	0.0388396	0.111791	2.37276	ESI+	Up
HMDB0011133	1.15_481.2571m/z	C21H41O7P	DHAP(18:0)	12086.8	16547.1	13528	3182.25	4475.8	518.496	1.12758	5.15645	0.00312241	0.0520256	2.36638	ESI-	Up
HMDB0030471	2.73_169.0870m/z	C9H14O3	1,4-Ipomeadiol	397.145	292.281	265.624	75.8503	36.7952	76.2818	1.33064	5.05512	0.0163198	0.0863722	2.33774	ESI-	Up
HMDB0244121	1.00_128.0718m/z	C5H9N	Tetrahydropyridine	29102.1	39589.2	27841.4	4708.63	6783.4	7689.81	1.36576	5.03251	0.0160963	0.0862671	2.33128	ESI-	Up
HMDB0257198	9.07_375.0985m/z	C20H14N2O3	Rhodamine 110	36148.9	23449.8	32401.2	4179.42	7684.06	6653.56	1.34853	4.96839	0.0171552	0.0881619	2.31278	ESI-	Up
14.45_343.2078m/z	HMDB0253075	C20H32OS	2,3-Thioepoxy Madol	2619.42	2885.59	3738.57	645.057	552.601	677.513	1.31985	4.92946	0.0173966	0.0724119	2.30143	ESI+	Up
HMDB0245475	15.63_252.9241m/z	C8H5Cl3O3	2,4,5-Trichlorophenoxyacetic acid	208465	117436	166096	20134.3	46705	33232.3	1.31376	4.91645	0.0301311	0.114611	2.29762	ESI-	Up
HMDB0031342	5.68_127.0763m/z	C7H12O2	Cyclohexanecarboxylic acid	1000.55	694.046	837.198	85.296	281.233	150.04	1.28522	4.90116	0.00516737	0.057006	2.29312	ESI-	Up
HMDB0030539	8.99_417.1205m/z	C20H20O7	Tangeritin	1152.08	539.995	815.266	76.7178	96.8437	339.845	1.22709	4.88373	0.0458234	0.139207	2.28798	ESI-	Up
4.72_244.1540m/z	HMDB0059729	C12H18O4	3,4-Methylenesebacic acid	189617	259511	234527	45468.3	49013.5	46788.7	1.32521	4.83933	0.012386	0.0610474	2.27481	ESI+	Up
HMDB0254312	2.80_96.0091m/z	C4H3NO2	MALEIMIDE	448.272	427.094	467.328	58.6776	105.322	122.331	1.35115	4.68931	0.000313036	0.0307909	2.22937	ESI-	Up
10.70_495.2192m/z	HMDB0248852	C21H30N6O8	Balapiravir	1284.74	1226.76	876.591	281.066	253.769	215.764	1.30405	4.51385	0.0185885	0.075572	2.17436	ESI+	Up
HMDB0246280	3.18_329.1524m/z	C19H18N6	4-({4-[(2,4,6-Trimethylphenyl)amino]-1,3,5-triazin-2-yl}amino)benzonitrile	3701.96	2577.22	4713.71	788.34	727.21	1083.28	1.34579	4.22993	0.0416441	0.132765	2.08064	ESI-	Up
HMDB0038516	12.66_304.1148m/z	C10H17N3O5	Linatine	23406.2	39417.5	28139.9	9827.12	6207.64	6032.42	1.32713	4.12212	0.0333193	0.120907	2.04339	ESI-	Up
HMDB0248680	2.80_229.0287m/z	C8H10N2O4S	Asulam	38513.3	68438.5	47827.6	12342	12379.2	13290.1	1.35612	4.07193	0.0477619	0.142753	2.02571	ESI-	Up
HMDB0259356	1.15_229.0617m/z	C11H8N2O	Tyrphostin A1	4694.85	3814.84	5393.96	1608.33	1609.87	198.259	1.06034	4.06961	0.0059724	0.0596794	2.02489	ESI-	Up
HMDB0249982	13.97_232.1300m/z	C8H17N3O2	N6-Ethanimidoyl-D-lysine	1107.46	2350.12	1922.87	426.17	165.726	759.826	1.18148	3.98044	0.0481917	0.143462	1.99293	ESI-	Up
HMDB0303141	13.70_293.0864m/z	C11H18O9	Tuliposide B	1316.63	2130.52	1637.34	407.825	487.146	411.655	1.36019	3.89132	0.0322704	0.119365	1.96026	ESI-	Up
HMDB0252808	3.73_289.0676m/z	C10H14N2O8	Glutamic acid glutamate	674.836	521.735	691.741	157.154	82.9663	272.576	1.26139	3.6831	0.00404301	0.055815	1.88092	ESI-	Up
HMDB0302800	15.18_611.1278m/z	C25H26O15	Apigenin 7-di-O-xyloside	809.897	415.268	568.566	28.8385	328.764	136.11	1.05174	3.63315	0.0435839	0.136352	1.86122	ESI-	Up
HMDB0029999	1.15_447.1460m/z	C26H24O7	Cycloartomunoxanthone	30777.4	23066.9	25421.2	5111.13	8049.39	8878.58	1.34672	3.59658	0.00528462	0.057006	1.84663	ESI-	Up
HMDB0040247	1.45_213.1495m/z	C11H20O	2-Undecenal	1758.66	1112.8	1754.97	639.041	242.991	417.438	1.25837	3.56024	0.0190508	0.0922398	1.83197	ESI-	Up
HMDB0254265	7.50_271.0696m/z	C6H15N2O5P	lysine phosphoester	4477.26	3129.4	3188.05	385.207	1120.43	1557.33	1.19857	3.52427	0.0113097	0.0752129	1.81732	ESI-	Up
HMDB0240599	5.06_462.2989m/z	C23H46NO6P	LysoPE(P-18:1(9Z)/0:0)	8337.21	12146.3	12009.5	2391.75	3661.16	3308.45	1.34579	3.47097	0.0182336	0.0907855	1.79534	ESI-	Up
HMDB0244887	0.98_131.0620m/z	C8H8N2	1H-Indol-3-amine	5187.51	8335.51	6185.27	1887.83	1652.15	2204.69	1.35334	3.43071	0.0343583	0.122794	1.77851	ESI-	Up
HMDB0244098	12.59_234.9582m/z	C2H6O6S2	1,2-Ethanedisulfonic acid	10611	6077.79	8349.69	2184.68	2634.57	2493.46	1.34449	3.42397	0.0444397	0.138054	1.77567	ESI-	Up
8.45_262.1643m/z	HMDB0032472	C12H20O5	Polyethylene, oxidized	23711.4	19106.5	19588.9	4816.55	6113.89	7301.42	1.30203	3.42296	0.0032103	0.0390975	1.77524	ESI+	Up
HMDB0251545	1.09_351.2206m/z	C21H28N4O	3-(4-Methoxy-2-methylphenyl)-2,5-dimethyl-N-pentan-3-ylpyrazolo[1,5-a]pyrimidin-7-amine	41453.2	46333.8	65554.7	9441.48	18599.2	18194.8	1.29318	3.31654	0.0267706	0.110295	1.72968	ESI-	Up
HMDB0060868	12.18_327.0620m/z	C15H10N2O4	Phenytoin quinone	6779.95	4452.83	5358.7	1125	1960.74	2051.27	1.31121	3.2298	0.0176322	0.0894301	1.69144	ESI-	Up
HMDB0000491	0.98_129.0557m/z	C6H10O3	3-Methyl-2-oxovaleric acid	6.31634e+06	8.52692e+06	5.898e+06	1.87414e+06	2.18149e+06	2.66064e+06	1.35267	3.08821	0.0224433	0.098854	1.62677	ESI-	Up
HMDB0240225	1.06_425.2364m/z	C27H30N4O	Oxatomide	8912.85	10098.3	10687.5	2135.15	3605.13	4035.03	1.32528	3.03813	0.00107025	0.0404999	1.60318	ESI-	Up
7.53_95.0603m/z	HMDB0033112	C5H6N2	Methylpyrazine	3340.68	3138.32	3223.86	962.202	1167.57	1072.31	1.32672	3.03017	1.31e-05	0.00395312	1.5994	ESI+	Up
HMDB0250603	5.80_87.0199m/z	CH2N2	Cyanamide	2670.12	1613.42	1924.23	524.298	813.82	760.658	1.31188	2.95781	0.0400904	0.130294	1.56453	ESI-	Up
HMDB0028858	13.23_290.0990m/z	C9H15N3O5	Hydroxyprolyl-Asparagine	1768.66	2137.48	1728.41	684.013	636.155	624.89	1.38021	2.89685	0.00992633	0.0724077	1.53448	ESI-	Up
HMDB0029997	1.15_453.3948m/z	C27H52O2	10,12-Heptacosanedione	24266.3	17739.7	22521.5	6496.61	7456.92	8711.21	1.36286	2.84704	0.0123682	0.0788623	1.50946	ESI-	Up
HMDB0011559	1.15_439.3791m/z	C27H52O4	MG(0:0/24:1(15Z)/0:0)	29190.9	26423.3	31640.5	7509.47	10043	14701.2	1.31459	2.70526	0.00302627	0.0520256	1.43577	ESI-	Up
8.66_281.1116n	HMDB0037843	C10H19NO8	N-(1-Deoxy-1-fructosyl)threonine	85830.3	106839	95613.9	34025.6	33402.8	40192.1	1.3149	2.6787	0.00523132	0.046376	1.42153	ESI+	Up
12.40_289.1267n	HMDB0005765	C11H19N3O6	Ophthalmic acid	22310.4	24203.1	21591.6	9385.14	7423.89	9295.79	1.31082	2.60891	0.000195959	0.0110925	1.38345	ESI+	Up
5.27_508.3392m/z	HMDB0062306	C25H47O7P	1-(13Z,16Z-docosadienoyl)-glycero-3-phosphate	3407.28	2809.02	3845.4	1238.03	1374.51	1351.99	1.30781	2.53792	0.0194927	0.0768247	1.34365	ESI+	Up
HMDB0034830	2.62_95.9760m/z	H3NO3S	Amidosulfonic acid	3030.18	2065.19	2563.59	937.394	1067.08	1077.07	1.3515	2.48543	0.029111	0.114062	1.3135	ESI-	Up
HMDB0029031	12.00_288.1197m/z	C10H17N3O4	Prolyl-Gamma-glutamate	10915.4	17249.4	11865.9	6642.87	4580.47	5081.7	1.29034	2.45511	0.0463794	0.13987	1.29579	ESI-	Up
HMDB0004363	2.44_83.0251m/z	C3H4N2O	Imidazolone	4680.14	3869.47	4469.22	1564.13	1838.66	1917.79	1.37595	2.44688	0.00334145	0.0520256	1.29095	ESI-	Up
HMDB0011156	1.15_531.2726m/z	C25H43O7P	PA(O-20:4(5Z,8Z,11Z,14Z)/2:0)	49008.1	67094.8	62182.6	16913	23686	32517	1.28252	2.43839	0.00822946	0.0658548	1.28593	ESI-	Up
HMDB0258582	2.30_94.9807m/z	H2OS	Sulfanol	538804	671436	507292	347444	164162	197641	1.23125	2.42163	0.0115767	0.0763604	1.27598	ESI-	Up
HMDB0254411	3.20_225.0193m/z	C6H6N6O2S	Megazol	22565.7	15661.2	17776.8	4719.05	8687.65	9905.2	1.23404	2.40237	0.0152913	0.0856699	1.26446	ESI-	Up
HMDB0247972	5.77_98.0247m/z	C3H3N	Acrylonitrile	5747.01	3915.52	4557.7	1451.76	2486.6	2012.18	1.28207	2.38973	0.0188051	0.0915935	1.25685	ESI-	Up
HMDB0059882	2.59_125.0162m/z	C7H7Cl	Benzyl chloride	271.612	290.242	413.056	183.112	115.858	113.355	1.25848	2.36442	0.0331177	0.120502	1.24149	ESI-	Up
HMDB0251350	5.86_312.8226m/z	CH2I2	Diiodomethane	45331	36398	42319.5	15098.1	19894.2	17687.5	1.35884	2.35476	0.00388255	0.055815	1.23558	ESI-	Up
HMDB0033843	16.74_172.0090m/z	C6H9NOP2	Polyvidone	2665.16	2334.09	2346.03	917.046	1411.19	834.321	1.2932	2.32257	0.00524898	0.057006	1.21572	ESI-	Up
HMDB0039035	7.01_309.0513m/z	C15H8N2O3	Necatorine	11132.2	7765.39	10256.8	4928.92	3778.53	3915.92	1.32264	2.30956	0.0218012	0.0983519	1.20762	ESI-	Up
HMDB0035555	1.15_425.3635m/z	C25H48O2	10,12-Pentacosanedione	25287	34234.5	33127	9347.55	11252.1	19865.6	1.23516	2.28958	0.0160041	0.0862671	1.19509	ESI-	Up
HMDB0032658	3.20_435.0864m/z	C21H21ClO8	7-Chloro-3,3',4',5,6,8-hexamethoxyflavone	40169.4	35913.8	39710	13252.4	17985.2	19630	1.34642	2.27636	0.00123895	0.0404999	1.18673	ESI-	Up
HMDB0039025	12.33_421.0946m/z	C22H16O6	Naphthoherniarin	6576.55	4518.91	6499.99	2100.07	2866.39	2821.71	1.30552	2.25925	0.0282959	0.113782	1.17585	ESI-	Up
HMDB0038073	2.32_367.2853m/z	C22H40O4	Octadecyl fumarate	1099.7	1014.59	1193.81	306.673	556.303	648.556	1.23198	2.18858	0.0140113	0.0830141	1.12999	ESI-	Up
HMDB0256051	14.16_541.1097m/z	C25H27IN4O2	p-MPPI	4012.55	2722.53	3639.48	1691.36	1507.25	1570.1	1.33045	2.17554	0.0373203	0.126832	1.12138	ESI-	Up
HMDB0000567	7.21_147.0451m/z	C9H8O2	Cinnamic acid	10758.4	10669.9	12250.1	3188.47	5348.98	7026.74	1.22772	2.16384	0.0185054	0.0910984	1.11359	ESI-	Up
HMDB0248980	1.94_121.0295m/z	C6H4	Cyclohexa-1,2,4,5-tetraene	324547	232755	252116	127302	121685	125253	1.34823	2.16284	0.0347519	0.123223	1.11292	ESI-	Up
HMDB0001967	16.65_88.9880m/z	CO2	Carbon dioxide	405.264	308.163	401.475	100.709	226.469	229.356	1.12575	2.00329	0.027862	0.113396	1.00237	ESI-	Up
HMDB0032723	14.16_378.9811m/z	C11H10O8S2	Menadiol disulfate	7275.81	8252.98	9929.61	18605.8	14615.7	18012.1	1.31798	0.496908	0.00720563	0.0643863	-1.00895	ESI-	Down
HMDB0304377	1.15_283.1913m/z	C16H28O4-2	hexadecanedioate	3396.19	4317.56	3330.65	8401.74	7383.95	6542.94	1.34083	0.49463	0.00726626	0.0643863	-1.01558	ESI-	Down
HMDB0032712	1.13_197.1548m/z	C11H20	1,4-Undecadiene	21928.3	33096.5	29324.2	50701	51832.5	69185.5	1.26507	0.491204	0.0220378	0.0983622	-1.02561	ESI-	Down
0.67_419.2336m/z	HMDB0259404	C22H29FN6	1-[(trans-4-Aminocyclohexyl)methyl]-N-Butyl-3-(4-Fluorophenyl)-1h-Pyrazolo[3,4-D]pyrimidin-6-Amine	3813.45	3950.25	4488.96	8872.32	8046.01	8134.06	1.31382	0.489081	0.000294369	0.0130622	-1.03185	ESI+	Down
4.56_187.0963m/z	HMDB0303910	C9H16O5	2-Hydroxyglutaric acid diethyl ester	1111.01	1359.32	1187.06	2413.91	2444.95	2632.9	1.30965	0.488187	0.000225784	0.0115524	-1.03449	ESI+	Down
11.99_136.0617m/z	HMDB0000034	C5H5N5	Adenine	11502.7	11798	11637.7	24626.8	23313.1	24025.9	1.33175	0.485485	0.000567422	0.0177437	-1.0425	ESI+	Down
HMDB0245542	0.96_248.0800m/z	C10H11N5O3	2',3'-Didehydro-2',3'-dideoxyguanosine	104740	132468	129228	292159	268945	194935	1.30689	0.484678	0.0382143	0.127922	-1.0449	ESI-	Down
HMDB0031682	8.27_148.0438m/z	C4H9NS	(卤)-2-Methylthiazolidine	87795.2	121252	74268.2	180421	215876	190115	1.29451	0.483134	0.00555907	0.0576497	-1.04951	ESI-	Down
HMDB0039638	3.55_173.0179m/z	C9H6N2S	Brassilexin	2678.4	2776.37	2949.58	5768.44	5519.02	6108.2	1.38325	0.483129	0.000750991	0.0342836	-1.04952	ESI-	Down
7.92_180.1018m/z	HMDB0033591	C10H10O2	Safrole	3683.68	3581.56	3389.69	7164.64	7957.83	6979.82	1.32274	0.482074	0.00365694	0.0412943	-1.05267	ESI+	Down
HMDB0000190	6.07_89.0244m/z	C3H6O3	L-Lactic acid	5.98175e+06	6.51605e+06	6.29823e+06	1.33331e+07	1.38771e+07	1.19558e+07	1.38695	0.479908	0.00450385	0.055815	-1.05917	ESI-	Down
HMDB0015423	13.28_587.0308m/z	C18H18N6O8S3	Cefonicid	8680.1	20547.9	16767.4	39652.9	29469.7	26814.6	1.13368	0.479433	0.0344096	0.122794	-1.0606	ESI-	Down
HMDB0248138	11.25_268.0411m/z	C12H13Cl2N3	Alinidine	6845.87	13889.3	12910.6	26503.4	20386.6	23429.3	1.18984	0.478472	0.0136606	0.0816589	-1.06349	ESI-	Down
HMDB0034301	7.50_130.0873m/z	C5H11N	Piperidine	819237	989379	784887	2.04228e+06	1.71147e+06	1.74767e+06	1.3614	0.471423	0.00299703	0.0520256	-1.0849	ESI-	Down
14.30_484.2760m/z	HMDB0259789	C20H39N5O7	Verdamicin	6010.15	7080.54	6637.5	14213.3	12914.2	14762.1	1.31398	0.470958	0.00103087	0.0218825	-1.08633	ESI+	Down
9.40_87.0440m/z	HMDB0000549	C4H6O2	gamma-Butyrolactone	63507.9	76987.4	69914.9	148929	136115	167463	1.30175	0.464988	0.00556506	0.0467094	-1.10474	ESI+	Down
HMDB0303331	12.00_169.0351n	C5H8NNaO4	Monosodium glutamate	80694.6	150189	115697	275224	237095	234803	1.26581	0.463887	0.00782459	0.0653602	-1.10815	ESI-	Down
0.67_363.1710m/z	HMDB0245120	C20H27O4P	2-Ethylhexyl diphenyl phosphate	1398.09	1502.27	1307.07	3251.64	2919.98	2929.33	1.32329	0.462306	0.000923055	0.0212872	-1.11308	ESI+	Down
HMDB0241952	0.89_428.3381m/z	C23H45NO3	N-Stearoyl Valine	22091.2	29519.2	36276	59194.7	75496.8	55560.9	1.28092	0.461946	0.013524	0.0816589	-1.1142	ESI-	Down
13.92_155.0694n	HMDB0000177	C6H9N3O2	L-Histidine	112480	128625	121633	247370	278371	262853	1.31845	0.459982	0.000758231	0.0194024	-1.12035	ESI+	Down
11.99_145.0970m/z	HMDB0060385	C6H12N2O2	4-Amino-1-piperidinecarboxylic acid	2018.67	2013.23	1983.27	4276.55	4070.05	4733.74	1.32391	0.459863	0.00672537	0.0490742	-1.12072	ESI+	Down
HMDB0059775	16.23_265.0568m/z	C8H12O7	3-Hydroxy-3-carboxymethyl-adipic acid	1743.43	3214.63	2045.7	5541.78	4264.25	5579.67	1.246	0.455212	0.0109837	0.0750364	-1.13539	ESI-	Down
HMDB0250883	14.43_463.1015m/z	C25H20O9	Davallialactone	4042.09	9805.73	6933.57	16428.5	14348	14906.5	1.18961	0.454904	0.0263478	0.109906	-1.13637	ESI-	Down
HMDB0248104	11.73_222.0620m/z	C6H11NO5	Alanine lactate	102602	157803	122021	292304	234793	314683	1.29802	0.454306	0.00850888	0.0668541	-1.13826	ESI-	Down
HMDB0000122	11.73_180.0634n	C6H12O6	D-Glucose	2.25639e+06	3.2732e+06	2.5032e+06	6.60806e+06	5.03824e+06	6.18827e+06	1.31939	0.450405	0.006785	0.064039	-1.15071	ESI-	Down
HMDB0029875	0.62_268.1548m/z	C13H21NO2	Tigloidine	3878.16	4837.86	4644.02	10192.1	7539.96	11986.3	1.29161	0.449555	0.0457952	0.139207	-1.15343	ESI-	Down
14.28_96.0443m/z	HMDB0013751	C5H5NO	2-Hydroxypyridine	1505.48	1216.13	1366.84	3133.79	2906.29	3103.08	1.31732	0.447159	0.000123806	0.00820362	-1.16114	ESI+	Down
9.32_241.1543m/z	HMDB0015168	C12H17NO3	Cerulenin	60635.9	70095	63851	141162	133311	161869	1.31105	0.445939	0.00645285	0.0484094	-1.16508	ESI+	Down
HMDB0001316	14.18_275.0171m/z	C6H13O10P	6-Phosphogluconic acid	1395.52	3365.8	3219.62	5878.98	6164.61	5992.53	1.16991	0.442497	0.0321017	0.11907	-1.17626	ESI-	Down
HMDB0255833	14.01_408.9917m/z	C15H6ClF5O3	o-(pentafluorobenzyloxycarbonyl)-benzoyl chloride	3930.93	3421.04	4931.62	11844.5	7915.97	8029.78	1.29156	0.442012	0.0450844	0.138777	-1.17784	ESI-	Down
13.92_157.0800m/z	HMDB0037285	C7H9NS	2,4-Dimethyl-5-vinylthiazole	5945.81	7073	6334.67	13733.8	15581.1	14539.2	1.31531	0.441315	0.000569927	0.0177437	-1.18012	ESI+	Down
HMDB0254199	1.15_241.0733m/z	C12H10N4O2	Lumichrome	3462.76	3304.56	3160.14	8631.93	6078.98	7833.06	1.34751	0.44036	0.029279	0.114062	-1.18325	ESI-	Down
HMDB0029915	11.73_239.0773m/z	C7H14O6	D-4-O-Methyl-myo-inositol	1.46183e+06	2.29692e+06	1.78043e+06	4.34734e+06	3.59685e+06	4.63783e+06	1.30715	0.440246	0.00474394	0.055815	-1.18362	ESI-	Down
10.00_298.1536m/z	HMDB0015116	C15H21N3O2	Physostigmine	84276.9	93713.9	89768.1	199556	196425	214430	1.32491	0.438654	0.000411229	0.0149193	-1.18885	ESI+	Down
HMDB0000125	12.10_306.0764m/z	C10H17N3O6S	Glutathione	213063	668871	414536	1.0305e+06	1.17137e+06	764073	1.11109	0.43712	0.0357292	0.124912	-1.1939	ESI-	Down
8.84_298.0242m/z	HMDB0014763	C14H9ClF3NO2	Efavirenz	21838.4	23101	21062.4	51459.2	50149.5	49770.2	1.3308	0.436003	4.27e-06	0.00265866	-1.19759	ESI+	Down
12.87_255.0641m/z	HMDB0303746	C8H17NaO4S	Sodium octyl sulfate	1566.83	1754.89	1723.24	4031.33	3638.24	3920.65	1.32404	0.435277	0.000534805	0.0172244	-1.19999	ESI+	Down
HMDB0001265	13.99_289.0328m/z	C6H13O8P	Fucose 1-phosphate	131671	122816	154355	388463	273217	279234	1.33292	0.434516	0.0352488	0.123682	-1.20252	ESI-	Down
14.60_246.1807m/z	HMDB0028964	C11H23N3O3	Lysylvaline	295.52	355.624	322.62	774.183	644.797	828.318	1.30123	0.433304	0.0103468	0.0566109	-1.20655	ESI+	Down
HMDB0000212	13.49_266.0878m/z	C8H15NO6	N-Acetylgalactosamine	863.013	853.313	819.124	2019.24	1976.62	1863.5	1.39508	0.432718	0.000858643	0.0359288	-1.2085	ESI-	Down
10.40_446.1089m/z	HMDB0040609	C21H16O10	Theaflavic acid	2938.67	3558.74	3208.03	7395.68	7425.35	7854.76	1.31868	0.428009	6.39e-05	0.00728654	-1.22429	ESI+	Down
HMDB0248809	11.30_88.0404m/z	C2H5N	Aziridine	21889.6	25527.7	22362.6	49269.2	59992.7	53986.5	1.37483	0.427446	0.00490188	0.0560993	-1.22619	ESI-	Down
HMDB0031415	1.13_169.1234m/z	C9H16	2,6-Dimethyl-2,4-heptadiene	3091.13	4134.72	4332.31	8054.31	8053.87	10943.7	1.30798	0.42726	0.0212592	0.0968231	-1.22681	ESI-	Down
HMDB0038328	14.43_425.1458m/z	C19H24O8	(S)-Bitalin A 12-glucoside	5237.14	15601.8	9763.31	23585	24460.7	23819	1.1609	0.425831	0.0434886	0.136352	-1.23165	ESI-	Down
HMDB0257009	13.28_405.0316m/z	C13H12O12	pyruvate carbon	7405.08	13363.6	10110.5	28309	19059.9	25936	1.25868	0.421243	0.0181318	0.0907855	-1.24728	ESI-	Down
9.11_203.1389m/z	HMDB0006348	C9H15NO3	Pseudoecgonine	1043.91	1177.44	1100.86	2746.06	2293.28	2879.11	1.31219	0.419553	0.0103872	0.0566109	-1.25308	ESI+	Down
14.01_351.2051m/z	HMDB0249870	C22H26N2O2	3-Methyl-2-(3-pyridyl)-1-indoleoctanoic acid	1997.53	2465.21	2270.03	5528.09	4667.36	5928.07	1.30204	0.417574	0.00764967	0.0511364	-1.2599	ESI+	Down
HMDB0255105	4.87_172.0979m/z	C7H13NO	N-Cyclohexylformamide	343.893	401.436	391.818	983.96	1022.36	725.659	1.35572	0.416235	0.0258905	0.108675	-1.26453	ESI-	Down
HMDB0060016	0.85_204.9812m/z	C6H6O6S	Pyrogallol-1-O-sulphate	36399.6	47879.1	45993.1	81762	106571	124883	1.30886	0.415917	0.0316274	0.117636	-1.26563	ESI-	Down
9.73_178.0862m/z	HMDB0060497	C10H8O2	Naphthalene-1,2-diol	5308.62	7117.04	6021.49	15145.9	15057.5	14530	1.30755	0.41238	0.00140008	0.0258946	-1.27795	ESI+	Down
HMDB0060943	14.41_387.1174m/z	C23H20N2O2S	Sulfinpyrazone sulfide	3722.88	6148.43	7594.11	16086.8	14395.2	11876.2	1.25294	0.412326	0.00770294	0.0653602	-1.27814	ESI-	Down
12.62_156.0267m/z	HMDB0303272	C4H3NaO4	Polymaleic acid, sodium salt	1210.7	1208.25	1113.09	2770.71	2885.44	2952.56	1.32971	0.410286	5.41e-05	0.00728654	-1.2853	ESI+	Down
10.00_240.1087m/z	HMDB0000038	C9H13N5O3	Dihydrobiopterin	436280	514549	468168	1.11932e+06	1.09071e+06	1.25021e+06	1.31802	0.410087	0.00146264	0.0266	-1.286	ESI+	Down
HMDB0006248	8.90_217.0828m/z	C8H14N2O5	gamma-Glutamylalanine	1083.62	1617.38	1191.35	2384.47	3903.61	3205.2	1.28378	0.410011	0.0381874	0.127922	-1.28626	ESI-	Down
HMDB0013124	12.30_260.1136m/z	C10H17NO4	Propenoylcarnitine	788.451	711.47	776.646	1403.74	1887.57	2266.98	1.31517	0.40958	0.0472299	0.141796	-1.28778	ESI-	Down
HMDB0259391	0.66_481.2991m/z	C27H46O5S	5-Cholesten-3beta-25-diol-3-sulfate	1570.81	4861.37	4299.69	9287.37	8478.05	8530.49	1.13447	0.408119	0.029846	0.114062	-1.29294	ESI-	Down
HMDB0006821	14.04_558.0055m/z	C9H18N5O14P3	2,5-Diaminopyrimidine nucleoside triphosphate	2389.46	2435.17	1558.83	5699.85	4134.68	5830.81	1.29262	0.40749	0.0149187	0.0846447	-1.29516	ESI-	Down
11.97_324.0351n	HMDB0000288	C9H13N2O9P	Uridine 5'-monophosphate	71249.4	86164.6	73439.8	201744	162925	209007	1.3041	0.402411	0.0096355	0.0554237	-1.31326	ESI+	Down
HMDB0249353	14.16_341.0253m/z	C18H12Cl2N2O	Boscalid	1875.21	2288.82	2585.77	5741.99	4860.87	6221.85	1.34498	0.401184	0.00495072	0.0561102	-1.31766	ESI-	Down
HMDB0000012	2.35_228.0745n	C9H12N2O5	Deoxyuridine	9196.92	15498.9	14800.7	29621.3	32012.3	36895.7	1.29703	0.400861	0.00259135	0.0517882	-1.31883	ESI-	Down
HMDB0246362	16.24_145.0982m/z	C5H12N2	4-Aminopiperidine	87328.4	145099	113015	320815	244132	297493	1.31171	0.40054	0.00475052	0.055815	-1.31998	ESI-	Down
HMDB0001123	1.94_136.0403m/z	C7H7NO2	2-Aminobenzoic acid	216.985	236.134	217.656	521.608	463.831	694.651	1.33685	0.39925	0.0389881	0.128168	-1.32464	ESI-	Down
HMDB0256995	14.08_198.0050m/z	C7H5NO6	Pyrrole-2,3,5-tricarboxylic acid	127.648	272.791	317.895	612.431	666.539	521.579	1.20303	0.398952	0.00895097	0.0679004	-1.32571	ESI-	Down
10.00_242.1045m/z	HMDB0246978	C12H11N5O	9H-Purin-6-ol, 2-((phenylmethyl)amino)-	15847.8	19989.5	18114	41960.6	43429.2	50156.8	1.30674	0.398028	0.00281189	0.0367315	-1.32906	ESI+	Down
HMDB0060597	11.07_264.0075m/z	C10H7N3O4S	Desacetyl-nitazoxanide	1320.42	1543.42	904.559	2910.85	3862.81	2699.82	1.29899	0.397784	0.0178589	0.0899355	-1.32994	ESI-	Down
HMDB0002209	16.26_241.0860m/z	C15H14O3	Equol	1630.16	2900.34	2452.24	6919.48	4593.04	6090.87	1.2722	0.39667	0.0184214	0.0910192	-1.33399	ESI-	Down
HMDB0029036	11.72_253.0498m/z	C6H12N2O4S	Serylcysteine	2013.8	2951.95	2144.94	6810.45	5488.84	5921.04	1.34556	0.390261	0.00214459	0.0487898	-1.35749	ESI-	Down
14.28_98.0600m/z	HMDB0260405	C5H4O	Tricyclo[1.1.0.02,4]butane-1-carbaldehyde	399.243	296.759	335.022	898.027	846.447	908.78	1.31268	0.388589	0.000295053	0.0130622	-1.36368	ESI+	Down
HMDB0000095	13.89_322.0444m/z	C9H14N3O8P	Cytidine monophosphate	40824.6	50248.5	42023.4	125398	115468	106609	1.38087	0.383039	0.00120169	0.0404999	-1.38444	ESI-	Down
14.14_170.0924m/z	HMDB0004193	C7H8N2O2	N1-Methyl-2-pyridone-5-carboxamide	1354.83	1452.13	1133.61	3256.75	3197.71	3836.12	1.31003	0.38293	0.00324417	0.0390975	-1.38485	ESI+	Down
HMDB0254140	11.25_336.0286m/z	C14H10ClNO4	Lobenzarit	1268.19	3918.45	3435.48	9117.72	5856.05	7583.04	1.13157	0.38224	0.0210747	0.0966403	-1.38745	ESI-	Down
HMDB0304419	0.98_234.0644m/z	C11H11N2O4-	N,N-dihydroxy-L-tryptophan	3085.31	840.548	2272.42	6489.77	5867.75	3871.78	1.10349	0.38192	0.0327128	0.120204	-1.38866	ESI-	Down
HMDB0060768	6.16_143.0461m/z	C4H6N2O	4-Hydroxymethylpyrazole	4128.36	3333.3	3741.16	7531.94	10961.9	11023.1	1.33289	0.379539	0.0298998	0.114062	-1.39768	ESI-	Down
HMDB0244749	8.70_335.0681m/z	C17H10N2O3	1H-Pyrrole-2,5-dione, 1-[4-(2-benzoxazolyl)phenyl]-	7163.55	16932	10590.5	31362	23825.9	36275.8	1.21891	0.379233	0.0164889	0.0867556	-1.39884	ESI-	Down
HMDB0034364	13.45_304.0606m/z	C18H11NO4	Cepharadione A	732.12	1717.2	1541.33	4425.47	3791.41	2410.63	1.18624	0.375502	0.045848	0.139207	-1.41311	ESI-	Down
10.40_119.0582n	HMDB0000167	C4H9NO3	L-Threonine	96673.5	83380	83902.9	235745	235769	234651	1.32833	0.373789	0.0008055	0.0195971	-1.4197	ESI+	Down
2.01_184.0966m/z	HMDB0005175	C9H10O3	Homovanillin	16311.1	20811.3	17147.7	42944.6	54269.4	48253.5	1.30341	0.373074	0.00500649	0.046376	-1.42247	ESI+	Down
HMDB0247712	11.89_304.0175m/z	C13H9Cl2N5	3-((5-(2,3-Dichlorophenyl)-1H-tetrazol-1-yl)methyl)pyridine	1075.4	1748.26	1311.49	3199.15	3259.24	4633.64	1.29792	0.372804	0.0249653	0.105453	-1.42351	ESI-	Down
HMDB0032984	14.41_323.0777m/z	C15H16O8	Mahaleboside	953.481	1906.65	1309.09	3797.57	3654.03	3758.04	1.30039	0.371932	0.0122356	0.0785294	-1.42689	ESI-	Down
10.70_157.0608m/z	HMDB0001232	C6H5NO3	4-Nitrophenol	267.939	237.726	194.289	660.791	586.376	635.036	1.31213	0.37188	0.000208633	0.0114626	-1.42709	ESI+	Down
4.05_288.2162m/z	HMDB0303264	C15H26O4	L-Monomenthyl glutarate	73058.6	101956	93941.7	236116	240276	247663	1.30274	0.371459	0.00107151	0.0224896	-1.42872	ESI+	Down
HMDB0000661	8.89_177.0405m/z	C5H8O4	Glutaric acid	8014.06	7679.4	7770.05	23179.9	22066.6	17984.7	1.38469	0.371075	0.0136227	0.0816589	-1.43022	ESI-	Down
10.02_109.0196n	HMDB0000965	C2H7NO2S	Hypotaurine	44756.9	55034.3	47579.6	124148	125854	147539	1.31297	0.370706	0.00333713	0.0391303	-1.43165	ESI+	Down
13.50_324.0583m/z	HMDB0011640	C9H11N2O8P	Uridine 2',3'-cyclic phosphate	20469.8	23795.8	20166.4	67123.9	49333.2	60980.3	1.30762	0.363125	0.0151014	0.0672243	-1.46146	ESI+	Down
HMDB0001127	14.28_303.0127m/z	C6H11O9P	6-Phosphonoglucono-D-lactone	8404.14	21416.4	21279.5	51151.6	43530.7	46254.7	1.20911	0.362574	0.00861257	0.0668541	-1.46365	ESI-	Down
HMDB0001138	11.44_188.0564m/z	C7H11NO5	N-Acetyl-L-glutamic acid	1561.76	1077.28	800.79	2840.74	3525.85	3152.24	1.30464	0.361371	0.00255657	0.0517882	-1.46845	ESI-	Down
HMDB0003224	6.07_179.0561m/z	C5H10O4	Deoxyribose	64467.6	80947.9	74632.4	208299	218296	183346	1.38061	0.360769	0.00195216	0.0475263	-1.47085	ESI-	Down
HMDB0304226	14.18_154.0274m/z	C7H7O4-	6-hydroxy-2-cyclohexen-one-carboxylate	507.766	740.783	514.868	1487.05	1677.43	1726.73	1.351	0.360528	0.000601207	0.0336732	-1.47182	ESI-	Down
HMDB0029300	1.99_168.0667m/z	C7H9NO	p-Anisidine	78184.6	112796	89093	244655	227514	307489	1.33973	0.359227	0.0110845	0.0752129	-1.47703	ESI-	Down
HMDB0034034	14.28_281.0308m/z	C12H10O8	Bikojic acid	53868.6	118222	112356	277708	273210	245947	1.26253	0.356958	0.00564011	0.0576497	-1.48617	ESI-	Down
HMDB0000045	13.08_346.0561m/z	C10H14N5O7P	Adenosine monophosphate	1.42242e+06	2.02223e+06	1.45085e+06	4.98492e+06	4.61593e+06	4.2877e+06	1.36374	0.352485	0.000436914	0.0307909	-1.50437	ESI-	Down
11.99_348.0696m/z	HMDB0011680	C10H11N4O7P	Inosine 2',3'-cyclic phosphate	794499	835936	770309	2.47588e+06	2.05523e+06	2.28844e+06	1.32645	0.352038	0.0057752	0.0469892	-1.5062	ESI+	Down
10.66_195.0797m/z	HMDB0059797	C14H10O	1-Hydroxyphenanthrene	1853.06	2002.08	2040.15	6123.77	4952.36	5848.8	1.32119	0.34832	0.00786346	0.0513588	-1.52152	ESI+	Down
HMDB0031336	1.13_295.2278m/z	C17H30O	(Z)-9-Cycloheptadecen-1-one	100993	104232	119864	274663	265618	404941	1.33382	0.34393	0.0422698	0.133805	-1.53981	ESI-	Down
HMDB0004148	1.97_232.0285m/z	C8H11NO5S	Dopamine 4-sulfate	38391	49682.2	45235.2	128219	119422	140908	1.37325	0.343092	0.00116649	0.0404999	-1.54333	ESI-	Down
8.84_146.0922m/z	HMDB0003464	C5H11N3O2	4-Guanidinobutanoic acid	9654.11	7248.64	7363.63	20655.4	27055.8	23582.5	1.30125	0.340372	0.00634957	0.0480068	-1.55482	ESI+	Down
8.05_266.1145m/z	HMDB0004185	C12H12N2O4	5-Hydroxyindoleacetylglycine	42812.5	54471.2	47034.8	136875	150076	139604	1.31855	0.338335	7.02e-05	0.00728654	-1.56348	ESI+	Down
14.58_223.0745m/z	HMDB0246098	C15H12O3	3'-Hydroxyflavanone	284.311	363.131	331.311	976.164	899.781	1031.3	1.31661	0.33666	0.000443209	0.0153317	-1.57064	ESI+	Down
HMDB0031783	12.00_337.0627m/z	C10H17N2O4PS	Etrimfos	16563.2	44322.8	30207.4	110791	79755.5	82288.3	1.23887	0.333878	0.0100581	0.0724077	-1.58261	ESI-	Down
HMDB0000098	11.66_195.0510m/z	C5H10O5	D-Xylose	3176.07	7761.17	4728.03	13322.8	17362.3	16411.7	1.26316	0.332618	0.00462023	0.055815	-1.58806	ESI-	Down
10.21_307.1092m/z	HMDB0248628	C13H20N2O3S	Articaine	3306.83	4600.1	3803.48	12394.3	12732	10652.8	1.30696	0.327297	0.00123828	0.0249075	-1.61133	ESI+	Down
HMDB0168957	12.00_102.0560m/z	C3H7N	Allylamine	31975.9	47670.1	35418.9	125983	111682	114618	1.36437	0.326627	0.000266974	0.0307909	-1.61428	ESI-	Down
HMDB0033862	1.11_343.2277m/z	C21H30O	3-(8,11,14-Pentadecatrienyl)phenol	5282.04	9610.94	11199.1	24853.2	29589.1	26054.4	1.29331	0.324139	0.00160133	0.0421422	-1.62531	ESI-	Down
HMDB0029699	1.07_221.0818m/z	C11H12O2	Cinnamyl acetate	310965	350832	332614	972411	1.13978e+06	955875	1.38813	0.324116	0.00563989	0.0576497	-1.62542	ESI-	Down
9.59_230.0954m/z	HMDB0242307	C12H14FNO	(1E,3E)-1-(4-Fluorophenyl)-2-methyl-1-penten-3-one oxime	765.114	823.135	896.235	3000.74	2502.24	2216.28	1.31336	0.321855	0.0148565	0.0667113	-1.63552	ESI+	Down
HMDB0034752	14.43_411.1302m/z	C18H22O8	7-beta-D-Glucopyranosyloxybutylidenephthalide	4482.95	13536.4	7316.13	29818.5	25454.4	23882.9	1.23768	0.320071	0.00754383	0.0653602	-1.64353	ESI-	Down
14.43_148.1160m/z	HMDB0031537	C7H14S	3-Methylcyclohexanethiol	2596.17	2877.69	3091.73	9749.34	7033.09	10010.5	1.30131	0.319695	0.0216693	0.0812815	-1.64523	ESI+	Down
9.42_132.0766m/z	HMDB0000076	C4H6N2O2	Dihydrouracil	3786.5	4722.99	4384.86	12315.8	13298.1	15386.6	1.31305	0.314493	0.00561423	0.0467094	-1.6689	ESI+	Down
4.30_262.1915m/z	HMDB0258382	C15H20N2O	Sophoramine	631.144	855.868	752.602	2300.99	2450.92	2400.29	1.3148	0.313136	8.17e-05	0.00739109	-1.67514	ESI+	Down
8.05_267.1069m/z	HMDB0252771	C10H18O8	Glucose 3-hydroxybutyrate	11782.1	14888.4	12910.8	40600.6	44768.2	41267	1.32057	0.31256	0.000111755	0.00773181	-1.67779	ESI+	Down
HMDB0255309	13.17_280.1035m/z	C9H17NO6	(2R,3R,4R,5R)-2-Amino-4,5,6-trihydroxy-3-[(2R)-1-oxopropan-2-yl]oxyhexanal	1006.16	910.315	769.909	2656.44	2871.81	3071.21	1.37847	0.31239	0.000538917	0.0336732	-1.67858	ESI-	Down
11.47_132.0534n	HMDB0000168	C4H8N2O3	L-Asparagine	29688.2	33537.3	24988.6	95902.2	89799.1	98804.6	1.31999	0.310061	5.76e-05	0.00728654	-1.68938	ESI+	Down
HMDB0247467	11.07_346.0109m/z	C14H9ClF3NO4	8,14-Dihydroxyefavirenz	1370.86	3627.2	1102.58	5941.78	8298.04	5513.89	1.20694	0.308835	0.0183562	0.0910192	-1.69509	ESI-	Down
HMDB0029772	12.00_431.1911m/z	C19H30O8	Corchoionol C 9-glucoside	9022.09	11998.2	8884.74	36456.1	32369.4	29197.6	1.37449	0.305081	0.00270411	0.0520256	-1.71273	ESI-	Down
8.05_144.0477m/z	HMDB0032985	C6H9NOS	5-(2-Hydroxyethyl)-4-methylthiazole	17412.3	20780.2	18121	62780.4	57562.1	64662.9	1.32523	0.304389	0.000457817	0.0154271	-1.71601	ESI+	Down
13.59_282.1175m/z	HMDB0034681	C10H16O8	3-Hydroxy-4-butanolide	770.917	821.898	726.207	2568.13	2197.35	2870.13	1.32032	0.303711	0.0106505	0.0575462	-1.71923	ESI+	Down
6.73_192.1017m/z	HMDB0001896	C11H13NO2	5-Methoxytryptophol	286.528	380.581	272.662	1072.16	892.656	1136.79	1.30558	0.302994	0.00372215	0.0412943	-1.72264	ESI+	Down
3.59_170.0810m/z	HMDB0000020	C8H8O3	p-Hydroxyphenylacetic acid	44596.4	44469.6	36805.1	132594	113738	170085	1.30222	0.302271	0.0256861	0.0878314	-1.72608	ESI+	Down
14.80_399.1436m/z	HMDB0248493	C18H21FN4O4	Antofloxacin	5173.13	6357.11	4910.3	18238.2	15067.1	21158.3	1.30525	0.301863	0.0143236	0.0661173	-1.72804	ESI+	Down
14.05_335.1319n	HMDB0000489	C12H21N3O8	Aspartylglycosamine	2740.62	3817.55	3349.3	10944.4	9672.39	12332.5	1.30555	0.300689	0.00436882	0.0441132	-1.73366	ESI+	Down
14.52_132.0898n	HMDB0000214	C5H12N2O2	Ornithine	10398.1	8593.29	9793.39	33875.7	27325.7	34662.7	1.31815	0.300266	0.00807666	0.0518461	-1.73569	ESI+	Down
10.31_89.0476n	HMDB0000056	C3H7NO2	beta-Alanine	41413.7	37270.9	35364.5	126682	124961	129067	1.33046	0.299569	8.1e-06	0.00378085	-1.73904	ESI+	Down
1.78_190.0894m/z	HMDB0012286	C8H15NO2S	S-Prenyl-L-cysteine	5990.93	6589.74	5300.05	18608	23262.5	18117.3	1.31495	0.298072	0.0103948	0.0566109	-1.74627	ESI+	Down
14.28_607.0810n	HMDB0000290	C17H27N3O17P2	Uridine diphosphate-N-acetylglucosamine	160703	170960	180804	600077	564632	557610	1.32911	0.297545	0.000182765	0.0106689	-1.74882	ESI+	Down
HMDB0001128	13.96_228.0277m/z	C5H12NO7P	5-Phosphoribosylamine	3771.04	3295.06	4305.77	15534.8	12351.6	10404	1.36536	0.29699	0.0232293	0.100765	-1.75151	ESI-	Down
9.19_181.0083m/z	HMDB0246988	C4H2F6O	Fluoromethyl 2,2-difluoro-1-(trifluoromethyl)vinyl ether	4472.02	4062.11	4387.88	13836.7	15167.7	14743.1	1.32922	0.295377	0.000586417	0.0177442	-1.75937	ESI+	Down
HMDB0035180	1.11_221.1547m/z	C13H20	(6E,8E)-4,6,8-Megastigmatriene	24867.2	27144.5	31058.4	83932	86638.3	110991	1.36646	0.295034	0.013521	0.0816589	-1.76105	ESI-	Down
2.08_165.0658m/z	HMDB0061933	C8H5NO2	1H-Indole-2,3-dione	475.095	335.968	383.174	1256.09	1359.33	1456.27	1.31322	0.293303	0.000322307	0.0133793	-1.76954	ESI+	Down
HMDB0029433	5.74_158.0458m/z	C6H9NO4	L-2-Amino-4-methylenepentanedioic acid	145.026	1327.64	1000.35	3593.01	2127.8	2754.31	1.03007	0.291798	0.0235354	0.101331	-1.77696	ESI-	Down
3.94_312.2161m/z	HMDB0005783	C17H26O4	Gingerol	11475.7	9884.44	13672.5	37726.6	41351.9	44360.8	1.31145	0.283805	0.000669402	0.0183956	-1.81703	ESI+	Down
3.65_139.0523m/z	HMDB0253676	C4H11O3P	ISOPROPYL METHYLPHOSPHONATE	1079.77	739.912	1028.02	3695.17	3512.51	3033.23	1.30677	0.278071	0.0014667	0.0266	-1.84648	ESI+	Down
14.28_143.0581n	HMDB0000894	C6H9NO3	Vinylacetylglycine	3923.33	3689.93	4004.45	14729.5	13105.5	14182.6	1.33038	0.276496	0.00158753	0.0282428	-1.85467	ESI+	Down
10.68_274.1179m/z	HMDB0029050	C14H17N3O4	Seryltryptophan	2774.23	3129.86	3337.62	10578.7	11225.4	11744.8	1.32392	0.27547	0.000270086	0.012613	-1.86003	ESI+	Down
14.60_243.1575m/z	HMDB0037163	C11H24O4	1,2-Bis(1-ethoxyethoxy)propane	593.308	826.27	692.918	2573.3	2467.3	2727.38	1.31612	0.271949	5.37e-05	0.00728654	-1.87859	ESI+	Down
11.47_133.0568n	HMDB0254569	C5H11NOS	methyl 4-mercaptobutyrimidate	841.675	1036.91	679.668	3163.76	2897.72	3406.17	1.31013	0.27021	0.000396914	0.0149193	-1.88785	ESI+	Down
13.92_99.0683n	HMDB0060309	C5H9NO	(2R)-2-Hydroxy-2-methylbutanenitrile	11590.7	9945.79	11149.2	36536.1	39198.1	45541.7	1.32192	0.269516	0.00661377	0.0488321	-1.89156	ESI+	Down
8.05_163.0977m/z	HMDB0257034	C8H7N3	quinazolin-4-ylamine	679.625	800.085	733.208	2919.96	2830.22	2487.91	1.32594	0.26862	0.00261127	0.0353467	-1.89636	ESI+	Down
6.49_225.0689m/z	HMDB0248889	C10H9NO2S	(E)-3-Tosylacrylonitrile	6517.73	9797.24	6705.53	28106.6	26845.8	31064.2	1.30496	0.267629	0.000249857	0.0122824	-1.9017	ESI+	Down
13.81_273.0363m/z	HMDB0001068	C7H15O10P	D-Sedoheptulose 7-phosphate	8113.52	8736.72	8828.18	37267.4	25034.4	34260.2	1.31109	0.265927	0.0230675	0.0831242	-1.9109	ESI+	Down
14.28_155.0582n	HMDB0254544	C7H9NO3	methoxycatecholamine	6318.98	7013.21	7056.4	27118.7	24218.6	26029.6	1.32889	0.263531	0.00100484	0.0216879	-1.92396	ESI+	Down
13.92_187.1683n	HMDB0001276	C9H21N3O	N1-Acetylspermidine	831432	786462	839979	2.83336e+06	3.05669e+06	3.52363e+06	1.3246	0.261096	0.00729946	0.0501301	-1.93735	ESI+	Down
12.69_178.0710m/z	HMDB0000225	C6H8O5	Oxoadipic acid	449.129	447.169	489.896	1675.52	1697.84	1965.63	1.32593	0.259636	0.00425492	0.0431967	-1.94544	ESI+	Down
HMDB0038663	8.84_310.1140m/z	C10H19NO7	D-1-[(3-Carboxypropyl)amino]-1-deoxyfructose	1382.57	3976.97	3677.77	14478.1	10197.4	11003.4	1.25482	0.253295	0.00770998	0.0653602	-1.98111	ESI-	Down
HMDB0303297	9.19_293.0487m/z	C7H13NaO8	Sodium glucoheptonate	5908.58	23454	11263.5	55598.7	54677.8	50966.2	1.23937	0.251956	0.0117241	0.0768871	-1.98876	ESI-	Down
HMDB0006492	0.60_217.9764m/z	C6H5NO6S	4-Nitrophenyl sulfate	258.988	623.9	236.602	1143.69	1655.46	1648.48	1.26995	0.251705	0.00781233	0.0653602	-1.9902	ESI-	Down
9.90_263.0732m/z	HMDB0303207	C8H15NaO8	Carboxymethyl cellulose, sodium salt	865.872	796.482	945.025	3645.05	3213.03	3506.97	1.32722	0.251555	0.000985757	0.0216879	-1.99105	ESI+	Down
HMDB0254505	13.12_78.9591m/z	HO3P	Metaphosphoric acid	509.34	412.437	418.006	1351.13	1801.2	2188.64	1.35402	0.25085	0.0296304	0.114062	-1.9951	ESI-	Down
12.42_213.0156m/z	HMDB0255448	C10H6O4	5,8-Dihydroxy-1,4-naphthoquinone	299.5	406.387	382.467	1501.34	1251.3	1644.51	1.31084	0.247514	0.00707387	0.0498384	-2.01442	ESI+	Down
HMDB0304211	0.87_351.0335m/z	C9H13N4O9P-2	5-amino-6-(5-phospho-D-ribosylamino)uracil	109.32	706.722	617.865	1728.19	1915.28	2277.23	1.12746	0.242185	0.00395929	0.055815	-2.04582	ESI-	Down
4.09_446.3740m/z	HMDB0240277	C27H44N2O2+2	Kerdlan	4756.13	4947.43	5186.07	19382	17650.9	24457.3	1.3181	0.242146	0.0165651	0.0706474	-2.04605	ESI+	Down
HMDB0253132	11.57_206.9887m/z	C5H2F6O2	Hexafluoroacetylacetone	1779.86	2243.73	1371.11	8117.9	5677.88	8527.65	1.34583	0.241661	0.0178662	0.0899355	-2.04894	ESI-	Down
HMDB0060415	13.08_424.0331m/z	C10H14N5O7PS	6-Thioguanosine monophosphate	1765.55	1908.44	1139.53	8082.62	5791.26	6167.45	1.35403	0.24018	0.0122417	0.0785294	-2.05781	ESI-	Down
4.45_260.1852m/z	HMDB0030987	C13H22O4	2-Carboxy-4-dodecanolide	135079	215703	186503	775161	671020	791550	1.3035	0.240103	0.000588939	0.0177442	-2.05828	ESI+	Down
14.28_204.0865m/z	HMDB0041026	C8H10O5	Erinapyrone C	16962.1	18334	19008.8	80398.1	71736.7	74059.8	1.32959	0.24008	0.0012807	0.0249202	-2.05841	ESI+	Down
HMDB0035145	1.00_277.0174m/z	C12H8O3S	Chrycolide	2248.9	4648.77	2940.95	12625.9	13048.4	15593.6	1.33337	0.238408	0.00114614	0.0404999	-2.06849	ESI-	Down
14.28_572.0665m/z	HMDB0259608	C23H18F3N5O4S2	Carboxy darafenib	786.638	1132.23	766.561	3892.69	4106.54	3273.32	1.30846	0.238228	0.00236729	0.03387	-2.06959	ESI+	Down
1.97_245.0949m/z	HMDB0000030	C10H16N2O3S	Biotin	5402.28	6579.55	4831.04	22915.1	22978.5	24965.5	1.32247	0.237272	4.84e-05	0.00728654	-2.07539	ESI+	Down
HMDB0247896	12.83_303.0351m/z	C10H10O8	Glucaron	13468.7	24532.4	22632.9	103396	81410.8	73761	1.34399	0.234499	0.00986327	0.0724077	-2.09234	ESI-	Down
11.77_101.0476n	HMDB0029387	C4H7NO2	L-3-Aminodihydro-2(3H)-furanone	26094.5	33702.7	29642.1	129740	120560	132296	1.32424	0.23377	8.31e-05	0.00739109	-2.09684	ESI+	Down
HMDB0001062	13.53_300.0489m/z	C8H16NO9P	N-Acetyl-D-Glucosamine 6-Phosphate	31946.7	46777.4	31393	167221	148982	157756	1.37427	0.232335	7.75e-05	0.0238365	-2.10572	ESI-	Down
HMDB0248393	0.96_332.1004m/z	C15H11N9O	Andolast	4044.89	4271.62	7181.32	16923.7	23870.7	26093.7	1.3272	0.231698	0.0159691	0.0862671	-2.10968	ESI-	Down
2.42_176.0738m/z	HMDB0037786	C7H10O2S	S-(4,5-Dihydro-2-methyl-3-furanyl) ethanethioate	49735.8	47474.9	30294.6	199518	200504	153783	1.3007	0.230235	0.00551213	0.0467094	-2.11882	ESI+	Down
HMDB0247895	9.28_283.0681m/z	C9H10N4O4	Acefylline	5005.12	7781.85	5475	17491.3	29753.7	32133.8	1.32221	0.230061	0.0420177	0.1334	-2.11991	ESI-	Down
14.48_338.0755m/z	HMDB0015369	C18H18ClNS	Chlorprothixene	1467.19	1274.23	1452.61	6660.87	4887.15	6700.02	1.31826	0.229835	0.0151147	0.0672243	-2.12133	ESI+	Down
HMDB0001451	1.15_205.0362m/z	C8H14O2S2	(R)-Lipoic acid	216.196	2976.89	2154.98	7766.82	7208.04	8365.74	1.05849	0.229131	0.00960615	0.0718583	-2.12576	ESI-	Down
HMDB0014446	10.35_498.0557m/z	C19H17ClFN3O5S	Flucloxacillin	27567.2	62522.1	31640.2	177735	176799	179068	1.32737	0.228128	0.00625269	0.0606692	-2.13208	ESI-	Down
HMDB0001958	1.13_327.2906m/z	C19H38O	Pristanal	2304.78	1481.29	2416.43	7607.66	9336.09	10412.1	1.35113	0.226734	0.00726387	0.0643863	-2.14092	ESI-	Down
HMDB0001308	13.38_313.0441m/z	C8H15N2O9P	5'-Phosphoribosyl-N-formylglycinamide	675.055	746.825	979.71	3839.73	3689.32	3067.01	1.37684	0.226649	0.00320817	0.0520256	-2.14147	ESI-	Down
10.64_217.1292m/z	HMDB0060477	C8H13N3O3	gamma-Glutamyl-beta-aminopropiononitrile	187.392	235.947	263.022	1047.93	932.79	1063.67	1.31646	0.225451	0.000408084	0.0149193	-2.14911	ESI+	Down
10.58_129.0658m/z	HMDB0004230	C5H5NO2	Pyrrole-2-carboxylic acid	15077.6	14623.5	15543.5	65329.3	59982.8	76894.3	1.32549	0.223754	0.00882909	0.0537223	-2.16001	ESI+	Down
14.52_134.1004m/z	HMDB0032411	C6H12S	2-Methyl-1-methylthio-2-butene	269.278	219.013	258.995	1149.45	944.843	1254.55	1.32051	0.223147	0.00928314	0.0548612	-2.16393	ESI+	Down
HMDB0031785	11.87_378.0545m/z	C15H13Cl2N5	Robenidine	3291.38	8413.27	5603.24	26330.1	19951.6	31459.7	1.29571	0.222634	0.0144473	0.0835112	-2.16725	ESI-	Down
11.77_149.0636m/z	HMDB0253146	C6H14O3S	Hexanesulfonic acid	32282.7	44902.6	39006.8	178444	164066	183334	1.31983	0.220963	0.000127358	0.00820362	-2.17812	ESI+	Down
7.40_190.0696m/z	HMDB0255369	C6H9N5O	2-Amino-2,3,6,7-tetrahydro-1H-pteridin-4-one	509.805	442.452	578.887	2377.73	2070.06	2511.89	1.32111	0.220002	0.00286566	0.0369176	-2.18441	ESI+	Down
10.60_206.1021m/z	HMDB0059767	C8H12O5	Tetrahydro-2,5-furan-diacetic acid	933.575	1080.85	1072.01	4292.91	3848.62	5908.58	1.30908	0.219673	0.0275114	0.0916065	-2.18657	ESI+	Down
7.57_230.1860m/z	HMDB0060336	C11H20N2O2	1,4'-Bipiperidine-1'-carboxylic acid	65862.7	61709.5	59852.1	237863	345842	272694	1.31677	0.218851	0.0194941	0.0768247	-2.19198	ESI+	Down
HMDB0029437	12.55_307.1142m/z	C10H18N2O6	Nopalinic acid	902.408	1394.42	1344.79	6218.87	4782.17	5752.6	1.36506	0.217362	0.0045469	0.055815	-2.20183	ESI-	Down
HMDB0250109	13.43_78.9591m/z	CHClO2	Chlorocarbonic acid	3822.74	5386.08	4463	22753.4	21127.9	19074.2	1.38379	0.217167	0.0012863	0.0404999	-2.20313	ESI-	Down
11.27_359.0904m/z	HMDB0253931	C14H18N2O7S	[(3S,3Ar,6R,6aS)-6-nitrooxy-2,3,3a,5,6,6a-hexahydrofuro[3,2-b]furan-3-yl] 2-ethylsulfanyl-1,2-dihydropyridine-3-carboxylate	2712.19	2901.15	2457.76	12129.2	13070.4	12012.2	1.33007	0.216896	0.000311084	0.0132069	-2.20492	ESI+	Down
HMDB0259237	3.60_185.0222m/z	C3H9O4P	TRIMETHYL PHOSPHATE	33299.9	48838	41707.7	183513	168482	220624	1.36996	0.216279	0.00683218	0.064039	-2.20903	ESI-	Down
0.93_162.0911m/z	HMDB0012138	C10H8O	1-Naphthol	464.93	530.313	489.772	2318.83	2680.91	1896.91	1.31961	0.215324	0.0148956	0.0667141	-2.21542	ESI+	Down
4.18_286.2006m/z	HMDB0036150	C15H24O4	4,11,13,15-Tetrahydroridentin B	16901.6	28358.3	21130.7	97738.4	106901	104323	1.30589	0.214882	6.39e-05	0.00728654	-2.21838	ESI+	Down
10.07_90.0549m/z	HMDB0001167	C3H4O2	Pyruvaldehyde	70248.4	80160.6	72710.4	338704	338625	365451	1.32982	0.213966	0.000369011	0.0149193	-2.22455	ESI+	Down
3.82_198.0871m/z	HMDB0003269	C8H8N2O3	Nicotinuric acid	3806.15	4571.51	3939.84	19293.9	17812.5	20745.1	1.32705	0.212916	0.00171452	0.0296549	-2.23164	ESI+	Down
HMDB0014649	11.09_306.0182m/z	C12H9N3O5S	Nitazoxanide	2795.27	10611.9	5172.42	30579.4	34815.7	22221.8	1.26124	0.212055	0.0099566	0.0724077	-2.23749	ESI-	Down
2.89_162.0582m/z	HMDB0246446	C6H8O2S	5-Hydroxy-2,4-dimethylthiophen-3-one	65653.7	63393.6	40493.1	305992	281633	216778	1.30246	0.210765	0.0103288	0.0566109	-2.24629	ESI+	Down
7.38_189.0772m/z	HMDB0038791	C9H18OS2	2,4,6-Triethyl-1,3,5-oxadithiane	1004.23	797.249	1100.12	4374.35	4420.62	5003.13	1.31931	0.21029	0.000792335	0.0195971	-2.24955	ESI+	Down
HMDB0001929	1.92_361.1436n	C18H20FN3O4	Levofloxacin	3646.07	10101.8	6107.37	27058.9	30189.4	37600.1	1.30104	0.209336	0.00474641	0.055815	-2.25611	ESI-	Down
HMDB0250064	12.00_315.0809m/z	C15H14N2OS	2-[4-(Dimethylamino)phenyl]benzothiazole-6-ol	47469.1	130980	76960.4	467227	370535	385156	1.31197	0.208853	0.00136109	0.0404999	-2.25944	ESI-	Down
HMDB0060006	11.07_320.0338m/z	C14H10ClNO3	N-(2-formyl-3-chlorophenyl)anthranilic acid	5365.16	20219.4	10596.1	61556.9	56657.8	55066.2	1.27352	0.208798	0.00330424	0.0520256	-2.25982	ESI-	Down
HMDB0258910	10.57_130.0620m/z	C3H7N3	tetrahydrotriazine	12408	6644.2	7717.69	44473.6	40220.7	45246.1	1.35746	0.206017	0.000142414	0.0238365	-2.27916	ESI-	Down
11.27_194.1021m/z	HMDB0254889	C6H13N5O	Moroxydine	685.762	844.995	611.137	3756.18	2910.43	3828.08	1.31764	0.204093	0.00826795	0.0518566	-2.2927	ESI+	Down
HMDB0005935	1.11_319.2278m/z	C19H30O	Androstenol	16039	14743.7	19664.1	69549.3	74061.1	105843	1.36141	0.202229	0.0267404	0.110295	-2.30594	ESI-	Down
HMDB0257530	10.48_376.0714m/z	C16H14ClN3O3	N'-Acetyl-3-chloro-6H-benzo[b][1,4]benzoxazepine-5-carbohydrazide	11013.5	14093.6	15677.7	59055	63354.5	80231.2	1.36914	0.201267	0.0113199	0.0752129	-2.31282	ESI-	Down
HMDB0061832	1.11_237.1859m/z	C14H24	1-Acetyl-2-methylcyclopentene	1091.52	1913.89	1598.62	8557.64	9789.66	4858.38	1.33177	0.198401	0.0493793	0.145592	-2.33351	ESI-	Down
7.92_141.0658m/z	HMDB0001488	C6H5NO2	Nicotinic acid	11303	10802	9973.54	54743.8	53240.2	57235	1.33204	0.194158	0.000217692	0.0115524	-2.3647	ESI+	Down
10.56_139.0978m/z	HMDB0242314	C6H7N3	(1E)-1-Phenyltriaz-1-ene	3056.27	3108.66	3616.14	18419.7	14617.3	17734.6	1.32457	0.192648	0.00628204	0.0480068	-2.37596	ESI+	Down
HMDB0006876	12.83_564.0756n	C16H26N2O16P2	dTDP-D-galactose	4492.28	8583.66	7912.11	44680.5	35627.9	28883.9	1.34614	0.192212	0.0175886	0.0894301	-2.37923	ESI-	Down
HMDB0001047	14.38_338.9887m/z	C6H14O12P2	D-Fructose 2,6-bisphosphate	2275.3	2777.63	2226.48	13190.1	13159.4	11735.2	1.39159	0.191137	0.000741573	0.0342836	-2.38732	ESI-	Down
HMDB0253714	10.35_334.0495m/z	C14H13N3O5S	isoxicam	17026.9	42110.6	20534.3	134764	141383	141052	1.33054	0.190968	0.00290031	0.0520256	-2.3886	ESI-	Down
14.05_319.0714m/z	HMDB0004068	C18H10N2O4	Melanin	667.302	730.804	610.72	3791.93	2961.58	3911.75	1.32457	0.188352	0.00979882	0.0558054	-2.40849	ESI+	Down
2.10_125.0425m/z	HMDB0034448	C7H8S	Methyl phenyl sulfide	8641.16	7452.41	8249.72	47362.5	36780.7	45166.5	1.32667	0.188256	0.00781837	0.0513588	-2.40923	ESI+	Down
HMDB0000162	7.50_160.0615m/z	C5H9NO2	L-Proline	1071.31	14448.7	4668.02	38509.1	33763.2	35442.8	1.14291	0.187421	0.0112738	0.0752129	-2.41565	ESI-	Down
3.65_274.0870m/z	HMDB0256765	C8H17O5PS	Preparation 11	6218.8	3623.72	5899.02	31174.7	29674.7	23691.3	1.30137	0.186201	0.00508459	0.046376	-2.42507	ESI+	Down
12.62_88.0393m/z	HMDB0006804	C3H2O2	Propynoic acid	382.011	472.116	409.047	2407.7	2227.91	2240.48	1.32878	0.183705	0.000139003	0.00837608	-2.44453	ESI+	Down
5.27_263.0954m/z	HMDB0304053	C11H18O5S-2	2-(6'-methylthio)hexylmalate	474.606	577.277	670.084	3038.8	2658.5	3684.74	1.31261	0.183539	0.0113209	0.0595278	-2.44584	ESI+	Down
HMDB0006046	1.11_317.2122m/z	C19H28O	5a-Androst-3-en-17-one	1769.4	1644.9	2738.44	10079.4	8752.02	14837.7	1.3404	0.182741	0.034475	0.122794	-2.45212	ESI-	Down
HMDB0001494	13.89_184.9856m/z	C2H5O5P	Acetylphosphate	93184.4	70086.9	104511	617023	511685	338417	1.36005	0.182521	0.0371	0.126404	-2.45386	ESI-	Down
5.14_194.1022m/z	HMDB0000402	C7H12O5	2-Isopropylmalic acid	3848.71	4243.89	4096.21	23115.8	19265.3	24911.7	1.32671	0.181131	0.00789078	0.0513588	-2.46489	ESI+	Down
13.13_404.1669m/z	HMDB0258302	C15H23N7O5	sinefungin	1286.69	1291.59	1089.05	7964.52	4690.41	7704.39	1.30701	0.18013	0.0334107	0.101979	-2.47289	ESI+	Down
9.09_233.0629m/z	HMDB0003219	C7H14O7	Sedoheptulose	236.087	177.339	208.923	1175.42	1147.38	1172.15	1.32755	0.178071	1.69e-05	0.00395312	-2.48947	ESI+	Down
HMDB0000263	13.82_166.9750m/z	C3H5O6P	Phosphoenolpyruvic acid	30397.2	17822.5	39019.2	199694	177623	116256	1.33348	0.17675	0.0266371	0.110295	-2.50022	ESI-	Down
11.65_309.1051n	HMDB0000230	C11H19NO9	N-Acetylneuraminic acid	3661.95	4316.44	3467.34	25544.3	17282.2	23928.7	1.31893	0.171458	0.0174707	0.0724119	-2.54407	ESI+	Down
HMDB0253183	12.00_299.1011m/z	C11H16N4O6	Histidine glutamate	7926.87	11183.9	8958.07	58837.7	48614.7	57096	1.38308	0.170581	0.002576	0.0517882	-2.55147	ESI-	Down
HMDB0013929	13.53_382.0519m/z	C16H16ClNO3S	2-Oxoclopidogrel	897.994	1803.36	1261.17	8247.92	6860.88	8133.23	1.3585	0.17049	0.000751412	0.0342836	-2.55224	ESI-	Down
14.12_189.1346m/z	HMDB0000670	C7H16N4O2	Homo-L-arginine	140.032	166.862	136.358	901.289	673.791	1050.03	1.31615	0.16885	0.0212038	0.080324	-2.56618	ESI+	Down
14.01_291.0468m/z	HMDB0255785	C12H12O7	Pyran-3,4-dicarboxylic anhydride, tetrahydro-2-methyl-6-(tetrahydro-2,5-dioxo-3-furyl)-, polymer	329.519	320.9	325.367	1929.51	1433.77	2440.2	1.31318	0.168138	0.0310776	0.0978971	-2.57228	ESI+	Down
11.21_467.1364m/z	HMDB0038222	C23H19N3O5S	Carnocin CP 5	322.152	562.516	463.636	2827.95	2504.47	2766.68	1.30873	0.166476	0.000107448	0.0077197	-2.58662	ESI+	Down
HMDB0003609	12.45_132.0303m/z	C3H5NO2	2-Aminoacrylic acid	41844.9	71525.7	58070	364759	359829	310368	1.3755	0.16565	0.000762331	0.0342836	-2.59379	ESI-	Down
HMDB0010325	11.55_267.0719m/z	C8H14O7	Ethyl glucuronide	18264.7	22920.6	17933.3	125655	114782	118093	1.39061	0.164892	0.000118302	0.0238365	-2.60041	ESI-	Down
11.27_83.0371n	HMDB0255970	C4H5NO	Oxazine	3965.12	2694.87	3324.76	20090.6	18392.6	22571.2	1.32112	0.163538	0.00276285	0.0367315	-2.6123	ESI+	Down
11.27_417.2079m/z	HMDB0014326	C24H31FO6	Flunisolide	471.241	283.333	412.532	2960.12	2407.09	1775.95	1.30059	0.163388	0.0257194	0.0878314	-2.61363	ESI+	Down
4.45_258.1696m/z	HMDB0013161	C13H23NO4	2-Hexenoylcarnitine	5888.52	8272.76	6490.21	42557	43589.9	40467.7	1.32387	0.163105	1.19e-05	0.00395312	-2.61613	ESI+	Down
HMDB0247146	10.48_362.0558m/z	C12H15NO7S	2,3,4-Tri-O-acetylarabinopyranosyl isothiocyanate	8725.94	890.488	5795.65	29574.2	20885	44204	1.14134	0.16281	0.0485977	0.144285	-2.61874	ESI-	Down
10.24_262.1280m/z	HMDB0031237	C11H16O6	threo-Syringoylglycerol	32903.9	36013.3	37357.4	243470	181681	228725	1.32557	0.16253	0.00997591	0.0562048	-2.62122	ESI+	Down
11.78_317.1575m/z	HMDB0259066	C14H30O2S2	TIADENOL	14319.2	19830.5	17029.2	107183	105575	105145	1.32481	0.160989	5.47e-05	0.00728654	-2.63497	ESI+	Down
11.78_258.1095m/z	HMDB0000086	C8H20NO6P	Glycerophosphocholine	5.55282e+06	7.62871e+06	6.2044e+06	4.03698e+07	3.90903e+07	4.13872e+07	1.3252	0.160417	3.25e-06	0.00265866	-2.6401	ESI+	Down
HMDB0034496	1.13_325.2749m/z	C19H36O	6,10,14-Trimethyl-2-methylenepentadecanal	11975.5	13869.4	17217.7	81283.6	73693	116867	1.36351	0.15841	0.0277868	0.113396	-2.65827	ESI-	Down
10.68_174.1004n	HMDB0003357	C7H14N2O3	N2-Acetylornithine	12504.4	10929.1	12681.4	86302.2	66882.8	80715.6	1.32754	0.154403	0.00715587	0.0498384	-2.69523	ESI+	Down
12.10_275.1107m/z	HMDB0040822	C10H20O7	2,3-Butanediol glucoside	585.904	733.746	620.671	4296.47	3669.51	4629.77	1.32583	0.154046	0.00528806	0.046376	-2.69857	ESI+	Down
HMDB0253417	13.12_253.0094m/z	C9H6N2O7	Imidazole citrate	1465.35	3029.35	2642.66	14012	11251.5	21204.7	1.32578	0.153597	0.044543	0.138054	-2.70278	ESI-	Down
HMDB0000742	4.88_180.0336m/z	C4H9NO2S	Homocysteine	69.8111	34.6019	42.3244	215.088	374.832	365.963	1.33566	0.15351	0.0306733	0.115369	-2.7036	ESI-	Down
HMDB0029432	2.71_196.0285m/z	C4H9NO3S	(S)C(S)S-S-Methylcysteine sulfoxide	2862.76	19038	7117.21	70964.8	63562.5	55496.6	1.24497	0.152707	0.00126901	0.0404999	-2.71116	ESI-	Down
HMDB0303751	11.55_236.9990m/z	C6H8Na2O7+2	Disodium hydrogen citrate	479.02	1078.48	292.187	4673.39	2966.38	4649.02	1.29397	0.150518	0.0145318	0.0835112	-2.73199	ESI-	Down
HMDB0304849	12.00_425.1305m/z	C19H16F2N8O2	Vericiguat	15944.4	31887.8	20517.2	178034	134863	144490	1.36284	0.149434	0.00515792	0.057006	-2.74242	ESI-	Down
11.78_261.1165m/z	HMDB0245307	C13H13N3S	2-Propylthiazolo[4,5-c]quinolin-4-amine	4044.22	6551.07	4910.83	35701.8	35112.1	34200.1	1.31798	0.147658	2.65e-05	0.00549322	-2.75967	ESI+	Down
7.51_209.0918m/z	HMDB0000763	C10H9NO3	5-Hydroxyindoleacetic acid	64.5617	78.5832	93.1045	626.435	569.971	412.463	1.31245	0.146842	0.0177032	0.0726568	-2.76766	ESI+	Down
HMDB0012228	13.10_171.0065m/z	C2H7O4P	Ethylphosphate	44657.2	77108.4	52075.9	409993	310750	464904	1.36326	0.146622	0.0141554	0.083495	-2.76983	ESI-	Down
HMDB0256921	11.91_398.1196m/z	C15H19N3O7	Pugnac	8990.32	17708.7	14330.4	106833	80964.1	95029.3	1.3626	0.145069	0.00453069	0.055815	-2.78519	ESI-	Down
HMDB0240650	9.11_187.0724m/z	C6H10N2O2	Ectoine	1361.28	2043.41	942.384	9416.97	11513.9	9366.17	1.36185	0.143482	0.00214981	0.0487898	-2.80106	ESI-	Down
11.65_274.0914m/z	HMDB0000101	C10H13N5O3	Deoxyadenosine	579.71	833.213	618.085	5799.78	3725.23	4852.82	1.31478	0.14126	0.0191355	0.0763074	-2.82358	ESI+	Down
HMDB0251870	13.53_368.0365m/z	C14H14NO4PS	O-Ethyl O-(4-nitrophenyl) phenylphosphonothioate	477.294	737.008	572.72	5212.94	3694.73	3919.87	1.37866	0.139311	0.014317	0.083495	-2.84362	ESI-	Down
HMDB0001409	12.69_307.0334m/z	C9H13N2O8P	dUMP	135.684	341.451	205.01	2092.82	1532.55	1281.02	1.3419	0.139032	0.0223617	0.0988193	-2.84651	ESI-	Down
HMDB0246522	10.46_458.0743m/z	C18H21NO11S	4-Methylumbelliferyl-6-sulfo-2-acetamido-2-deoxy-beta-glucopyranoside	9976.01	11611.2	15257.9	79239.9	86224.1	100605	1.37734	0.138479	0.00458772	0.055815	-2.85226	ESI-	Down
HMDB0013220	13.99_320.0621m/z	C11H15NO10	Beta-Citryl-L-glutamic acid	2164.92	5488.66	5033.82	37331.8	32434.6	22805.8	1.33217	0.137054	0.0198683	0.0940171	-2.86718	ESI-	Down
HMDB0259922	1.74_241.0506m/z	C13H8O2	XANTHONE	203.217	1557.42	501.555	6126.51	5891.33	4542.6	1.24383	0.136602	0.00199466	0.0476938	-2.87195	ESI-	Down
4.05_135.0915m/z	HMDB0033154	C8H10N2	5,6,7,8-Tetrahydroquinoxaline	118.212	93.3724	145.725	1009.39	618.647	1006.5	1.30464	0.135625	0.0266592	0.0898663	-2.8823	ESI+	Down
6.75_284.0749n	HMDB0000299	C10H12N4O6	Xanthosine	6808.91	8297.89	7240.11	64165	46729.6	55297.4	1.32619	0.134464	0.0103935	0.0566109	-2.8947	ESI+	Down
HMDB0006478	1.13_131.0713m/z	C5H10O	Isovaleraldehyde	291.99	81436.9	5663.51	173184	233077	250345	1.05082	0.133097	0.00588984	0.059297	-2.90945	ESI-	Down
14.32_431.0718m/z	HMDB0060067	C11H20N4O10P2	CMP-2-aminoethylphosphonate	293.453	484.319	244.812	2548.15	3032.03	2116.23	1.30238	0.132865	0.00966986	0.0554237	-2.91197	ESI+	Down
10.03_328.1529m/z	HMDB0248060	C12H26NO7P	Blood platelet activating factor-acether	16393.5	26264.4	19904.3	151324	141042	179625	1.31635	0.13255	0.00483436	0.045958	-2.91539	ESI+	Down
13.24_203.1501m/z	HMDB0001539	C8H18N4O2	Asymmetric dimethylarginine	4742.19	5991.3	4318.76	35295.6	34701.9	44784.5	1.32261	0.131138	0.00832827	0.0518566	-2.93084	ESI+	Down
13.88_212.0429m/z	HMDB0001511	C4H10N3O5P	Phosphocreatine	38788.5	47009.4	37341.9	351181	295956	313708	1.32931	0.128158	0.00260355	0.0353467	-2.964	ESI+	Down
12.62_135.0480m/z	HMDB0243986	C5H12O3S	1-Pentanesulfonic acid	404.477	493.861	365.237	3526.28	3197.47	3163.07	1.32866	0.127804	0.00063	0.0181198	-2.968	ESI+	Down
3.71_272.0996m/z	HMDB0012144	C9H15N5O6	2-Amino-4-oxo-6-(1',2',3'-trihydroxypropyl)-diquinoid-7,8-dihydroxypterin	18504.6	23455.2	22544.3	193411	154810	158527	1.3264	0.12729	0.00624941	0.0480068	-2.97381	ESI+	Down
HMDB0303715	11.57_215.0172m/z	C6H9NaO7	Sodium alginate	311.131	673.888	294.136	4247.08	2655.4	3173.26	1.34545	0.126954	0.0190817	0.0922398	-2.97762	ESI-	Down
12.12_173.0208m/z	HMDB0246315	C8H5F3O2	4-(Trifluoromethyl)benzoic acid	409.056	614.272	413.487	3814.14	3068.39	4480.68	1.31505	0.126444	0.0130315	0.0629013	-2.98342	ESI+	Down
12.12_430.1109n	HMDB0259494	C20H19FN4O4S	5-(1,1-Dioxido-1,2-thiazinan-2-yl)-N-(4-fluorobenzyl)-8-hydroxy-1,6-naphthyridine-7-carboxamide	4809.13	8680.63	6540.66	50648.9	48818.7	59092.8	1.31141	0.126327	0.00204875	0.0311197	-2.98477	ESI+	Down
HMDB0256368	11.55_349.0751m/z	C18H14N4O2S	N-(6-Aminopyridin-2-yl)-4'-cyanobiphenyl-4-sulfonamide	1292.28	1997.48	1468.89	14008.8	11122.1	12596.1	1.38264	0.126134	0.0037532	0.055815	-2.98697	ESI-	Down
HMDB0245499	13.10_270.9315m/z	C8H4N2O3S3	2,5-Diisothiocyanatobenzenesulfonate	2526.85	1670.16	1033.13	11627	12056.9	17791.7	1.34233	0.126102	0.0218845	0.0983519	-2.98734	ESI-	Down
HMDB0029840	11.93_384.1040m/z	C14H17N3O7	Vulgaxanthin I	5992.12	11658.5	8357.32	87311.5	58544.4	66057.8	1.36646	0.122729	0.0160689	0.0862671	-3.02646	ESI-	Down
2.38_100.0214m/z	HMDB0005843	C4H5NS	Allyl isothiocyanate	220.554	246.818	186.581	2048.41	1465.37	1963.73	1.3248	0.119389	0.0119737	0.0602882	-3.06626	ESI+	Down
11.27_185.0322m/z	HMDB0032927	C8H6N2O2	Quindoxin	1013.54	1646.65	960.262	8590.93	11665.5	10173.8	1.31115	0.118975	0.00695032	0.0495542	-3.07127	ESI+	Down
13.24_204.1534m/z	HMDB0244614	C9H21N3S	S-(2-(N,N-Diisopropylamino)ethyl)isothiourea	257.627	377.176	283.159	2357.8	2335.03	3133.49	1.31884	0.117292	0.0115533	0.0596177	-3.09183	ESI+	Down
HMDB0037115	5.77_195.0332m/z	C5H10O3S	(卤)-2-Hydroxy-4-(methylthio)butanoic acid	1395.04	6636.3	2879.27	34889.5	33146	28418.8	1.30537	0.113117	0.00041719	0.0307909	-3.14411	ESI-	Down
HMDB0041624	13.43_192.0181m/z	C4H8N3O4P	Phosphocreatinine	907.939	1820.1	1479.41	14675.5	11754.5	10802.4	1.36968	0.113005	0.00838273	0.066417	-3.14554	ESI-	Down
HMDB0001227	12.35_321.0491m/z	C10H15N2O8P	5-Thymidylic acid	489.738	490.708	655.873	4804.89	6212.88	3703.17	1.38108	0.111156	0.0260559	0.109028	-3.16935	ESI-	Down
3.69_273.1028m/z	HMDB0244678	C18H14N2O2	2-Hydroxynaphthaldehydebenzoylhydrazone	1040.01	1900.23	2001.81	17620.2	13231.9	13996.7	1.30367	0.110194	0.0077479	0.0513588	-3.18189	ESI+	Down
14.74_666.2193n	HMDB0000757	C24H42O21	Glycogen	1600.97	1297	1172.77	13751.7	9654.66	13598.1	1.32391	0.110007	0.013965	0.0649356	-3.18433	ESI+	Down
6.75_153.0406m/z	HMDB0000292	C5H4N4O2	Xanthine	2527.71	2984.31	2523.84	27959.7	20036.5	25762.3	1.327	0.108948	0.011168	0.059472	-3.19829	ESI+	Down
HMDB0034965	11.21_213.0493m/z	C12H10N2S	1-Methyl-3-(2-thiazolyl)-1H-indole	12863.9	22398.9	21810.2	186067	169089	168701	1.37727	0.108948	0.000136207	0.0238365	-3.19829	ESI-	Down
HMDB0031768	1.70_288.0953n	C13H21O3PS	Iprobenfos	641.969	60.2769	666.076	4798.25	2553.68	5252.03	1.17242	0.108563	0.0399767	0.13024	-3.2034	ESI-	Down
HMDB0240530	13.43_233.0136m/z	C8H10O6S	Hydroxytyrosol 3'-sulfate	144.087	375.027	337.36	3315.38	2492.84	2485.04	1.34783	0.103274	0.0086604	0.0668541	-3.27546	ESI-	Down
HMDB0304223	7.40_254.0800m/z	C11H13O4-	6-(4-methyl-2-oxopentyl)-4-hydroxy-2-pyrone	0.000447812	24118.9	0.000447812	107577	63642.3	63306.4	1.03528	0.102841	0.0233287	0.100765	-3.28151	ESI-	Down
HMDB0251252	11.21_146.0650m/z	C6H13NOS	Diethylthiocarbamic acid methyl ester	2727.87	3800.15	4158.23	30717.1	37245.1	35959.1	1.38335	0.10283	0.00293794	0.0520256	-3.28166	ESI-	Down
HMDB0000325	1.15_235.0831m/z	C8H14O5	3-Hydroxysuberic acid	1163.84	1116.98	729.039	9721.26	9082.65	11159.6	1.38164	0.100451	0.00327264	0.0520256	-3.31544	ESI-	Down
9.69_248.0760m/z	HMDB0014925	C8H11N5O3	Aciclovir	124.116	118.474	121.103	1309.94	1061.16	1265.54	1.33137	0.100008	0.00487882	0.0460284	-3.32181	ESI+	Down
12.51_137.0457m/z	HMDB0000157	C5H4N4O	Hypoxanthine	2128.11	1479.46	1879.58	20218.4	15728	19185.1	1.32567	0.0995285	0.00589237	0.0469892	-3.32875	ESI+	Down
10.94_244.0941m/z	HMDB0014798	C12H15NO3	Metaxalone	121.154	152.105	103.995	1352.4	1111.18	1402.05	1.32589	0.0975916	0.00503339	0.046376	-3.3571	ESI+	Down
2.38_146.0269m/z	HMDB0259027	C5H4O2S	THIOPHENE-2-CARBOXYLIC ACID	12971.6	17131.5	12807.1	166076	123453	152177	1.32597	0.0971465	0.00816552	0.0518566	-3.36369	ESI+	Down
HMDB0015380	13.17_347.0531m/z	C14H10N2O6	Olsalazine	111.878	0.000447812	0.000447812	387.302	516.922	271.017	1.05603	0.0951968	0.0211484	0.0966477	-3.39294	ESI-	Down
13.30_100.0756m/z	HMDB0245092	C5H6O	2-Cyclopenten-1-one	6011.04	3560.18	4354.19	47606.7	40337.5	59588.9	1.31753	0.0943883	0.0143458	0.0661173	-3.40525	ESI+	Down
13.96_522.2025m/z	HMDB0001262	C18H32O16	Maltotriose	1074.84	1260.68	1011.05	12616.2	9756.41	13098.9	1.32773	0.0943455	0.00908153	0.0545476	-3.4059	ESI+	Down
1.11_186.1123m/z	HMDB0029680	C9H12O3	2,6-Dimethoxy-4-methylphenol	381.972	187.295	151.298	2344.52	2517.92	3034.21	1.30155	0.0912494	0.00374982	0.0412943	-3.45404	ESI+	Down
HMDB0246800	12.40_175.0360m/z	C4H6N2O3	5-Hydroxy-1-methylhydantoin	2413.12	1936.37	2226.99	25228.6	20369.6	28508.8	1.38648	0.0887431	0.0106495	0.0738847	-3.49422	ESI-	Down
HMDB0255988	1.11_353.3060m/z	C22H42O3	Polypropylene	2290.16	1791.24	3078.48	23900.7	23619.2	34362.7	1.37202	0.0874409	0.0186314	0.0913826	-3.51555	ESI-	Down
HMDB0010407	1.15_478.3304m/z	C24H50NO6P	LysoPC(P-16:0/0:0)	0.000447812	516.814	0.000447812	1789.76	1948.1	2207.22	1.05418	0.0869317	0.00160452	0.0421422	-3.52397	ESI-	Down
HMDB0015229	6.16_269.0542m/z	C12H9F3N2O2	Leflunomide	1255.46	2473.39	1612.31	22692.1	13549.7	25720.5	1.35744	0.0862004	0.0344814	0.122794	-3.53616	ESI-	Down
HMDB0001530	12.98_261.0379m/z	C6H15O9P	Mannitol 1-phosphate	592.419	998.38	627.515	9340.54	7908.19	9080.12	1.38256	0.0842542	0.00154099	0.0421422	-3.56911	ESI-	Down
11.40_262.0796n	HMDB0028815	C9H14N2O7	Glutamylaspartic acid	379.109	630.862	433.111	6477.59	4259.68	6638.8	1.31486	0.08305	0.0194182	0.0768247	-3.58988	ESI+	Down
1.91_256.2629m/z	HMDB0060482	C16H30O	Hexadecenal	2145.92	2859.82	2279.74	32756.7	27464.2	28250.4	1.32892	0.0823485	0.00323189	0.0390975	-3.60211	ESI+	Down
HMDB0256488	2.98_94.0176m/z	H6N3OP	Phosphoramide	0.000447812	74.0229	0.000447812	247.03	299.956	367.956	1.06569	0.0809054	0.00405754	0.055815	-3.62762	ESI-	Down
HMDB0000905	12.73_330.0606m/z	C10H14N5O6P	Deoxyadenosine monophosphate	370.252	381.423	327.7	4932.65	4930.29	3573.97	1.39354	0.0803292	0.0117714	0.0768871	-3.63793	ESI-	Down
HMDB0000796	2.75_396.1132m/z	C13H21NO10	N-Acetyl-4-O-acetylneuraminic acid	1943.67	10362.3	4824.55	63192.1	64949.6	87583.9	1.30939	0.0794087	0.00873746	0.0668541	-3.65456	ESI-	Down
HMDB0254358	12.47_221.9995m/z	C5H3F6NO2	2,2,2-Trifluoro-N-methyl-N-(trifluoroacetyl)acetamide	542.47	1833.39	1379.94	21614.6	13238.4	12655.3	1.33589	0.0790556	0.035285	0.123682	-3.66099	ESI-	Down
HMDB0248486	11.19_227.0649m/z	C13H12N2S	Antigastrin	10279.6	19910.4	21134.5	220209	195764	238698	1.37018	0.0783975	0.0021936	0.0489539	-3.67305	ESI-	Down
12.51_349.0535m/z	HMDB0012152	C9H17O12P	2-O-(6-Phospho-alpha-mannosyl)-D-glycerate	11812.1	9195.37	11624.1	155699	119870	146773	1.32836	0.0772635	0.0065409	0.0488321	-3.69407	ESI+	Down
HMDB0001067	13.04_303.0833m/z	C11H16N2O8	N-Acetylaspartylglutamic acid	146.001	533.857	178.769	4632.79	3496.79	3068.76	1.33765	0.0766745	0.0132125	0.0816589	-3.70511	ESI-	Down
HMDB0252315	13.23_246.0618m/z	C10H14FNO3S	Florfenicol amine	516.778	833.635	513.098	9303.56	6613.8	8601.22	1.38072	0.076004	0.0101902	0.0725781	-3.71778	ESI-	Down
14.41_473.1192m/z	HMDB0006941	C16H23N6O10P	L-2-Aminoadipate adenylate	295.393	347.355	171.92	3117.79	4119.2	3494	1.31517	0.0759173	0.00637349	0.0480068	-3.71943	ESI+	Down
HMDB0244310	14.30_336.0616m/z	C9H14N3O6P	2',3'-Dideoxycytidine-5'-monophosphate	215.412	428.04	76.9686	2799.18	3500.99	3355.66	1.31665	0.0746098	0.00135393	0.0404999	-3.74449	ESI-	Down
HMDB0029549	11.89_429.1044m/z	C17H20O10	Eleutheroside B1	1295.72	2871.1	1547.07	26274.8	20855.7	29756.1	1.36729	0.0743157	0.00972822	0.0723672	-3.75019	ESI-	Down
11.31_170.0616m/z	HMDB0247065	C8H10FNO3	6-Fluoropyridoxol	516.969	976.109	597.894	8608.38	9857.15	10340.2	1.31676	0.0725887	0.00190467	0.0306304	-3.78411	ESI+	Down
HMDB0245731	13.68_369.0217m/z	C19H12Cl2N2O2	3-(2,4-Dichlorophenyl)-4-(1-methyl-1H-indol-3-yl)-1H-pyrrole-2,5-dione	1892	1827.98	2614.91	30334.3	26201.7	31839.8	1.38696	0.0716813	0.00319485	0.0520256	-3.80226	ESI-	Down
7.83_200.0739m/z	HMDB0257850	C9H10O2S	6-[Ethoxy(mercapto)methylidene]-1-cyclohexa-2,4-dienone	49.0135	47.9286	61.996	844.027	772.237	612.673	1.32639	0.0713067	0.00943813	0.0550951	-3.80982	ESI+	Down
HMDB0015413	11.19_309.0678m/z	C12H14N4O4S	Sulfadoxine	2089.6	4630.43	4553.52	54795.2	46588.1	60109.7	1.3657	0.0698083	0.00457831	0.055815	-3.84046	ESI-	Down
11.31_152.0317m/z	HMDB0000267	C5H7NO3	Pyroglutamic acid	249.252	448.551	247.191	4224.69	4573.23	4746.57	1.3183	0.0697697	0.000260632	0.0124836	-3.84126	ESI+	Down
HMDB0030482	1.11_347.2590m/z	C21H34O	Cardanolmonoene	2399.52	3124.46	1797.06	31397.6	29131.2	45879.6	1.37526	0.0688013	0.0238063	0.102169	-3.86142	ESI-	Down
13.30_144.1256m/z	HMDB0015154	C7H17N2O2+	Bethanechol	50877.5	34498.5	39537.1	596926	493888	737157	1.32427	0.0683343	0.0147345	0.066483	-3.87125	ESI+	Down
HMDB0000175	13.68_347.0399m/z	C10H13N4O8P	Inosinic acid	29626.9	21479.8	31265	462841	388756	373488	1.3896	0.0672375	0.00479367	0.055815	-3.89459	ESI-	Down
11.27_130.0459n	HMDB0031370	C6H10OS	2-[(Methylthio)methyl]-2-butenal	3222.92	2929.91	2822.47	43590.2	39786.1	50184	1.33111	0.0672003	0.00525055	0.046376	-3.89539	ESI+	Down
11.40_229.1179m/z	HMDB0011754	C10H13NO4	Methyldopa	410.408	601.365	576.981	9422.83	5746.96	9831.91	1.31682	0.0635459	0.026385	0.0891865	-3.97606	ESI+	Down
HMDB0033609	1.13_323.2592m/z	C19H34O	2-Pentadecylfuran	4889.54	6087.33	5753.63	78298.9	68743.2	116330	1.38006	0.0635241	0.0297951	0.114062	-3.97655	ESI-	Down
HMDB0029733	2.08_171.0485m/z	C7H10S	2-Ethyl-5-methylthiophene	286.152	392.765	216.394	5897.27	3717.98	4553.02	1.38046	0.0631912	0.0194211	0.0932072	-3.98413	ESI-	Down
HMDB0259187	1.11_383.3530m/z	C23H46O	Tricosanal	0.000447812	0.000447812	2423.41	13239.8	13317	11968.9	1.05046	0.0629039	0.000842201	0.0359288	-3.99071	ESI-	Down
HMDB0240761	1.16_486.3437m/z	C25H47NO5	(9Z)-3-Hydroxyoctadecenoylcarnitine	0.000447812	2056.23	0.000447812	10807.1	11103.8	12423.7	1.06352	0.0598878	0.000375678	0.0307909	-4.06159	ESI-	Down
HMDB0012815	7.45_146.0822m/z	C5H11NO	5-Aminopentanal	0.000447812	3235.9	0.000447812	18494.2	18849.6	18060.7	1.06295	0.058405	0.00275421	0.0520256	-4.09776	ESI-	Down
7.81_218.0843m/z	HMDB0015328	C9H15NO3S	Captopril	305.847	601.542	529.019	7614.35	11978.9	5993.28	1.30355	0.0561393	0.045615	0.12367	-4.15485	ESI+	Down
11.78_515.2123m/z	HMDB0253396	C20H33FN4O9	Ile-Glu-Thr-Asp-fluoromethyl ketone	222992	593887	332152	7.26252e+06	6.913e+06	7.35769e+06	1.30818	0.0533608	3.9e-06	0.00265866	-4.22807	ESI+	Down
9.30_300.1200m/z	HMDB0254271	C10H22NO7P	Lysophosphatidylcholine	5598.72	2774.87	4869.57	83248.5	77103.7	92617.6	1.31873	0.0523508	0.00241301	0.0338911	-4.25565	ESI+	Down
HMDB0014865	13.53_271.9998m/z	C3H5N3O9	Nitroglycerin	124.896	522.249	507.269	5953.94	8237.51	8342.25	1.33032	0.0512305	0.0101566	0.0725781	-4.28685	ESI-	Down
10.21_416.1966m/z	HMDB0249303	C17H26N4O5S	Benzenesulfonamide, 2-(cyclohexylamino)-N-(((1,1-dimethylethyl)amino)carbonyl)-5-nitro-	2129.44	5224.36	4415.06	86280.3	76639.4	85740.9	1.30937	0.047329	0.000716426	0.0188491	-4.40113	ESI+	Down
HMDB0254880	2.68_208.0649m/z	C7H15NO4S	3[N-Morpholino]propane sulfonic acid	1658.36	1250.74	1533.98	37019.6	34237	22696.8	1.39056	0.0472902	0.020854	0.0966213	-4.40231	ESI-	Down
14.43_266.1051m/z	HMDB0304052	C10H16O5S-2	2-(5'-methylthio)pentylmalate	131.819	87.337	130.244	3078.98	1724.35	2743.87	1.32018	0.0462953	0.0275051	0.0916065	-4.43299	ESI+	Down
HMDB0241869	0.93_441.1663m/z	C16H31N2O10P	3-[(2R)-2-Hydroxy-3-methyl-3-[(phosphonooxy)methyl]butanamido]propanoylcarnitine	0.000447812	609.163	0.000447812	4091.25	4512.33	5124.84	1.08039	0.0443725	0.000551356	0.0336732	-4.49419	ESI-	Down
13.30_245.2331m/z	HMDB0001186	C12H28N4O	N1-Acetylspermine	1013.64	506.586	612.614	16367.7	13663.5	19939.9	1.3206	0.0426816	0.01228	0.0608465	-4.55024	ESI+	Down
2.97_430.3516m/z	HMDB0253189	C28H49NOS	N-[2,6-Di(propan-2-yl)phenyl]-2-tetradecylsulfanylacetamide	2399.64	693.567	1384.32	37034.5	27299.5	42835.7	1.30008	0.0417797	0.0161782	0.0697944	-4.58105	ESI+	Down
HMDB0060917	13.64_305.0818m/z	C15H13FO3	4'-Hydroxyflurbiprofen	469.935	345.55	177.444	9331.6	7400.18	7608.6	1.37587	0.0407935	0.00540684	0.057006	-4.61552	ESI-	Down
5.40_351.1840m/z	HMDB0014630	C17H20FN3O3	Pefloxacin	409.196	615.844	605.593	14360.9	12570.3	14369.9	1.32649	0.0394816	0.00182833	0.0303389	-4.66268	ESI+	Down
HMDB0039180	12.06_497.0939m/z	C21H22O14	Methyl 4,6-di-O-galloyl-beta-D-glucopyranoside	0.000447812	593.301	0.000447812	6626.98	5526.45	3288.2	1.08568	0.0384222	0.0329369	0.120444	-4.70191	ESI-	Down
HMDB0031039	5.03_299.2588m/z	C17H34O	Heptadecanal	0.000447812	65.2363	0.000447812	792.179	572.592	352.028	1.09988	0.0379993	0.0458119	0.139207	-4.71788	ESI-	Down
HMDB0000017	13.23_228.0514m/z	C8H9NO4	4-Pyridoxic acid	28.6621	68.7626	27.5107	1108.73	973.023	1212.16	1.37301	0.0379292	0.00324409	0.0520256	-4.72055	ESI-	Down
HMDB0035502	2.75_398.1102m/z	C16H19NO8	Sambucus nigra Degraded cyanogenic glycosides (2'-Epimer)	151.102	1612.03	220.202	15896.3	15899.6	23207.9	1.30122	0.0360581	0.015681	0.0862671	-4.79353	ESI-	Down
HMDB0061642	1.19_460.3279m/z	C23H45NO5	3-hydroxyhexadecanoyl carnitine	0.000447812	1892.2	0.000447812	19152.9	15841.5	17863.4	1.08263	0.0357978	0.000308536	0.0307909	-4.80399	ESI-	Down
HMDB0059611	4.89_192.0337m/z	C5H9NO2S	Thiomorpholine 3-carboxylate	38.2816	68.2217	37.8028	1206.94	1304.09	1559.54	1.38384	0.0354511	0.00602451	0.0597542	-4.81803	ESI-	Down
HMDB0033608	1.11_351.2903m/z	C21H38O	2-Heptadecylfuran	370.045	573.464	395.879	10784.7	10064.5	17930.7	1.37881	0.0345381	0.038091	0.127922	-4.85567	ESI-	Down
HMDB0256227	2.03_246.0441m/z	C8H11NO3S	Penicillanic acid	0.000447812	2022.91	0.000447812	19283.5	20162.4	21563.4	1.08488	0.0331574	3.18e-05	0.0170799	-4.91453	ESI-	Down
HMDB0255284	1.15_492.3457m/z	C27H47N3O5	N(4)-Oleylcytosine arabinoside	0.000447812	283.103	0.000447812	2329.23	2671.7	3615.56	1.09524	0.0328561	0.0144695	0.0835112	-4.92769	ESI-	Down
HMDB0253873	11.93_383.0835m/z	C12H18O11	L-Ascorbic acid 2-glucoside	419.763	1659.78	602.769	38623.2	31817.7	20605	1.3599	0.0294611	0.0297943	0.114062	-5.08504	ESI-	Down
2.28_244.2630m/z	HMDB0031078	C15H30O	Pentadecanal	2865.7	1855.72	948.598	90810.8	42025.7	66571.4	1.30854	0.0284343	0.0442189	0.121878	-5.13622	ESI+	Down
10.21_262.1384n	HMDB0258506	C8H18N6O4	Streptidine	14609.3	32458.1	22855.4	917359	742972	857190	1.32039	0.0277745	0.00362092	0.0412432	-5.1701	ESI+	Down
2.20_412.3412m/z	HMDB0303110	C24H42O4	Methyl-[12]-gingerdiol	2359.94	2034.4	1263.18	87720.3	63266.4	106133	1.32486	0.0220034	0.0211817	0.080324	-5.50613	ESI+	Down
2.55_406.3516m/z	HMDB0248328	C22H47NO5	Aminopentol	1090.7	1852.04	487.519	48107.7	47802.7	60066	1.30968	0.0219921	0.00586886	0.0469892	-5.50687	ESI+	Down
10.21_264.1490m/z	HMDB0251751	C17H14N2	Ellipticine	633.586	1231.08	1061.55	55747.9	43364.3	50588.7	1.32399	0.0195471	0.00525609	0.046376	-5.6769	ESI+	Down
9.32_322.1019m/z	HMDB0260276	C14H12N2O6	4-(6-Carbamoyl-5-formyl-2H-pyran-4-yl)-5-formyl-2H-pyran-6-carboxamide	379.555	328.383	547.392	22380.9	17077.9	25842.4	1.32522	0.0192237	0.0139076	0.0649356	-5.70097	ESI+	Down
HMDB0038140	1.99_167.1077m/z	C9H14	Santene	0.000447812	65.8478	0.000447812	1359.52	724.816	1391.16	1.12551	0.0189465	0.0334542	0.121068	-5.72192	ESI-	Down
HMDB0248929	11.82_394.1119m/z	C15H18F3NO5	BEFLOXATONE	392.131	944.806	256.392	35722.3	21806.8	29256.3	1.37035	0.0183594	0.0192299	0.0926215	-5.76734	ESI-	Down
HMDB0240235	8.63_298.1503m/z	C18H23N2S+	Thiazinamium	0.000447812	170.238	0.000447812	3033.23	4423.38	3267.57	1.12602	0.0158743	0.0134099	0.0816589	-5.97716	ESI-	Down
HMDB0059667	3.89_177.0227m/z	C5H8O2S	3-Methyl sulfolene	0.000447812	0.000447812	33.8819	587.17	683.939	1109.2	1.13186	0.0142346	0.0389577	0.128168	-6.13445	ESI-	Down
4.48_177.0458n	HMDB0001015	C6H11NO3S	N-Formyl-L-methionine	764.523	1210.44	1615.2	95138.9	73876.2	94420.4	1.32317	0.0136283	0.00636328	0.0480068	-6.19725	ESI+	Down
HMDB0245591	8.63_254.1065m/z	C10H14FN5O2	9-(4-Fluoro-3-(hydroxymethyl)butyl)guanine	0.000447812	112.247	0.000447812	3257.22	2950.1	2510.41	1.13715	0.0128758	0.00464317	0.055815	-6.2792	ESI-	Down
HMDB0006462	2.55_166.0180m/z	C4H9NO4S	Homocysteinesulfinic acid	995.837	27492.8	3624.2	912479	752926	832940	1.30832	0.0128536	0.00240643	0.0517882	-6.28168	ESI-	Down
2.73_230.2475m/z	HMDB0034283	C14H28O	Tetradecanal	16851.8	31339.7	12575.7	2.3697e+06	1.32888e+06	1.53963e+06	1.32205	0.0116007	0.0322212	0.0997837	-6.42964	ESI+	Down
1.85_468.4038m/z	HMDB0033984	C28H50O4	6-Deoxocastasterone	524.906	893.751	377.619	56689.3	49783.5	67875.4	1.32519	0.0103028	0.00825225	0.0518566	-6.60082	ESI+	Down
HMDB0039786	1.97_163.0071m/z	C4H6O2S	Dihydro-4-mercapto-3(2H)-furanone	3572.13	7783.49	5465.72	594556	469179	637398	1.38697	0.00988832	0.00795646	0.0653602	-6.66006	ESI-	Down
2.01_440.3723m/z	HMDB0241563	C26H49NO4	(9Z)-Nonadec-9-enoylcarnitine	1603.73	1929.24	373.636	136277	99389.6	167369	1.3051	0.00969294	0.0210693	0.080324	-6.68885	ESI+	Down
3.03_176.0374m/z	HMDB0248986	C6H6O3S	Benzenesulfonic acid	650.417	396.614	987.665	82721.9	69198.6	68927.4	1.32327	0.00921311	0.00383418	0.0412943	-6.7621	ESI+	Down
HMDB0041934	13.64_304.0785m/z	C9H13N3O6	Mizoribine	585.84	821.863	755.021	99849.6	75891.3	79784	1.39396	0.00846384	0.00763248	0.0653602	-6.88447	ESI-	Down
11.38_305.0852n	HMDB0250445	C10H15N3O8	Convicine	423.475	633.621	481.592	96649.9	63301	89001.8	1.33	0.00618064	0.014627	0.0663187	-7.33803	ESI+	Down
HMDB0247826	2.75_479.1337m/z	C18H22N6O5S	6-(D-alpha-(3-Guanylureido)phenylacetamido)penicillanic acid	0.000447812	593.583	0.000447812	43108.1	31461.9	32005.7	1.1483	0.0055696	0.011177	0.0752129	-7.48821	ESI-	Down
HMDB0240769	1.16_488.3593m/z	C25H49NO5	3-Hydroxyoctadecanoylcarnitine	0.000447812	165.349	0.000447812	9442.84	10122.6	13092.2	1.16109	0.00506313	0.0103935	0.0732453	-7.62575	ESI-	Down
HMDB0010385	1.16_566.3473m/z	C26H52NO7P	LysoPC(18:1(11Z)/0:0)	0.000447812	392.643	0.000447812	32674.7	33976.9	49971.6	1.16394	0.00336677	0.0199409	0.0940171	-8.21442	ESI-	Down
HMDB0034032	11.91_471.1514m/z	C20H26O10	6-(2-Carboxyethyl)-7-hydroxy-2,2-dimethyl-4-chromanone glucoside	0.000447812	1102.43	0.000447812	143265	103795	106928	1.15861	0.00311434	0.0113465	0.0752129	-8.32686	ESI-	Down
2.34_394.2942m/z	HMDB0005066	C21H41NO4	Tetradecanoylcarnitine	211.704	436.116	128.136	107655	80770.2	132717	1.32394	0.00241625	0.0191585	0.0763074	-8.69302	ESI+	Down
1.99_410.3387n	HMDB0011553	C25H46O4	MG(0:0/22:2(13Z,16Z)/0:0)	34472.9	22037.8	22569.6	1.21905e+07	8.97407e+06	1.50783e+07	1.3307	0.00218196	0.0207261	0.0796634	-8.84016	ESI+	Down
HMDB0028778	2.08_279.1018m/z	C9H18N2O3S	Cysteinyl-Isoleucine	0.000447812	54.1357	0.000447812	16082.6	11799.2	12094.2	1.20681	0.00135423	0.0105927	0.073873	-9.52832	ESI-	Down
2.06_426.3571m/z	HMDB0005065	C25H47NO4	Oleoylcarnitine	2605.48	4472.44	927.581	6.05843e+06	4.19624e+06	7.31151e+06	1.32473	0.000455734	0.0230859	0.0831242	-11.0995	ESI+	Down
HMDB0010382	1.16_540.3304m/z	C24H50NO7P	LysoPC(16:0/0:0)	0.000447812	76.4176	0.000447812	91702.9	98891.5	113871	1.23663	0.000250992	0.00411577	0.055815	-11.9601	ESI-	Down
