# Supplementary material for: Integrative metabolome and transcriptome analyses provide insights into PHGDH in colon cancer organoids
Source: Biosci Rep. 2025 Jan 28;45(1):BSR20240842. doi: 10.1042/BSR20240842 (PMC12096955; doi:10.1042/BSR20240842)
Supplement: Online supplementary table 2 [file bsr-45-01-bsr-2024-0842-s006.xls]

gene_id	gene_name	chr	Start	End	NCT_1_basemean	NCT_2_basemean	NCT_3_basemean	NC1_basemean	NC2_basemean	NC3_basemean	log2FoldChange	pvalue	padj	level	NCT_1_FPKM	NCT_2_FPKM	NCT_3_FPKM	NC1_FPKM	NC2_FPKM	NC3_FPKM	CRC11_NCT_FPKM	CRC11_NC_FPKM	Description
ENSG00000174885	NLRP6	chr11	278365	285359	8.148637589	2.201398995	2.286081077	2.78E-17	2.78E-17	2.78E-17	5.121278783	0.00139102	0.009023793	up	0.206633634	0.05254723	0.052771208	0	0	0	0.103984024	0	NLR family pyrin domain containing 6 [Source:HGNC Symbol;Acc:HGNC:22944]
ENSG00000188649	CC2D2B	chr10	95907603	96033745	5.916925764	3.232307565	2.272193205	2.78E-17	2.78E-17	2.78E-17	4.976279233	0.001648841	0.010389957	up	0.159412357	0.085131461	0.056996218	0	0	0	0.100513345	0	coiled-coil and C2 domain containing 2B [Source:HGNC Symbol;Acc:HGNC:31666]
ENSG00000243135	UGT1A3	chr2	233729108	233773299	3.707148312	2.191603739	5.428277807	2.78E-17	2.78E-17	2.78E-17	4.971581813	0.001584608	0.010073008	up	0.077319039	0.045878799	0.115185884	0	0	0	0.079461241	0
ENSG00000273496	AC011841.1	chrGL000205.2	99351	104855	10.22267631	0.054868809	0.077293336	2.78E-17	2.78E-17	2.78E-17	4.896826688	0.017543607	0.065642582	nosignificant	0.373533123	0	0	0	0	0	0.124511041	0
ENSG00000111052	LIN7A	chr12	80792520	80937925	0.160761097	4.255772288	5.408615423	2.78E-17	2.78E-17	2.78E-17	4.809232023	0.004499983	0.022922733	up	0	0.101456952	0.127361754	0	0	0	0.076272902	0	lin-7 homolog A, crumbs cell polarity complex component [Source:HGNC Symbol;Acc:HGNC:17787]
ENSG00000145703	IQGAP2	chr5	76403285	76708132	3.635594601	4.242734525	1.178892014	2.78E-17	2.78E-17	2.78E-17	4.660947196	0.00578202	0.027810856	up	0.100264514	0.118987912	0.029873772	0	0	0	0.083042066	0	IQ motif containing GTPase activating protein 2 [Source:HGNC Symbol;Acc:HGNC:6111]
ENSG00000139572	GPR84	chr12	54362445	54364487	0.14331071	0.048792935	8.508280842	2.78E-17	2.78E-17	2.78E-17	4.640944186	0.024464632	0.084021068	nosignificant	0	0	0.245453008	0	0	0	0.081817669	0	G protein-coupled receptor 84 [Source:HGNC Symbol;Acc:HGNC:4535]
ENSG00000149256	TENM4	chr11	78652829	79441030	17.07540396	19.15750499	11.20009227	1.861274923	0	0	4.48048112	4.59E-11	2.47E-09	up	0.40930117	0.468386438	0.26132383	0.045777165	0	0	0.37967048	0.015259055	teneurin transmembrane protein 4 [Source:HGNC Symbol;Acc:HGNC:29945]
ENSG00000147465	STAR	chr8	38142700	38150992	0.125655641	7.314269833	0.060275739	2.78E-17	2.78E-17	2.78E-17	4.436082611	0.050680954	0.143559783	nosignificant	0	0.211949295	0	0	0	0	0.070649765	0	steroidogenic acute regulatory protein [Source:HGNC Symbol;Acc:HGNC:11359]
ENSG00000277481	PKD1L3	chr16	71929538	71999978	2.454465746	1.107880164	3.260547867	2.78E-17	2.78E-17	2.78E-17	4.265685387	0.020059793	0.07243284	nosignificant	0.023438124	0.01043061	0.031425208	0	0	0	0.021764647	0	polycystin 1 like 3, transient receptor potential channel interacting [Source:HGNC Symbol;Acc:HGNC:21716]
ENSG00000109944	JHY	chr11	122882683	122963862	0.108033392	1.107849047	5.344896216	2.78E-17	2.78E-17	2.78E-17	4.251468072	0.050942179	0.144165227	nosignificant	0	0.016856929	0.084643901	0	0	0	0.03383361	0	junctional cadherin complex regulator [Source:HGNC Symbol;Acc:HGNC:26288]
ENSG00000109101	FOXN1	chr17	28506243	28538896	0.108008883	4.214502242	2.211715261	2.78E-17	2.78E-17	2.78E-17	4.250871402	0.042857198	0.126693724	nosignificant	0	0.10591551	0.053183483	0	0	0	0.053032997	0	forkhead box N1 [Source:HGNC Symbol;Acc:HGNC:12765]
ENSG00000275954	TBC1D3F	chr17	36428618	36439566	4.605100872	1.098359125	0.043363739	2.78E-17	2.78E-17	2.78E-17	4.038530484	0.050209507	0.142703673	nosignificant	0.11512027	0.025615844	0	0	0	0	0.046912038	0	TBC1 domain family member 3F [Source:HGNC Symbol;Acc:HGNC:18257]
ENSG00000158428	CATIP	chr2	218356857	218368099	3.516318611	2.137368013	0.043348526	2.78E-17	2.78E-17	2.78E-17	4.02437634	0.04310403	0.127151026	nosignificant	0.155294994	0.092147393	0	0	0	0	0.082480796	0	ciliogenesis associated TTC17 interacting protein [Source:HGNC Symbol;Acc:HGNC:25062]
ENSG00000170128	GPR25	chr1	200872981	200874178	2.418115493	0.030775438	3.24109217	2.78E-17	2.78E-17	2.78E-17	4.021418597	0.042545392	0.126102425	nosignificant	0.101715197	0	0.13637701	0	0	0	0.079364069	0	G protein-coupled receptor 25 [Source:HGNC Symbol;Acc:HGNC:4480]
ENSG00000184005	ST6GALNAC3	chr1	76074746	76634603	2.418086689	2.137351004	1.139714617	2.78E-17	2.78E-17	2.78E-17	4.017484358	0.03781036	0.115847557	nosignificant	0.043975029	0.039140196	0.019653514	0	0	0	0.034256246	0	ST6 N-acetylgalactosaminide alpha-2,6-sialyltransferase 3 [Source:HGNC Symbol;Acc:HGNC:19343]
ENSG00000281106	TMEM272	chr13	51813347	51845177	2.418086689	2.137351004	1.139714617	2.78E-17	2.78E-17	2.78E-17	4.01748173	0.037796777	0.115847557	nosignificant	0.041475427	0.036915412	0.018536381	0	0	0	0.032309073	0	transmembrane protein 272 [Source:HGNC Symbol;Acc:HGNC:26737]
ENSG00000162456	KNCN	chr1	46545641	46551647	1.300938079	3.169927601	1.139689864	2.78E-17	2.78E-17	2.78E-17	4.012329194	0.072642506	0.187133092	nosignificant	0.03815116	0.101869895	0.034101369	0	0	0	0.058040808	0	kinocilin [Source:HGNC Symbol;Acc:HGNC:26488]
ENSG00000166159	LRTM2	chr12	1820267	1836753	1.300938079	3.169927601	1.139689864	2.78E-17	2.78E-17	2.78E-17	4.012327802	0.072647019	0.187133092	nosignificant	0.039873955	0.106470041	0.035641287	0	0	0	0.060661761	0	leucine rich repeats and transmembrane domains 2 [Source:HGNC Symbol;Acc:HGNC:32443]
ENSG00000168874	ATOH8	chr2	85751344	85791383	1.300926461	4.199255631	0.043318132	2.78E-17	2.78E-17	2.78E-17	4.007609085	0.082844614	0.204684448	nosignificant	0.024072463	0.085703265	0	0	0	0	0.036591909	0	atonal bHLH transcription factor 8 [Source:HGNC Symbol;Acc:HGNC:24126]
ENSG00000112053	SLC26A8	chr6	35943516	36024868	0.090255488	2.137317009	3.241020842	2.78E-17	2.78E-17	2.78E-17	4.007093111	0.076647779	0.194307496	nosignificant	0	0.044872769	0.067596052	0	0	0	0.037489607	0	solute carrier family 26 member 8 [Source:HGNC Symbol;Acc:HGNC:14468]
ENSG00000182687	GALR2	chr17	76074781	76077537	0.090262352	1.098304612	4.282586429	2.78E-17	2.78E-17	2.78E-17	4.005817376	0.083771421	0.206156262	nosignificant	0	0.039496534	0.158659537	0	0	0	0.066052024	0	galanin receptor 2 [Source:HGNC Symbol;Acc:HGNC:4133]
ENSG00000091181	IL5RA	chr3	3066324	3126613	0.090269217	0.030758541	5.321315421	2.78E-17	2.78E-17	2.78E-17	4.001367767	0.113838417	0.258421889	nosignificant	0	0	0.125252728	0	0	0	0.041750909	0	interleukin 5 receptor subunit alpha [Source:HGNC Symbol;Acc:HGNC:6017]
ENSG00000275126	H4C13	chr6	27873148	27873534	0.090234902	5.226536365	0.043302951	2.78E-17	2.78E-17	2.78E-17	3.984326738	0.111920468	0.255635376	nosignificant	0	0.700629728	0	0	0	0	0.233543243	0	H4 clustered histone 13 [Source:HGNC Symbol;Acc:HGNC:4791]
ENSG00000189030	VHLL	chr1	156298624	156299307	0.090234902	5.226536365	0.043302951	2.78E-17	2.78E-17	2.78E-17	3.984300521	0.11199421	0.255765325	nosignificant	0	0.396408925	0	0	0	0	0.132136308	0	VHL like [Source:HGNC Symbol;Acc:HGNC:30666]
ENSG00000196381	ZNF781	chr19	37667751	37692315	4.555807584	0.024705051	0.034791842	2.78E-17	2.78E-17	2.78E-17	3.762044287	0.111902248	0.255632223	nosignificant	0.156726438	0	0	0	0	0	0.052242146	0	zinc finger protein 781 [Source:HGNC Symbol;Acc:HGNC:26745]
ENSG00000196844	PATE2	chr11	125776113	125778828	4.555807584	0.024705051	0.034791842	2.78E-17	2.78E-17	2.78E-17	3.761996887	0.111817605	0.25548932	nosignificant	0.20275342	0	0	0	0	0	0.067584473	0	prostate and testis expressed 2 [Source:HGNC Symbol;Acc:HGNC:32249]
ENSG00000114786	ABHD14A-ACY1	chr3	51974706	51989183	3.471950303	0.024698227	1.125433701	2.78E-17	2.78E-17	2.78E-17	3.73273173	0.148226129	0.311112941	nosignificant	0.09514951	0	0.028349759	0	0	0	0.041166423	0	ABHD14A-ACY1 readthrough [Source:HGNC Symbol;Acc:HGNC:38856]
ENSG00000204272	NBDY	chrX	56729241	56819179	2.379562968	2.124739612	0.034767305	2.78E-17	2.78E-17	2.78E-17	3.719841528	0.142074484	0.302396335	nosignificant	0.119231708	0.106122781	0	0	0	0	0.075118163	0	negative regulator of P-body association [Source:HGNC Symbol;Acc:HGNC:50713]
ENSG00000174226	SNX31	chr8	100572889	100663415	2.379562968	2.124739612	0.034767305	2.78E-17	2.78E-17	2.78E-17	3.719841435	0.142073974	0.302396335	nosignificant	0.13390638	0.119184046	0	0	0	0	0.084363475	0	sorting nexin 31 [Source:HGNC Symbol;Acc:HGNC:28605]
ENSG00000205364	MT1M	chr16	56632659	56633981	2.379562968	2.124739612	0.034767305	2.78E-17	2.78E-17	2.78E-17	3.719839487	0.142063307	0.302396335	nosignificant	0.386840653	0.344309466	0	0	0	0	0.243716706	0	metallothionein 1M [Source:HGNC Symbol;Acc:HGNC:14296]
ENSG00000128285	MCHR1	chr22	40678750	40682814	1.269998724	1.088265583	2.176993229	2.78E-17	2.78E-17	2.78E-17	3.715711339	0.136829622	0.295248566	nosignificant	0.041222871	0.036690623	0.073694027	0	0	0	0.05053584	0	melanin concentrating hormone receptor 1 [Source:HGNC Symbol;Acc:HGNC:4479]
ENSG00000114279	FGF12	chr3	192139395	192767764	1.26998888	2.124725029	1.125391673	2.78E-17	2.78E-17	2.78E-17	3.714557913	0.136685504	0.295021463	nosignificant	0.042340099	0.075370036	0.037845647	0	0	0	0.051851927	0	fibroblast growth factor 12 [Source:HGNC Symbol;Acc:HGNC:3668]
ENSG00000163217	BMP10	chr2	68860909	68871397	0.072392968	2.124710453	2.176966802	2.78E-17	2.78E-17	2.78E-17	3.70825393	0.141471745	0.301578584	nosignificant	0	0.017968436	0.018045025	0	0	0	0.012004487	0	bone morphogenetic protein 10 [Source:HGNC Symbol;Acc:HGNC:20869]
ENSG00000168634	WFDC13	chr20	45702038	45708817	0.072387433	3.155284693	1.125370678	2.78E-17	2.78E-17	2.78E-17	3.704650255	0.145813405	0.307606393	nosignificant	0	0.120508313	0.040340656	0	0	0	0.053616323	0	WAP four-disulfide core domain 13 [Source:HGNC Symbol;Acc:HGNC:16131]
ENSG00000182752	PAPPA	chr9	116153791	116402321	0.072387433	3.155284693	1.125370678	2.78E-17	2.78E-17	2.78E-17	3.704647614	0.14581921	0.307606393	nosignificant	0	0.040288812	0.013486847	0	0	0	0.01792522	0	pappalysin 1 [Source:HGNC Symbol;Acc:HGNC:8602]
ENSG00000080007	DDX43	chr6	73394828	73417566	0.072381899	4.182913741	0.034742803	2.78E-17	2.78E-17	2.78E-17	3.691444225	0.172132473	0.343360176	nosignificant	0	0.178237439	0	0	0	0	0.05941248	0	DEAD-box helicase 43 [Source:HGNC Symbol;Acc:HGNC:18677]
ENSG00000145945	FAM50B	chr6	3849373	3851320	7.137688378	7.407130324	0.110267319	0.923168905	0	0	3.588440854	0.005607547	0.027154338	up	0.204340088	0.212186242	0	0.026662832	0	0	0.13884211	0.008887611	family with sequence similarity 50 member B [Source:HGNC Symbol;Acc:HGNC:18789]
ENSG00000009765	IYD	chr6	150368892	150405969	9.238517406	1.150895688	2.286133566	0.923168905	0	0	3.3775958	0.012361137	0.050185093	nosignificant	0.190845428	0.021232866	0.042646739	0.01867651	0	0	0.084908345	0.006225503	iodotyrosine deiodinase [Source:HGNC Symbol;Acc:HGNC:21071]
ENSG00000113140	SPARC	chr5	151661096	151686975	3.424170593	0.018577318	0.026160697	2.78E-17	2.78E-17	2.78E-17	3.369835244	0.294119863	0.494865329	nosignificant	0.186512458	0	0	0	0	0	0.062170819	0	secreted protein acidic and cysteine rich [Source:HGNC Symbol;Acc:HGNC:11219]
ENSG00000132465	JCHAIN	chr4	70655541	70681817	3.424170593	0.018577318	0.026160697	2.78E-17	2.78E-17	2.78E-17	3.369788367	0.294036053	0.494865329	nosignificant	0.282071309	0	0	0	0	0	0.09402377	0	joining chain of multimeric IgA and IgM [Source:HGNC Symbol;Acc:HGNC:5713]
ENSG00000169059	VCX3A	chrX	6533618	6535118	3.424170593	0.018577318	0.026160697	2.78E-17	2.78E-17	2.78E-17	3.369759717	0.293984869	0.494865329	nosignificant	0.209612624	0	0	0	0	0	0.069870875	0	variable charge X-linked 3A [Source:HGNC Symbol;Acc:HGNC:18159]
ENSG00000178031	ADAMTSL1	chr9	17906563	18910950	3.424170593	0.018577318	0.026160697	2.78E-17	2.78E-17	2.78E-17	3.369720718	0.293915243	0.494865329	nosignificant	0.076445926	0	0	0	0	0	0.025481975	0	ADAMTS like 1 [Source:HGNC Symbol;Acc:HGNC:14632]
ENSG00000185245	GP1BA	chr17	4932277	4935023	3.424170593	0.018577318	0.026160697	2.78E-17	2.78E-17	2.78E-17	3.369692713	0.29386528	0.494865329	nosignificant	0.075311994	0	0	0	0	0	0.025103998	0	glycoprotein Ib platelet subunit alpha [Source:HGNC Symbol;Acc:HGNC:4439]
ENSG00000185792	NLRP9	chr19	55708438	55738402	3.424170593	0.018577318	0.026160697	2.78E-17	2.78E-17	2.78E-17	3.369642795	0.293776289	0.494842884	nosignificant	0.05679994	0	0	0	0	0	0.018933313	0	NLR family pyrin domain containing 9 [Source:HGNC Symbol;Acc:HGNC:22941]
ENSG00000095585	BLNK	chr10	96189171	96271587	2.338268271	0.01857216	1.110174985	2.78E-17	2.78E-17	2.78E-17	3.347577243	0.271160771	0.472432314	nosignificant	0.086853033	0	0.03881674	0	0	0	0.041889924	0	B cell linker [Source:HGNC Symbol;Acc:HGNC:14211]
ENSG00000104941	RSPH6A	chr19	45795713	45815308	2.338268271	0.01857216	1.110174985	2.78E-17	2.78E-17	2.78E-17	3.347574206	0.271153561	0.472432314	nosignificant	0.05625799	0	0.025143068	0	0	0	0.027133686	0	radial spoke head 6 homolog A [Source:HGNC Symbol;Acc:HGNC:14241]
ENSG00000161405	IKZF3	chr17	39757718	39864312	2.338268271	0.01857216	1.110174985	2.78E-17	2.78E-17	2.78E-17	3.347562415	0.271125577	0.472432314	nosignificant	0.046975638	0	0.020994559	0	0	0	0.022656732	0	IKAROS family zinc finger 3 [Source:HGNC Symbol;Acc:HGNC:13178]
ENSG00000177138	FAM9B	chrX	9024232	9295682	2.338268271	0.01857216	1.110174985	2.78E-17	2.78E-17	2.78E-17	3.347548186	0.271091821	0.472432314	nosignificant	0.064235533	0	0.028708427	0	0	0	0.03098132	0	family with sequence similarity 9 member B [Source:HGNC Symbol;Acc:HGNC:18404]
ENSG00000163431	LMOD1	chr1	201896456	201946588	3.741122587	2.201283653	6.492961305	0	0	0.939838377	3.347150404	0.005737906	0.027660083	up	0.052328144	0.031049952	0.093546899	0	0	0.014035286	0.058974998	0.004678429	leiomodin 1 [Source:HGNC Symbol;Acc:HGNC:6647]
ENSG00000134817	APLNR	chr11	57233577	57237235	2.338258267	1.077558956	0.026151422	2.78E-17	2.78E-17	2.78E-17	3.345547183	0.271197311	0.472432314	nosignificant	0.045672716	0.020325615	0	0	0	0	0.021999444	0	apelin receptor [Source:HGNC Symbol;Acc:HGNC:339]
ENSG00000204983	PRSS1	chr7	142749468	142753076	5250.056913	3611.339286	4091.712946	472.8198525	319.0365296	486.6537354	3.34062996	2.31E-91	3.51E-87	up	289.811346	203.3577786	224.9798409	27.82488664	18.86258884	28.76148314	239.3829885	25.14965287	serine protease 1 [Source:HGNC Symbol;Acc:HGNC:9475]
ENSG00000056998	GYG2	chrX	2828822	2882820	1.237109943	0.018567004	2.157713218	2.78E-17	2.78E-17	2.78E-17	3.339966378	0.270384003	0.4718277	nosignificant	0.032809587	0	0.05865362	0	0	0	0.030487736	0	glycogenin 2 [Source:HGNC Symbol;Acc:HGNC:4700]
ENSG00000122786	CALD1	chr7	134744252	134970729	1.237109943	0.018567004	2.157713218	2.78E-17	2.78E-17	2.78E-17	3.339962789	0.270352082	0.4718277	nosignificant	0.036180168	0	0.0646792	0	0	0	0.033619789	0	caldesmon 1 [Source:HGNC Symbol;Acc:HGNC:1441]
ENSG00000144057	ST6GAL2	chr2	106801600	106887108	1.237109943	0.018567004	2.157713218	2.78E-17	2.78E-17	2.78E-17	3.33995935	0.270321508	0.4718277	nosignificant	0.018274566	0	0.032669398	0	0	0	0.016981321	0	ST6 beta-galactoside alpha-2,6-sialyltransferase 2 [Source:HGNC Symbol;Acc:HGNC:10861]
ENSG00000161905	ALOX15	chr17	4630919	4642294	1.237109943	0.018567004	2.157713218	2.78E-17	2.78E-17	2.78E-17	3.339958092	0.27031033	0.4718277	nosignificant	0.040808709	0	0.072953632	0	0	0	0.03792078	0	arachidonate 15-lipoxygenase [Source:HGNC Symbol;Acc:HGNC:433]
ENSG00000214415	GNAT3	chr7	80458635	80512064	1.237109943	0.018567004	2.157713218	2.78E-17	2.78E-17	2.78E-17	3.339955097	0.270283716	0.4718277	nosignificant	0.049174659	0	0.087909421	0	0	0	0.045694693	0	G protein subunit alpha transducin 3 [Source:HGNC Symbol;Acc:HGNC:22800]
ENSG00000186628	FSD2	chr15	82755362	82806070	1.237102021	1.077549612	1.110158026	2.78E-17	2.78E-17	2.78E-17	3.337812742	0.26444868	0.465394129	nosignificant	0.019490532	0.017347646	0.017421589	0	0	0	0.018086589	0	fibronectin type III and SPRY domain containing 2 [Source:HGNC Symbol;Acc:HGNC:18024]
ENSG00000273554	AC136616.1	chrKI270728.1	1139577	1147868	1.237102021	1.077549612	1.110158026	2.78E-17	2.78E-17	2.78E-17	3.337812499	0.264441061	0.465394129	nosignificant	0.018209027	0.016207036	0.016276117	0	0	0	0.016897393	0
ENSG00000188800	TMCO2	chr1	40245947	40251684	1.237102021	1.077549612	1.110158026	2.78E-17	2.78E-17	2.78E-17	3.337811926	0.264423126	0.465394129	nosignificant	0.097640069	0.086905034	0.087275459	0	0	0	0.090606854	0	transmembrane and coiled-coil domains 2 [Source:HGNC Symbol;Acc:HGNC:23312]
ENSG00000242265	PEG10	chr7	94656325	94669695	1.237094099	2.111136825	0.026142153	2.78E-17	2.78E-17	2.78E-17	3.336034012	0.270224839	0.4718277	nosignificant	0.016569868	0.029496188	0	0	0	0	0.015355352	0	paternally expressed 10 [Source:HGNC Symbol;Acc:HGNC:14005]
ENSG00000181036	FCRL6	chr1	159800511	159816257	1.237094099	2.111136825	0.026142153	2.78E-17	2.78E-17	2.78E-17	3.336033439	0.270235594	0.4718277	nosignificant	0.048278449	0.085940952	0	0	0	0	0.044739801	0	Fc receptor like 6 [Source:HGNC Symbol;Acc:HGNC:31910]
ENSG00000163746	PLSCR2	chr3	146391421	146495991	1.237094099	2.111136825	0.026142153	2.78E-17	2.78E-17	2.78E-17	3.336032211	0.270258655	0.4718277	nosignificant	0.063137205	0.112391173	0	0	0	0	0.058509459	0	phospholipid scramblase 2 [Source:HGNC Symbol;Acc:HGNC:16494]
ENSG00000092421	SEMA6A	chr5	116443555	116574823	0.054441101	1.077540273	2.157691645	2.78E-17	2.78E-17	2.78E-17	3.330731857	0.270432338	0.471841723	nosignificant	0	0.029665613	0.059584121	0	0	0	0.029749911	0	semaphorin 6A [Source:HGNC Symbol;Acc:HGNC:10738]
ENSG00000169031	COL4A3	chr2	227164624	227314792	0.054441101	1.077540273	2.157691645	2.78E-17	2.78E-17	2.78E-17	3.330720936	0.2704712	0.471841723	nosignificant	0	0.030881971	0.062027205	0	0	0	0.030969725	0	collagen type IV alpha 3 chain [Source:HGNC Symbol;Acc:HGNC:2204]
ENSG00000165495	PKNOX2	chr11	125164687	125433389	0.054445287	0.018561852	3.197870614	2.78E-17	2.78E-17	2.78E-17	3.329177548	0.290173244	0.491117164	nosignificant	0	0	0.126847561	0	0	0	0.04228252	0	PBX/knotted 1 homeobox 2 [Source:HGNC Symbol;Acc:HGNC:16714]
ENSG00000106648	GALNTL5	chr7	151956379	152019929	0.054445287	0.018561852	3.197870614	2.78E-17	2.78E-17	2.78E-17	3.329166933	0.290239502	0.491158988	nosignificant	0	0	0.111903876	0	0	0	0.037301292	0	polypeptide N-acetylgalactosaminyltransferase like 5 [Source:HGNC Symbol;Acc:HGNC:21725]
ENSG00000053702	NRIP2	chr12	2825348	2835544	0.054445287	0.018561852	3.197870614	2.78E-17	2.78E-17	2.78E-17	3.329158044	0.290295022	0.491158988	nosignificant	0	0	0.124812573	0	0	0	0.041604191	0	nuclear receptor interacting protein 2 [Source:HGNC Symbol;Acc:HGNC:23078]
ENSG00000198488	B3GNT6	chr11	77034398	77041973	0.054436916	2.111124915	1.110141077	2.78E-17	2.78E-17	2.78E-17	3.328837404	0.270233634	0.4718277	nosignificant	0	0.07061034	0.035455655	0	0	0	0.035355332	0	UDP-GlcNAc:betaGal beta-1,3-N-acetylglucosaminyltransferase 6 [Source:HGNC Symbol;Acc:HGNC:24141]
ENSG00000188394	GPR21	chr9	123033622	123039066	0.054436916	2.111124915	1.110141077	2.78E-17	2.78E-17	2.78E-17	3.328825533	0.270266235	0.4718277	nosignificant	0	0.021617995	0.01085507	0	0	0	0.010824355	0	G protein-coupled receptor 21 [Source:HGNC Symbol;Acc:HGNC:4476]
ENSG00000186160	CYP4Z1	chr1	47067231	47118318	0.054436916	2.111124915	1.110141077	2.78E-17	2.78E-17	2.78E-17	3.328807815	0.270314917	0.4718277	nosignificant	0	0.080338875	0.040340656	0	0	0	0.040226511	0	cytochrome P450 family 4 subfamily Z member 1 [Source:HGNC Symbol;Acc:HGNC:20583]
ENSG00000148377	IDI2	chr10	1018910	1025859	0.054436916	2.111124915	1.110141077	2.78E-17	2.78E-17	2.78E-17	3.328801609	0.270331977	0.4718277	nosignificant	0	0.079983394	0.040162158	0	0	0	0.040048517	0	isopentenyl-diphosphate delta isomerase 2 [Source:HGNC Symbol;Acc:HGNC:23487]
ENSG00000178997	EXD1	chr15	41182725	41230743	0.054436916	2.111124915	1.110141077	2.78E-17	2.78E-17	2.78E-17	3.328795805	0.270347933	0.4718277	nosignificant	0	0.063836069	0.032054083	0	0	0	0.031963384	0	exonuclease 3'-5' domain containing 1 [Source:HGNC Symbol;Acc:HGNC:28507]
ENSG00000100302	RASD2	chr22	35540831	35553999	0.054436916	2.111124915	1.110141077	2.78E-17	2.78E-17	2.78E-17	3.328785599	0.270376	0.4718277	nosignificant	0	0.031464312	0.015799213	0	0	0	0.015754508	0	RASD family member 2 [Source:HGNC Symbol;Acc:HGNC:18229]
ENSG00000260230	FRRS1L	chr9	109130293	109167295	0.054432731	3.139466353	0.026132891	2.78E-17	2.78E-17	2.78E-17	3.319196756	0.289616316	0.490940891	nosignificant	0	0.052277064	0	0	0	0	0.017425688	0	ferric chelate reductase 1 like [Source:HGNC Symbol;Acc:HGNC:1362]
ENSG00000176222	ZNF404	chr19	43872365	43901385	0.054432731	3.139466353	0.026132891	2.78E-17	2.78E-17	2.78E-17	3.319171615	0.289687587	0.490961468	nosignificant	0	0.112898142	0	0	0	0	0.037632714	0	zinc finger protein 404 [Source:HGNC Symbol;Acc:HGNC:19417]
ENSG00000176160	HSF5	chr17	58420167	58488408	0.054432731	3.139466353	0.026132891	2.78E-17	2.78E-17	2.78E-17	3.319144496	0.289764529	0.491027635	nosignificant	0	0.039506125	0	0	0	0	0.013168708	0	heat shock transcription factor 5 [Source:HGNC Symbol;Acc:HGNC:26862]
ENSG00000166589	CDH16	chr16	66908122	66918917	0.054432731	3.139466353	0.026132891	2.78E-17	2.78E-17	2.78E-17	3.319117775	0.289840406	0.491070989	nosignificant	0	0.071921407	0	0	0	0	0.023973802	0	cadherin 16 [Source:HGNC Symbol;Acc:HGNC:1755]
ENSG00000164122	ASB5	chr4	176213673	176277571	0.054432731	3.139466353	0.026132891	2.78E-17	2.78E-17	2.78E-17	3.319106532	0.289872351	0.491070989	nosignificant	0	0.118835809	0	0	0	0	0.039611936	0	ankyrin repeat and SOCS box containing 5 [Source:HGNC Symbol;Acc:HGNC:17180]
ENSG00000163885	CFAP100	chr3	126394909	126436556	0.054432731	3.139466353	0.026132891	2.78E-17	2.78E-17	2.78E-17	3.319084958	0.289933683	0.491070989	nosignificant	0	0.185714866	0	0	0	0	0.061904955	0	cilia and flagella associated protein 100 [Source:HGNC Symbol;Acc:HGNC:26842]
ENSG00000141437	SLC25A52	chr18	31759584	31760880	0.054432731	3.139466353	0.026132891	2.78E-17	2.78E-17	2.78E-17	3.319078566	0.289951863	0.491070989	nosignificant	0	0.131092847	0	0	0	0	0.043697616	0	solute carrier family 25 member 52 [Source:HGNC Symbol;Acc:HGNC:23324]
ENSG00000120594	PLXDC2	chr10	19816239	20289856	0.054432731	3.139466353	0.026132891	2.78E-17	2.78E-17	2.78E-17	3.319066456	0.289986317	0.491074552	nosignificant	0	0.028707645	0	0	0	0	0.009569215	0	plexin domain containing 2 [Source:HGNC Symbol;Acc:HGNC:21013]
ENSG00000006788	MYH13	chr17	10300865	10373130	0.054432731	3.139466353	0.026132891	2.78E-17	2.78E-17	2.78E-17	3.319041556	0.2900572	0.491078251	nosignificant	0	0.027150571	0	0	0	0	0.00905019	0	myosin heavy chain 13 [Source:HGNC Symbol;Acc:HGNC:7571]
ENSG00000263639	MSMB	chr10	46033307	46048180	44.03927228	41.73955848	40.77453615	1.666949384	4.118512161	8.435647551	3.126612791	2.34E-18	4.08E-16	up	3.67401424	3.542581067	3.375235827	0.159798344	0.370261245	0.739074201	3.530610378	0.423044597	microseminoprotein beta [Source:HGNC Symbol;Acc:HGNC:7372]
ENSG00000105088	OLFM2	chr19	9853718	9936552	1.412309457	6.318583003	2.257783513	0.923168905	0	0	3.05729023	0.019496713	0.071040686	nosignificant	0.049016414	0.261763834	0.087626526	0.038374743	0	0	0.132802258	0.012791581	olfactomedin 2 [Source:HGNC Symbol;Acc:HGNC:17189]
ENSG00000124203	ZNF831	chr20	59123381	59259113	0.160749136	5.288100169	4.362818473	0.923168905	0	0	3.051759551	0.021907118	0.07735521	nosignificant	0	0.038275509	0.030750924	0.006733456	0	0	0.023008811	0.002244485	zinc finger protein 831 [Source:HGNC Symbol;Acc:HGNC:16167]
ENSG00000156113	KCNMA1	chr10	76869601	77638369	9.088229449	0.048898623	0.068879253	0	0.870717055	0	2.984691504	0.08675386	0.211556148	nosignificant	0.126176345	0	0	0	0.011444264	0	0.042058782	0.003814755	potassium calcium-activated channel subfamily M alpha 1 [Source:HGNC Symbol;Acc:HGNC:6284]
ENSG00000242515	UGT1A10	chr2	233636454	233773305	25.16489479	10.91753786	20.83082914	0.829884259	3.422002517	2.771600801	2.943916526	2.07E-08	6.51E-07	up	0.57196042	0.24241726	0.462556029	0.021323114	0.079050858	0.065746878	0.425644569	0.055373617	UDP glucuronosyltransferase family 1 member A10 [Source:HGNC Symbol;Acc:HGNC:12531]
ENSG00000089692	LAG3	chr12	6772512	6778455	1.534981197	7.420529306	6.549324783	1.861274923	0	0	2.904793916	0.005801277	0.027892059	up	0.035713601	0.222509488	0.191535356	0.055920054	0	0	0.149919482	0.018640018	lymphocyte activating 3 [Source:HGNC Symbol;Acc:HGNC:6476]
ENSG00000144837	PLA1A	chr3	119597875	119629811	36.31044493	29.97565391	25.50932995	7.361826189	2.363625209	2.70468077	2.850956704	7.69E-13	5.64E-11	up	1.412536387	1.173419433	0.967988703	0.294898335	0.102494264	0.113659788	1.184648174	0.170350796	phospholipase A1 member A [Source:HGNC Symbol;Acc:HGNC:17661]
ENSG00000081189	MEF2C	chr5	88717117	88904257	2.293144534	0.012417387	0.017485218	2.78E-17	2.78E-17	2.78E-17	2.84298628	0.525434415	0.715567776	nosignificant	0.075265476	0	0	0	0	0	0.025088492	0	myocyte enhancer factor 2C [Source:HGNC Symbol;Acc:HGNC:6996]
ENSG00000092850	TEKT2	chr1	36084094	36088275	2.293144534	0.012417387	0.017485218	2.78E-17	2.78E-17	2.78E-17	2.842975977	0.525419751	0.715567776	nosignificant	0.091827284	0	0	0	0	0	0.030609095	0	tektin 2 [Source:HGNC Symbol;Acc:HGNC:11725]
ENSG00000118492	ADGB	chr6	146598967	146815462	2.293144534	0.012417387	0.017485218	2.78E-17	2.78E-17	2.78E-17	2.842936295	0.525363296	0.715567776	nosignificant	0.062107444	0	0	0	0	0	0.020702481	0	androglobin [Source:HGNC Symbol;Acc:HGNC:21212]
ENSG00000132561	MATN2	chr8	97868840	98036724	2.293144534	0.012417387	0.017485218	2.78E-17	2.78E-17	2.78E-17	2.842923004	0.525344395	0.715567776	nosignificant	0.074392433	0	0	0	0	0	0.024797478	0	matrilin 2 [Source:HGNC Symbol;Acc:HGNC:6908]
ENSG00000154645	CHODL	chr21	17901263	18267373	2.293144534	0.012417387	0.017485218	2.78E-17	2.78E-17	2.78E-17	2.842918761	0.525338362	0.715567776	nosignificant	0.056914902	0	0	0	0	0	0.018971634	0	chondrolectin [Source:HGNC Symbol;Acc:HGNC:17807]
ENSG00000283683	MYOCOS	chr1	171600621	171638799	2.293144534	0.012417387	0.017485218	2.78E-17	2.78E-17	2.78E-17	2.84290519	0.525319069	0.715567776	nosignificant	0.092806402	0	0	0	0	0	0.030935467	0	myocilin opposite strand [Source:HGNC Symbol;Acc:HGNC:53429]
ENSG00000205927	OLIG2	chr21	33025935	33029196	2.293144534	0.012417387	0.017485218	2.78E-17	2.78E-17	2.78E-17	2.842884293	0.525289369	0.715567776	nosignificant	0.057888269	0	0	0	0	0	0.01929609	0	oligodendrocyte transcription factor 2 [Source:HGNC Symbol;Acc:HGNC:9398]
ENSG00000166828	SCNN1G	chr16	23182745	23216883	2.293144534	0.012417387	0.017485218	2.78E-17	2.78E-17	2.78E-17	2.842884104	0.525289101	0.715567776	nosignificant	0.035045961	0	0	0	0	0	0.011681987	0	sodium channel epithelial 1 subunit gamma [Source:HGNC Symbol;Acc:HGNC:10602]
ENSG00000176049	JAKMIP2	chr5	147585438	147782775	2.293144534	0.012417387	0.017485218	2.78E-17	2.78E-17	2.78E-17	2.842873977	0.525274712	0.715567776	nosignificant	0.028971661	0	0	0	0	0	0.00965722	0	janus kinase and microtubule interacting protein 2 [Source:HGNC Symbol;Acc:HGNC:29067]
ENSG00000255298	OR8G5	chr11	124256376	124266218	2.293144534	0.012417387	0.017485218	2.78E-17	2.78E-17	2.78E-17	2.84287273	0.525272941	0.715567776	nosignificant	0.089731079	0	0	0	0	0	0.02991036	0	olfactory receptor family 8 subfamily G member 5 [Source:HGNC Symbol;Acc:HGNC:19622]
ENSG00000286015	CR589904.2	chr1	248681249	248748349	2.293144534	0.012417387	0.017485218	2.78E-17	2.78E-17	2.78E-17	2.842872011	0.525271919	0.715567776	nosignificant	0.09086861	0	0	0	0	0	0.030289537	0	novel protein
ENSG00000183251	OR51B4	chr11	5301014	5301946	2.293144534	0.012417387	0.017485218	2.78E-17	2.78E-17	2.78E-17	2.842858966	0.525253389	0.715567776	nosignificant	0.130605365	0	0	0	0	0	0.043535122	0	olfactory receptor family 51 subfamily B member 4 [Source:HGNC Symbol;Acc:HGNC:14708]
ENSG00000196159	FAT4	chr4	125314955	125492932	2.293144534	0.012417387	0.017485218	2.78E-17	2.78E-17	2.78E-17	2.842820979	0.525199449	0.715567776	nosignificant	0.011211225	0	0	0	0	0	0.003737075	0	FAT atypical cadherin 4 [Source:HGNC Symbol;Acc:HGNC:23109]
ENSG00000143257	NR1I3	chr1	161229666	161238244	1.201565748	0.012413922	1.093629471	2.78E-17	2.78E-17	2.78E-17	2.826771882	0.514837211	0.713669188	nosignificant	0.062682513	0	0.056028689	0	0	0	0.039570401	0	nuclear receptor subfamily 1 group I member 3 [Source:HGNC Symbol;Acc:HGNC:7969]
ENSG00000147117	ZNF157	chrX	47370578	47414498	1.201565748	0.012413922	1.093629471	2.78E-17	2.78E-17	2.78E-17	2.826765804	0.514816308	0.713669188	nosignificant	0.024215979	0	0.021645424	0	0	0	0.015287134	0	zinc finger protein 157 [Source:HGNC Symbol;Acc:HGNC:12942]
ENSG00000100336	APOL4	chr22	36189124	36204840	1.201559961	1.065912034	0.017478987	2.78E-17	2.78E-17	2.78E-17	2.824560881	0.515077279	0.713669188	nosignificant	0.042726089	0.03802857	0	0	0	0	0.02691822	0	apolipoprotein L4 [Source:HGNC Symbol;Acc:HGNC:14867]
ENSG00000125998	FAM83C	chr20	35285731	35292425	1.201559961	1.065912034	0.017478987	2.78E-17	2.78E-17	2.78E-17	2.824557337	0.51505438	0.713669188	nosignificant	0.019226066	0.017112257	0	0	0	0	0.012112774	0	family with sequence similarity 83 member C [Source:HGNC Symbol;Acc:HGNC:16121]
ENSG00000133475	GGT2	chr22	21207973	21227637	1.201559961	1.065912034	0.017478987	2.78E-17	2.78E-17	2.78E-17	2.824551836	0.515018848	0.713669188	nosignificant	0.028930391	0.02574964	0	0	0	0	0.018226677	0	gamma-glutamyltransferase 2 [Source:HGNC Symbol;Acc:HGNC:4251]
ENSG00000135678	CPM	chr12	68842197	68971570	1.201559961	1.065912034	0.017478987	2.78E-17	2.78E-17	2.78E-17	2.824547662	0.514991903	0.713669188	nosignificant	0.037539989	0.033412656	0	0	0	0	0.023650882	0	carboxypeptidase M [Source:HGNC Symbol;Acc:HGNC:2311]
ENSG00000162365	CYP4A22	chr1	47137435	47149735	1.201559961	1.065912034	0.017478987	2.78E-17	2.78E-17	2.78E-17	2.824546644	0.514985325	0.713669188	nosignificant	0.03227087	0.02872285	0	0	0	0	0.02033124	0	cytochrome P450 family 4 subfamily A member 22 [Source:HGNC Symbol;Acc:HGNC:20575]
ENSG00000164123	C4orf45	chr4	158893134	159038760	1.201559961	1.065912034	0.017478987	2.78E-17	2.78E-17	2.78E-17	2.824542404	0.514957962	0.713669188	nosignificant	0.078921506	0.070244483	0	0	0	0	0.049721996	0	chromosome 4 open reading frame 45 [Source:HGNC Symbol;Acc:HGNC:26342]
ENSG00000164128	NPY1R	chr4	163323962	163344832	1.201559961	1.065912034	0.017478987	2.78E-17	2.78E-17	2.78E-17	2.824541295	0.514950803	0.713669188	nosignificant	0.060988391	0.054283024	0	0	0	0	0.038423805	0	neuropeptide Y receptor Y1 [Source:HGNC Symbol;Acc:HGNC:7956]
ENSG00000169877	AHSP	chr16	31527900	31528803	1.201559961	1.065912034	0.017478987	2.78E-17	2.78E-17	2.78E-17	2.82453834	0.514931744	0.713669188	nosignificant	0.167382975	0.148980058	0	0	0	0	0.105454344	0	alpha hemoglobin stabilizing protein [Source:HGNC Symbol;Acc:HGNC:18075]
ENSG00000185940	KRTAP5-5	chr11	1629775	1630707	1.201559961	1.065912034	0.017478987	2.78E-17	2.78E-17	2.78E-17	2.824534957	0.514909918	0.713669188	nosignificant	0.065302683	0.058122981	0	0	0	0	0.041141888	0	keratin associated protein 5-5 [Source:HGNC Symbol;Acc:HGNC:23601]
ENSG00000188536	HBA2	chr16	172876	173710	1.201559961	1.065912034	0.017478987	2.78E-17	2.78E-17	2.78E-17	2.824530343	0.514880168	0.713669188	nosignificant	0.114310324	0.101742478	0	0	0	0	0.072017601	0	hemoglobin subunit alpha 2 [Source:HGNC Symbol;Acc:HGNC:4824]
ENSG00000230358	SPDYE21	chr7	67278714	67286664	1.201559961	1.065912034	0.017478987	2.78E-17	2.78E-17	2.78E-17	2.824525144	0.514846656	0.713669188	nosignificant	0.053633277	0.047736568	0	0	0	0	0.033789948	0	speedy/RINGO cell cycle regulator family member E21 [Source:HGNC Symbol;Acc:HGNC:51517]
ENSG00000285382	FO393400.1	chr20	32632183	32743567	1.201559961	1.065912034	0.017478987	2.78E-17	2.78E-17	2.78E-17	2.824523885	0.514838539	0.713669188	nosignificant	0.018695122	0.016639687	0	0	0	0	0.01177827	0	novel protein
ENSG00000283473	FAM240A	chr3	46612435	46626543	0.036392206	0.012410459	2.136527455	2.78E-17	2.78E-17	2.78E-17	2.816644468	0.5241481	0.715567776	nosignificant	0	0	0.061156526	0	0	0	0.020385509	0	family with sequence similarity 240 member A [Source:HGNC Symbol;Acc:HGNC:52390]
ENSG00000244234	GMCL2	chr5	178184505	178187371	0.036392206	0.012410459	2.136527455	2.78E-17	2.78E-17	2.78E-17	2.816633189	0.524206642	0.715567776	nosignificant	0	0	0.037990852	0	0	0	0.012663617	0	germ cell-less 2, spermatogenesis associated [Source:HGNC Symbol;Acc:HGNC:19717]
ENSG00000186407	CD300E	chr17	74609885	74623738	0.036392206	0.012410459	2.136527455	2.78E-17	2.78E-17	2.78E-17	2.816623477	0.524257077	0.715567776	nosignificant	0	0	0.053470679	0	0	0	0.01782356	0	CD300e molecule [Source:HGNC Symbol;Acc:HGNC:28874]
ENSG00000186340	THBS2	chr6	169215780	169254044	0.036392206	0.012410459	2.136527455	2.78E-17	2.78E-17	2.78E-17	2.816616191	0.524294932	0.715567776	nosignificant	0	0	0.039664884	0	0	0	0.013221628	0	thrombospondin 2 [Source:HGNC Symbol;Acc:HGNC:11786]
ENSG00000182583	VCX	chrX	7842262	7844143	0.036392206	0.012410459	2.136527455	2.78E-17	2.78E-17	2.78E-17	2.816613411	0.52430938	0.715567776	nosignificant	0	0	0.132991175	0	0	0	0.044330392	0	variable charge X-linked [Source:HGNC Symbol;Acc:HGNC:12667]
ENSG00000178021	TSPYL6	chr2	54253178	54256229	0.036392206	0.012410459	2.136527455	2.78E-17	2.78E-17	2.78E-17	2.816610003	0.524327093	0.715567776	nosignificant	0	0	0.035687999	0	0	0	0.011896	0	TSPY like 6 [Source:HGNC Symbol;Acc:HGNC:14521]
ENSG00000177932	ZNF354C	chr5	179060373	179083977	0.036392206	0.012410459	2.136527455	2.78E-17	2.78E-17	2.78E-17	2.816600876	0.524374554	0.715567776	nosignificant	0	0	0.018482907	0	0	0	0.006160969	0	zinc finger protein 354C [Source:HGNC Symbol;Acc:HGNC:16736]
ENSG00000177551	NHLH2	chr1	115836377	115843917	0.036392206	0.012410459	2.136527455	2.78E-17	2.78E-17	2.78E-17	2.816591768	0.524421942	0.715567776	nosignificant	0	0	0.030846721	0	0	0	0.01028224	0	nescient helix-loop-helix 2 [Source:HGNC Symbol;Acc:HGNC:7818]
ENSG00000168811	IL12A	chr3	159988835	159996019	0.036392206	0.012410459	2.136527455	2.78E-17	2.78E-17	2.78E-17	2.816584583	0.524459336	0.715567776	nosignificant	0	0	0.09152922	0	0	0	0.03050974	0	interleukin 12A [Source:HGNC Symbol;Acc:HGNC:5969]
ENSG00000145692	BHMT	chr5	79111809	79132288	0.036392206	0.012410459	2.136527455	2.78E-17	2.78E-17	2.78E-17	2.816573937	0.524514778	0.715567776	nosignificant	0	0	0.103437581	0	0	0	0.034479194	0	betaine--homocysteine S-methyltransferase [Source:HGNC Symbol;Acc:HGNC:1047]
ENSG00000124212	PTGIS	chr20	49503874	49568137	0.036392206	0.012410459	2.136527455	2.78E-17	2.78E-17	2.78E-17	2.81656293	0.524572132	0.715567776	nosignificant	0	0	0.031507021	0	0	0	0.01050234	0	prostaglandin I2 synthase [Source:HGNC Symbol;Acc:HGNC:9603]
ENSG00000112273	HDGFL1	chr6	22569566	22571666	0.036392206	0.012410459	2.136527455	2.78E-17	2.78E-17	2.78E-17	2.816550936	0.524634673	0.715567776	nosignificant	0	0	0.051841872	0	0	0	0.017280624	0	HDGF like 1 [Source:HGNC Symbol;Acc:HGNC:21095]
ENSG00000109794	FAM149A	chr4	186104419	186172667	0.036392206	0.012410459	2.136527455	2.78E-17	2.78E-17	2.78E-17	2.816543943	0.524671152	0.715567776	nosignificant	0	0	0.080442963	0	0	0	0.026814321	0	family with sequence similarity 149 member A [Source:HGNC Symbol;Acc:HGNC:24527]
ENSG00000105664	COMP	chr19	18782773	18791305	0.036392206	0.012410459	2.136527455	2.78E-17	2.78E-17	2.78E-17	2.816538651	0.524698771	0.715567776	nosignificant	0	0	0.054215915	0	0	0	0.018071972	0	cartilage oligomeric matrix protein [Source:HGNC Symbol;Acc:HGNC:2227]
ENSG00000221986	MYBPHL	chr1	109292365	109307011	0.036389392	1.065905171	1.093617031	2.78E-17	2.78E-17	2.78E-17	2.81616981	0.515200174	0.713669188	nosignificant	0	0.061068402	0.061328701	0	0	0	0.040799034	0	myosin binding protein H like [Source:HGNC Symbol;Acc:HGNC:30434]
ENSG00000165617	DACT1	chr14	58633967	58648321	0.036389392	1.065905171	1.093617031	2.78E-17	2.78E-17	2.78E-17	2.816161549	0.515223999	0.713669188	nosignificant	0	0.025316873	0.025424783	0	0	0	0.016913885	0	dishevelled binding antagonist of beta catenin 1 [Source:HGNC Symbol;Acc:HGNC:17748]
ENSG00000144893	MED12L	chr3	151085697	151437072	0.036389392	1.065905171	1.093617031	2.78E-17	2.78E-17	2.78E-17	2.816146807	0.515266531	0.713669188	nosignificant	0	0.019162099	0.019243776	0	0	0	0.012801958	0	mediator complex subunit 12L [Source:HGNC Symbol;Acc:HGNC:16050]
ENSG00000140506	LMAN1L	chr15	74812716	74825757	0.036389392	1.065905171	1.093617031	2.78E-17	2.78E-17	2.78E-17	2.81614295	0.515277663	0.713669188	nosignificant	0	0.046389	0.046586729	0	0	0	0.03099191	0	lectin, mannose binding 1 like [Source:HGNC Symbol;Acc:HGNC:6632]
ENSG00000135905	DOCK10	chr2	224765090	225042445	0.036389392	1.065905171	1.093617031	2.78E-17	2.78E-17	2.78E-17	2.816129593	0.515316225	0.713669188	nosignificant	0	0.019791511	0.019875871	0	0	0	0.013222461	0	dedicator of cytokinesis 10 [Source:HGNC Symbol;Acc:HGNC:23479]
ENSG00000133063	CHIT1	chr1	203212827	203273641	0.036389392	1.065905171	1.093617031	2.78E-17	2.78E-17	2.78E-17	2.816120296	0.515343078	0.713669188	nosignificant	0	0.033392082	0.033534413	0	0	0	0.022308832	0	chitinase 1 [Source:HGNC Symbol;Acc:HGNC:1936]
ENSG00000101198	NKAIN4	chr20	63240784	63272694	0.036389392	1.065905171	1.093617031	2.78E-17	2.78E-17	2.78E-17	2.816118548	0.515348129	0.713669188	nosignificant	0	0.065971704	0.066252903	0	0	0	0.044074869	0	sodium/potassium transporting ATPase interacting 4 [Source:HGNC Symbol;Acc:HGNC:16191]
ENSG00000275152	CCL16	chr17	35976493	35981497	0.03638658	2.096188769	0.01747276	2.78E-17	2.78E-17	2.78E-17	2.809658502	0.524534855	0.715567776	nosignificant	0	0.084998027	0	0	0	0	0.028332676	0	C-C motif chemokine ligand 16 [Source:HGNC Symbol;Acc:HGNC:10614]
ENSG00000204033	LRIT2	chr10	84220571	84225544	0.03638658	2.096188769	0.01747276	2.78E-17	2.78E-17	2.78E-17	2.809630683	0.524600056	0.715567776	nosignificant	0	0.035665071	0	0	0	0	0.011888357	0	leucine rich repeat, Ig-like and transmembrane domains 2 [Source:HGNC Symbol;Acc:HGNC:23443]
ENSG00000226761	TAS2R46	chr12	11061365	11062294	0.03638658	2.096188769	0.01747276	2.78E-17	2.78E-17	2.78E-17	2.809628823	0.524604417	0.715567776	nosignificant	0	0.116620948	0	0	0	0	0.038873649	0	taste 2 receptor member 46 [Source:HGNC Symbol;Acc:HGNC:18877]
ENSG00000188305	PEAK3	chr19	2274631	2282175	0.03638658	2.096188769	0.01747276	2.78E-17	2.78E-17	2.78E-17	2.809627679	0.5246071	0.715567776	nosignificant	0	0.04230011	0	0	0	0	0.014100037	0	PEAK family member 3 [Source:HGNC Symbol;Acc:HGNC:24793]
ENSG00000213920	MDP1	chr14	24213943	24216070	0.03638658	2.096188769	0.01747276	2.78E-17	2.78E-17	2.78E-17	2.809613261	0.524640917	0.715567776	nosignificant	0	0.175497544	0	0	0	0	0.058499181	0	magnesium dependent phosphatase 1 [Source:HGNC Symbol;Acc:HGNC:28781]
ENSG00000182732	RGS6	chr14	71932429	72566530	0.03638658	2.096188769	0.01747276	2.78E-17	2.78E-17	2.78E-17	2.809605546	0.524659016	0.715567776	nosignificant	0	0.04678925	0	0	0	0	0.015596417	0	regulator of G protein signaling 6 [Source:HGNC Symbol;Acc:HGNC:10002]
ENSG00000175868	CALCB	chr11	14904997	15082342	0.03638658	2.096188769	0.01747276	2.78E-17	2.78E-17	2.78E-17	2.809583277	0.524711285	0.715567776	nosignificant	0	0.060254157	0	0	0	0	0.020084719	0	calcitonin related polypeptide beta [Source:HGNC Symbol;Acc:HGNC:1438]
ENSG00000173258	ZNF483	chr9	111525159	111577844	0.03638658	2.096188769	0.01747276	2.78E-17	2.78E-17	2.78E-17	2.809572113	0.524737501	0.715567776	nosignificant	0	0.02263303	0	0	0	0	0.007544343	0	zinc finger protein 483 [Source:HGNC Symbol;Acc:HGNC:23384]
ENSG00000160801	PTH1R	chr3	46877721	46903799	0.03638658	2.096188769	0.01747276	2.78E-17	2.78E-17	2.78E-17	2.80954709	0.524796292	0.715567776	nosignificant	0	0.063351333	0	0	0	0	0.021117111	0	parathyroid hormone 1 receptor [Source:HGNC Symbol;Acc:HGNC:9608]
ENSG00000155657	TTN	chr2	178525989	178830802	0.03638658	2.096188769	0.01747276	2.78E-17	2.78E-17	2.78E-17	2.809541111	0.524810347	0.715567776	nosignificant	0	0.002947454	0	0	0	0	0.000982485	0	titin [Source:HGNC Symbol;Acc:HGNC:12403]
ENSG00000139287	TPH2	chr12	71938845	72186618	0.03638658	2.096188769	0.01747276	2.78E-17	2.78E-17	2.78E-17	2.809521644	0.524856121	0.715567776	nosignificant	0	0.075632833	0	0	0	0	0.025210944	0	tryptophan hydroxylase 2 [Source:HGNC Symbol;Acc:HGNC:20692]
ENSG00000145147	SLIT2	chr4	20251905	20620561	0.03638658	2.096188769	0.01747276	2.78E-17	2.78E-17	2.78E-17	2.809512052	0.524878684	0.715567776	nosignificant	0	0.036068335	0	0	0	0	0.012022778	0	slit guidance ligand 2 [Source:HGNC Symbol;Acc:HGNC:11086]
ENSG00000134121	CHL1	chr3	196763	409417	0.03638658	2.096188769	0.01747276	2.78E-17	2.78E-17	2.78E-17	2.80949931	0.524908667	0.715567776	nosignificant	0	0.051183333	0	0	0	0	0.017061111	0	cell adhesion molecule L1 like [Source:HGNC Symbol;Acc:HGNC:1939]
ENSG00000132622	HSPA12B	chr20	3732685	3753111	0.03638658	2.096188769	0.01747276	2.78E-17	2.78E-17	2.78E-17	2.809486576	0.524938643	0.715567776	nosignificant	0	0.035316666	0	0	0	0	0.011772222	0	heat shock protein family A (Hsp70) member 12B [Source:HGNC Symbol;Acc:HGNC:16193]
ENSG00000132185	FCRLA	chr1	161706972	161714352	0.03638658	2.096188769	0.01747276	2.78E-17	2.78E-17	2.78E-17	2.809469803	0.524978144	0.715567776	nosignificant	0	0.0649446	0	0	0	0	0.0216482	0	Fc receptor like A [Source:HGNC Symbol;Acc:HGNC:18504]
ENSG00000129988	LBP	chr20	38346482	38377013	0.03638658	2.096188769	0.01747276	2.78E-17	2.78E-17	2.78E-17	2.809462444	0.52499548	0.715567776	nosignificant	0	0.059428757	0	0	0	0	0.019809586	0	lipopolysaccharide binding protein [Source:HGNC Symbol;Acc:HGNC:6517]
ENSG00000127377	CRYGN	chr7	151428832	151440813	0.03638658	2.096188769	0.01747276	2.78E-17	2.78E-17	2.78E-17	2.809437836	0.525053478	0.715567776	nosignificant	0	0.090456615	0	0	0	0	0.030152205	0	crystallin gamma N [Source:HGNC Symbol;Acc:HGNC:20458]
ENSG00000121381	TAS2R9	chr12	10809094	10810168	0.03638658	2.096188769	0.01747276	2.78E-17	2.78E-17	2.78E-17	2.809413173	0.525111647	0.715567776	nosignificant	0	0.100890681	0	0	0	0	0.033630227	0	taste 2 receptor member 9 [Source:HGNC Symbol;Acc:HGNC:14917]
ENSG00000086205	FOLH1	chr11	49145092	49208638	0.03638658	2.096188769	0.01747276	2.78E-17	2.78E-17	2.78E-17	2.809393839	0.525157278	0.715567776	nosignificant	0	0.071873745	0	0	0	0	0.023957915	0	folate hydrolase 1 [Source:HGNC Symbol;Acc:HGNC:3788]
ENSG00000078328	RBFOX1	chr16	5239802	7713340	0.03638658	2.096188769	0.01747276	2.78E-17	2.78E-17	2.78E-17	2.809363081	0.525229921	0.715567776	nosignificant	0	0.039640893	0	0	0	0	0.013213631	0	RNA binding fox-1 homolog 1 [Source:HGNC Symbol;Acc:HGNC:18222]
ENSG00000021461	CYP3A43	chr7	99828013	99866102	0.03638658	2.096188769	0.01747276	2.78E-17	2.78E-17	2.78E-17	2.809334774	0.525296831	0.715567776	nosignificant	0	0.095895209	0	0	0	0	0.03196507	0	cytochrome P450 family 3 subfamily A member 43 [Source:HGNC Symbol;Acc:HGNC:17450]
ENSG00000242366	UGT1A8	chr2	233617645	233773310	54.10080429	52.49356113	59.2932874	6.208811501	10.20324513	7.335732422	2.779251333	3.68E-21	9.64E-19	up	1.113753936	1.103950273	1.221783903	0.138719834	0.220403121	0.16294227	1.146496037	0.174021741	UDP glucuronosyltransferase family 1 member A8 [Source:HGNC Symbol;Acc:HGNC:12540]
ENSG00000166743	ACSM1	chr16	20623237	20698890	2.489072582	2.160471108	3.278965002	0.923168905	0	0	2.71917586	0.047045299	0.135846994	nosignificant	0.082501561	0.073430929	0.110615883	0.032295061	0	0	0.088849457	0.01076502	acyl-CoA synthetase medium chain family member 1 [Source:HGNC Symbol;Acc:HGNC:18049]
ENSG00000185303	SFTPA2	chr10	79555852	79560407	19.34263095	15.01842856	14.39026753	0.829839494	1.600736145	4.6971267	2.717567902	7.04E-08	1.93E-06	up	1.06423411	0.828823552	0.772902315	0.052074024	0.096526621	0.267605106	0.888653326	0.13873525	surfactant protein A2 [Source:HGNC Symbol;Acc:HGNC:10799]
ENSG00000204022	LIPJ	chr10	88586753	88606976	2.489036248	4.228979031	1.166314202	0	0	0.939838377	2.716516973	0.049610115	0.141423765	nosignificant	0.066225438	0.117888567	0.029597764	0	0	0.026644161	0.071237256	0.008881387	lipase family member J [Source:HGNC Symbol;Acc:HGNC:21773]
ENSG00000205358	MT1H	chr16	56669814	56671129	6.177335294	6.424002001	6.601672084	0	0.817189215	1.876154272	2.692724842	0.000423525	0.003405247	up	0.556923243	0.594830797	0.59736621	0	0.080821193	0.179251391	0.583040083	0.086690861	metallothionein 1H [Source:HGNC Symbol;Acc:HGNC:7400]
ENSG00000253250	C8orf88	chr8	90958471	90985238	2.644245696	2.210656592	8.600376997	0	0	1.891495058	2.692716431	0.017080743	0.064259152	nosignificant	0.117055529	0.104185862	0.418519779	0	0	0.094188771	0.213253723	0.031396257	chromosome 8 open reading frame 88 [Source:HGNC Symbol;Acc:HGNC:44672]
ENSG00000215018	COL28A1	chr7	7356203	7535873	5.05733847	4.346619322	9.746594545	1.841635882	0.81719776	0	2.692460816	0.000589703	0.004431529	up	0.139581679	0.124235374	0.280721063	0.054638953	0.025320271	0	0.181512705	0.026653074	collagen type XXVIII alpha 1 chain [Source:HGNC Symbol;Acc:HGNC:22442]
ENSG00000205111	CDKL4	chr2	39175646	39229588	6.820905097	0.036864853	0.051922368	0	0.870717055	0	2.579754975	0.161762325	0.329471635	nosignificant	0.382789965	0	0	0	0.046292348	0	0.127596655	0.015430783	cyclin dependent kinase like 4 [Source:HGNC Symbol;Acc:HGNC:19287]
ENSG00000144031	ANKRD53	chr2	70978380	70985499	6.820905097	0.036864853	0.051922368	0	0	0.939838377	2.560534142	0.161762325	0.329471635	nosignificant	0.285597201	0	0	0	0	0.038300981	0.095199067	0.012766994	ankyrin repeat domain 53 [Source:HGNC Symbol;Acc:HGNC:25691]
ENSG00000226792	C13orf42	chr13	51082119	51200252	5.738356418	1.107926896	0.051904239	0	0.870717055	0	2.542686587	0.114478024	0.259209578	nosignificant	0.190994993	0.033999211	0	0	0.027717362	0	0.074998068	0.009239121	chromosome 13 open reading frame 42 [Source:HGNC Symbol;Acc:HGNC:42693]
ENSG00000130182	ZSCAN10	chr16	3088890	3099295	4.651431153	1.107911311	1.153356872	0.923168905	0	0	2.518505548	0.090550857	0.218531321	nosignificant	0.171505708	0.038162379	0.038325043	0.033567773	0	0	0.082664377	0.011189258	zinc finger and SCAN domain containing 10 [Source:HGNC Symbol;Acc:HGNC:12997]
ENSG00000275896	PRSS2	chr7	142760398	142774564	57038.92544	40911.78941	44462.07061	9112.451767	8222.031507	7632.622572	2.511947107	6.84E-90	5.19E-86	up	3817.077152	2794.826527	2965.494934	651.1473471	586.099498	547.8010676	3192.466204	595.0159709	serine protease 2 [Source:HGNC Symbol;Acc:HGNC:9483]
ENSG00000240045	STRIT1	chr3	155290227	155293683	2.454449401	2.149211117	2.211785097	0	0	0.939838377	2.507452926	0.08124353	0.202166574	nosignificant	0.15562555	0.138515303	0.139105712	0	0	0.062612076	0.144415521	0.020870692	small transmembrane regulator of ion transport 1 [Source:HGNC Symbol;Acc:HGNC:52297]
ENSG00000080493	SLC4A4	chr4	71062667	71572087	2.454433058	3.183654191	1.153300269	0	0	0.939838377	2.506488914	0.08309336	0.205098733	nosignificant	0.029720684	0.039679567	0.013282899	0	0	0.011957379	0.02756105	0.003985793	solute carrier family 4 member 4 [Source:HGNC Symbol;Acc:HGNC:11030]
ENSG00000131849	ZNF132	chr19	58432814	58440153	1.330429958	1.107864602	4.304280586	0	0	0.939838377	2.504025968	0.088005593	0.214090528	nosignificant	0.028038381	0.024955702	0.100248295	0	0	0.022561093	0.051080793	0.007520364	zinc finger protein 132 [Source:HGNC Symbol;Acc:HGNC:12916]
ENSG00000114757	PEX5L	chr3	179794958	180037053	0.108025221	2.149172645	4.304235833	0	0	0.939838377	2.496271806	0.15243196	0.316152091	nosignificant	0	0.047820759	0.096049182	0	0	0.021616074	0.047956647	0.007205358	peroxisomal biogenesis factor 5 like [Source:HGNC Symbol;Acc:HGNC:30024]
ENSG00000157335	CLEC18C	chr16	70173322	70187361	0.108008883	4.214502242	2.211715261	0.923168905	0	0	2.495044215	0.151809141	0.315161755	nosignificant	0	0.120107953	0.060309951	0.026411853	0	0	0.060139302	0.008803951	C-type lectin domain family 18 member C [Source:HGNC Symbol;Acc:HGNC:28538]
ENSG00000275895	U2AF1L5	chr21	6484623	6499261	499.7879362	32.61174263	49.5074025	28.49743415	50.30342784	28.30684784	2.470177181	0.00084789	0.006063033	up	14.82590335	0.911143388	1.356764256	0.884353292	1.511206468	0.880523126	5.697936997	1.092027629	U2 small nuclear RNA auxiliary factor 1 like 5 [Source:HGNC Symbol;Acc:HGNC:51830]
ENSG00000156097	GPR61	chr1	109539872	109548406	1.438058862	3.232184284	6.472704199	0	0.842346991	0.926734051	2.440344822	0.033879366	0.107076572	nosignificant	0.025407591	0.067842462	0.136263268	0	0.01843586	0.020444227	0.07650444	0.012960029	G protein-coupled receptor 61 [Source:HGNC Symbol;Acc:HGNC:13300]
ENSG00000185038	MROH2A	chr2	233775679	233833423	1.437981792	7.36324958	2.271996502	0.906394497	0	0.926729165	2.430884609	0.038856484	0.1179697	nosignificant	0.036266311	0.225953087	0.064833198	0.028392741	0	0.0291817	0.109017532	0.01919148	maestro heat like repeat family member 2A [Source:HGNC Symbol;Acc:HGNC:27936]
ENSG00000204021	LIPK	chr10	88724544	88752756	17.6845001	16.24440885	35.76965804	1.678021432	5.969759248	5.562850981	2.365204003	5.83E-07	1.25E-05	up	0.710819699	0.677859262	1.49764687	0.079499676	0.257886957	0.245126277	0.96210861	0.19417097	lipase family member K [Source:HGNC Symbol;Acc:HGNC:23444]
ENSG00000101977	MCF2	chrX	139581770	139708227	13.27680341	8.633137109	11.00877735	3.676516049	1.624143942	0.87552989	2.33812054	8.59E-05	0.000910757	up	0.235240937	0.152274457	0.191154392	0.066970594	0.031034884	0.017207882	0.192889929	0.038404453	MCF.2 cell line derived transforming sequence [Source:HGNC Symbol;Acc:HGNC:6940]
ENSG00000157322	CLEC18A	chr16	69950705	69964452	11.69542947	4.346900559	3.431084062	1.823813251	0.794159792	0.904275549	2.337839243	0.003117083	0.017008938	up	0.300727556	0.107065629	0.08064149	0.047087666	0.021820924	0.024198053	0.162811558	0.031035548	C-type lectin domain family 18 member A [Source:HGNC Symbol;Acc:HGNC:30388]
ENSG00000139567	ACVRL1	chr12	51906908	51923361	5.874989831	3.220905644	1.191116353	0.906394497	0	0.926729165	2.304077628	0.05333918	0.149086494	nosignificant	0.192564484	0.102835792	0.034424707	0.030151584	0	0.030989416	0.109941661	0.020380333	activin A receptor like type 1 [Source:HGNC Symbol;Acc:HGNC:175]
ENSG00000159495	TGM7	chr15	43276271	43302255	2.418115493	0.030775438	3.24109217	0	0.870717055	0	2.267713554	0.150220758	0.312969342	nosignificant	0.086914983	0	0.11653328	0	0.031532948	0	0.067816088	0.010510983	transglutaminase 7 [Source:HGNC Symbol;Acc:HGNC:30790]
ENSG00000172346	CSDC2	chr22	41561010	41577741	3.516335185	1.098345487	1.139739384	0	0	0.939838377	2.265109275	0.145128633	0.306490352	nosignificant	0.112412182	0.033351009	0.033493165	0	0	0.030150834	0.059752119	0.010050278	cold shock domain containing C2 [Source:HGNC Symbol;Acc:HGNC:30359]
ENSG00000169194	IL13	chr5	132656263	132661110	2.41807229	3.169947284	0.043333324	0	0.870717055	0	2.263592848	0.244930461	0.442698894	nosignificant	0.117280852	0.156579618	0	0	0.042549752	0	0.091286823	0.014183251	interleukin 13 [Source:HGNC Symbol;Acc:HGNC:5973]
ENSG00000100024	UPB1	chr22	24494107	24528390	2.41810109	1.098331856	2.194930516	0	0	0.939838377	2.260824764	0.140811343	0.300625612	nosignificant	0.049254166	0.021919459	0.044025777	0	0	0.019816191	0.0383998	0.006605397	beta-ureidopropionase 1 [Source:HGNC Symbol;Acc:HGNC:16297]
ENSG00000117215	PLA2G2D	chr1	20111939	20119566	2.418086689	2.137351004	1.139714617	0.923168905	0	0	2.260680791	0.140699182	0.300564815	nosignificant	0.054061582	0.048117783	0.02416144	0.021162292	0	0	0.042113602	0.007054097	phospholipase A2 group IID [Source:HGNC Symbol;Acc:HGNC:9033]
ENSG00000177752	YIPF7	chr4	44622065	44678556	1.300949698	2.137334002	2.194899667	0.923168905	0	0	2.257443076	0.234971385	0.4300943	nosignificant	0.077123295	0.137287952	0.13787313	0.060379501	0	0	0.117428125	0.0201265	Yip1 domain family member 7 [Source:HGNC Symbol;Acc:HGNC:26825]
ENSG00000204952	FBXO47	chr17	38936432	38967403	1.300949698	2.137334002	2.194899667	0	0	0.939838377	2.256700492	0.234970331	0.4300943	nosignificant	0.026455668	0.047094	0.047294734	0	0	0.021287562	0.040281467	0.007095854	F-box protein 47 [Source:HGNC Symbol;Acc:HGNC:31969]
ENSG00000215217	C5orf49	chr5	7830378	7851151	1.300949698	2.137334002	2.194899667	0	0	0.939838377	2.256700103	0.234972347	0.4300943	nosignificant	0.039978611	0.071166327	0.071469667	0	0	0.032168803	0.060871535	0.010722934	chromosome 5 open reading frame 49 [Source:HGNC Symbol;Acc:HGNC:27028]
ENSG00000114948	ADAM23	chr2	206443532	206621127	1.300938079	3.169927601	1.139689864	0	0	0.939838377	2.255078059	0.238086119	0.433923315	nosignificant	0.019226066	0.05133677	0.017185196	0	0	0.01547026	0.029249344	0.005156753	ADAM metallopeptidase domain 23 [Source:HGNC Symbol;Acc:HGNC:202]
ENSG00000186714	CCDC73	chr11	32602246	32794658	0.090248625	3.169907928	2.194868837	0	0.870717055	0	2.253831944	0.244357682	0.441852248	nosignificant	0	0.064176025	0.04296638	0	0.017439524	0	0.035714135	0.005813175	coiled-coil domain containing 73 [Source:HGNC Symbol;Acc:HGNC:23261]
ENSG00000180974	OR52E4	chr11	5880629	5887079	1.300926461	4.199255631	0.043318132	0.923168905	0	0	2.251166994	0.255241562	0.454617281	nosignificant	0.030663011	0.109167068	0	0.024005941	0	0	0.046610026	0.00800198	olfactory receptor family 52 subfamily E member 4 [Source:HGNC Symbol;Acc:HGNC:15213]
ENSG00000152527	PLEKHH2	chr2	43637260	43767987	0.090241763	4.199233692	1.139665127	0	0.870717055	0	2.250041574	0.255567813	0.455022215	nosignificant	0	0.084765519	0.021281706	0	0.017275964	0	0.035349075	0.005758655	pleckstrin homology, MyTH4 and FERM domain containing H2 [Source:HGNC Symbol;Acc:HGNC:30506]
ENSG00000198547	C20orf203	chr20	32631625	32673941	0.090234902	5.226536365	0.043302951	0	0.870717055	0	2.24024466	0.299272571	0.498759491	nosignificant	0	0.079983394	0	0	0.01304106	0	0.026661131	0.00434702	chromosome 20 open reading frame 203 [Source:HGNC Symbol;Acc:HGNC:26592]
ENSG00000188869	TMC3	chr15	81331088	81374213	0.090234902	5.226536365	0.043302951	0	0.870717055	0	2.240231098	0.299372254	0.498759491	nosignificant	0	0.068591881	0	0	0.011183707	0	0.02286396	0.003727902	transmembrane channel like 3 [Source:HGNC Symbol;Acc:HGNC:22995]
ENSG00000018236	CNTN1	chr12	40692439	41072415	0.090234902	5.226536365	0.043302951	0	0.870717055	0	2.240216002	0.299483364	0.498865079	nosignificant	0	0.124036461	0	0	0.020223784	0	0.041345487	0.006741261	contactin 1 [Source:HGNC Symbol;Acc:HGNC:2171]
ENSG00000145569	OTULINL	chr5	14581792	14616180	0.090234902	5.226536365	0.043302951	0.923168905	0	0	2.228519444	0.299218718	0.498752623	nosignificant	0	0.101628075	0	0.017878488	0	0	0.033876025	0.005959496	OTU deubiquitinase with linear linkage specificity like [Source:HGNC Symbol;Acc:HGNC:25629]
ENSG00000143382	ADAMTSL4	chr1	150549369	150560937	134.7867004	111.262281	87.53175541	14.93065172	29.67057004	26.793583	2.217474042	1.01E-17	1.61E-15	up	2.011582901	1.677510131	1.279693935	0.241194734	0.460238471	0.422882928	1.656262322	0.374772045	ADAMTS like 4 [Source:HGNC Symbol;Acc:HGNC:19706]
ENSG00000157613	CREB3L1	chr11	46277662	46321409	3.774001563	5.327903986	4.414964685	0	0.817189215	1.876154272	2.200283658	0.010310473	0.043503215	up	0.161754167	0.239950181	0.192778358	0	0.039123179	0.086770363	0.198160902	0.041964514	cAMP responsive element binding protein 3 like 1 [Source:HGNC Symbol;Acc:HGNC:18856]
ENSG00000276345	AC004556.3	chrKI270721.1	2585	11802	181.6543711	91.21940344	48.66787379	26.19435244	22.47689839	22.03749154	2.188668233	8.88E-08	2.38E-06	up	12.51481787	6.228977001	3.164560954	1.869316708	1.613038108	1.590008282	7.302785276	1.690787699
ENSG00000162630	B3GALT2	chr1	193178730	193186613	17.33424389	20.28778889	18.71929559	3.563364108	5.999510544	2.704789933	2.156109907	4.89E-07	1.06E-05	up	0.240412525	0.290401939	0.26094083	0.053776557	0.087222195	0.041453147	0.263918431	0.0608173	beta-1,3-galactosyltransferase 2 [Source:HGNC Symbol;Acc:HGNC:917]
ENSG00000106328	FSCN3	chr7	127591409	127602144	3.635662695	1.125858015	4.344337458	0	0	1.891495058	2.135850536	0.083198007	0.205323647	nosignificant	0.178672736	0.053009522	0.212941881	0	0	0.095846052	0.148208046	0.031948684	fascin actin-bundling protein 3 [Source:HGNC Symbol;Acc:HGNC:3961]
ENSG00000257138	TAS2R38	chr7	141972631	141973773	3.635617296	3.209005356	2.243148685	0	0	1.891495058	2.134481984	0.078742595	0.197768464	nosignificant	0.159914443	0.142332653	0.095292889	0	0	0.085783474	0.132513329	0.028594491	taste 2 receptor member 38 [Source:HGNC Symbol;Acc:HGNC:9584]
ENSG00000147614	ATP6V0D2	chr8	85987323	86154225	0.143278544	3.208925156	5.388354596	0	0.842346991	0.926734051	2.124932148	0.093170202	0.22329076	nosignificant	0	0.146961358	0.245979612	0	0.039936037	0.04428659	0.130980323	0.028074209	ATPase H+ transporting V0 subunit d2 [Source:HGNC Symbol;Acc:HGNC:18266]
ENSG00000147485	PXDNL	chr8	51319577	51809445	7.325984869	4.35677714	8.718725037	2.759260347	0.772640462	0.894202853	2.111166662	0.003024678	0.016633001	up	0.149821482	0.088899575	0.178557004	0.058647302	0.018118522	0.020092318	0.139092687	0.032286047	peroxidasin like [Source:HGNC Symbol;Acc:HGNC:26359]
ENSG00000154864	PIEZO2	chr18	10666483	11149569	12.75552624	18.18836371	22.90091959	2.622564914	3.262480627	6.537705072	2.090601494	6.96E-06	0.000106725	up	0.146777651	0.222088315	0.275513758	0.03447348	0.042601005	0.082673281	0.214793241	0.053249255	piezo type mechanosensitive ion channel component 2 [Source:HGNC Symbol;Acc:HGNC:26270]
ENSG00000164619	BMPER	chr7	33904308	34156427	9.654283899	9.579028782	4.548003741	0	2.562304928	2.797666062	2.087237305	0.002300822	0.013515901	up	0.176665177	0.176896944	0.078955979	0	0.048070887	0.053307635	0.1441727	0.033792841	BMP binding endothelial regulator [Source:HGNC Symbol;Acc:HGNC:24154]
ENSG00000185652	NTF3	chr12	5432108	5521536	18.84261464	9.683713183	5.729592112	2.692355476	2.4802934	2.759419182	2.053974645	0.000896301	0.006343053	up	1.249792878	0.625716242	0.349101835	0.183460791	0.170035356	0.188558674	0.741536985	0.180684941	neurotrophin 3 [Source:HGNC Symbol;Acc:HGNC:8023]
ENSG00000184838	PRR16	chr5	120464300	120687332	3.926683632	8.493417874	6.601475943	2.75928427	1.674622416	0	2.025426512	0.005019977	0.024911166	up	0.13974175	0.331674257	0.249815992	0.109403224	0.067598154	0	0.240410666	0.059000459	proline rich 16 [Source:HGNC Symbol;Acc:HGNC:29654]
ENSG00000151632	AKR1C2	chr10	4987400	5018031	426.9061895	396.0425847	442.1442749	98.78656971	86.96856037	128.5018129	2.00943832	5.27E-40	6.67E-37	up	16.97576956	16.06455897	17.52832205	4.200943653	3.716545414	5.455973175	16.85621686	4.457820747	aldo-keto reductase family 1 member C2 [Source:HGNC Symbol;Acc:HGNC:385]
ENSG00000114248	LRRC31	chr3	169839172	169869935	13.71172546	9.801130444	23.84392991	0.77839098	4.196048435	6.552006635	2.008263772	0.000148374	0.001445647	up	0.325498509	0.23703675	0.581892907	0.023166491	0.10735598	0.166671582	0.381476056	0.099064684	leucine rich repeat containing 31 [Source:HGNC Symbol;Acc:HGNC:26261]
ENSG00000204131	NHSL2	chrX	71910818	72161750	4.555807584	0.024705051	0.034791842	0.923168905	0	0	1.997077138	0.296355311	0.49588554	nosignificant	0.045991623	0	0	0.009001662	0	0	0.015330541	0.003000554	NHS like 2 [Source:HGNC Symbol;Acc:HGNC:33737]
ENSG00000137648	TMPRSS4	chr11	118077012	118121890	338.8473887	342.3657815	350.9530223	103.0605208	78.15292811	78.05355747	1.992203192	1.87E-41	2.59E-38	up	9.495179658	9.798530268	9.809544716	3.070456152	2.346507117	2.352990799	9.701084881	2.589984689	transmembrane serine protease 4 [Source:HGNC Symbol;Acc:HGNC:11878]
ENSG00000185689	C6orf201	chr6	4079206	4130951	3.471936093	1.088288724	0.034779569	0	0.870717055	0	1.976798027	0.254317405	0.453753902	nosignificant	0.1427986	0.042366204	0	0	0.034538432	0	0.061721601	0.011512811	chromosome 6 open reading frame 201 [Source:HGNC Symbol;Acc:HGNC:21620]
ENSG00000181656	GPR88	chr1	100538139	100542021	3.471950303	0.024698227	1.125433701	0.923168905	0	0	1.973287154	0.254348302	0.453755697	nosignificant	0.05234313	0	0.015595615	0.013659738	0	0	0.022646248	0.004553246	G protein-coupled receptor 88 [Source:HGNC Symbol;Acc:HGNC:4539]
ENSG00000261594	TPBGL	chr11	75240774	75243704	2.379562968	2.124739612	0.034767305	0	0.870717055	0	1.966427432	0.398710412	0.60676806	nosignificant	0.041574482	0.037003576	0	0	0.015083314	0	0.026192686	0.005027771	trophoblast glycoprotein like [Source:HGNC Symbol;Acc:HGNC:44159]
ENSG00000154529	CNTNAP3B	chr9	41890314	42129510	0.07240404	0.024677776	4.259464321	0	0.870717055	0	1.957936742	0.434325345	0.64004065	nosignificant	0	0	0.079503483	0	0.016134742	0	0.026501161	0.005378247	contactin associated protein family member 3B [Source:HGNC Symbol;Acc:HGNC:32035]
ENSG00000122543	OCM	chr7	5879827	5886363	1.26998888	2.124725029	1.125391673	0.923168905	0	0	1.95792586	0.392226595	0.600714296	nosignificant	0.092314247	0.164329518	0.082514979	0.072272433	0	0	0.113052915	0.024090811	oncomodulin [Source:HGNC Symbol;Acc:HGNC:8105]
ENSG00000092051	JPH4	chr14	23568035	23578790	0.072398503	1.088254021	3.220282195	0	0.870717055	0	1.956948994	0.403557537	0.61107266	nosignificant	0	0.017259306	0.051998618	0	0.014070399	0	0.023085975	0.004690133	junctophilin 4 [Source:HGNC Symbol;Acc:HGNC:20156]
ENSG00000073737	DHRS9	chr2	169064789	169096167	19.12192197	18.06037212	4.738003906	2.649304618	6.061747917	1.774983155	1.956920428	0.001156635	0.007753624	up	0.603615136	0.570828852	0.134885167	0.08860645	0.191618791	0.060712391	0.436443052	0.113645877	dehydrogenase/reductase 9 [Source:HGNC Symbol;Acc:HGNC:16888]
ENSG00000264006	AKR1C8P	chr10	5154140	5185187	3.597745245	2.160492459	2.227833118	0	1.765718127	0	1.956456795	0.126459102	0.278735178	nosignificant	0.155957516	0.092540514	0.092934959	0	0.075442308	0	0.113810996	0.025147436	aldo-keto reductase family 1 member C8, pseudogene [Source:HGNC Symbol;Acc:HGNC:23469]
ENSG00000255823	MTRNR2L8	chr11	10507894	10509186	0.072392968	2.124710453	2.176966802	0	0.870717055	0	1.956141245	0.397615629	0.606200394	nosignificant	0	0.083880496	0.08423803	0	0.034191178	0	0.056039509	0.011397059	MT-RNR2 like 8 [Source:HGNC Symbol;Acc:HGNC:37165]
ENSG00000168676	KCTD19	chr16	67289428	67326760	0.072392968	2.124710453	2.176966802	0	0.870717055	0	1.956133904	0.397664264	0.606200394	nosignificant	0	0.055647759	0.055884952	0	0.022683013	0	0.03717757	0.007561004	potassium channel tetramerization domain containing 19 [Source:HGNC Symbol;Acc:HGNC:24753]
ENSG00000187242	KRT12	chr17	40861303	40867223	7.011930553	4.268590968	0.085547796	0	0	2.84335643	1.954741953	0.121759863	0.271053633	nosignificant	0.420672516	0.249614458	0	0	0	0.169247142	0.223428991	0.056415714	keratin 12 [Source:HGNC Symbol;Acc:HGNC:6414]
ENSG00000244752	CRYBB2	chr22	25212564	25231870	2.489072582	2.160471108	3.278965002	0.906402616	0.84235015	0	1.951666005	0.124105649	0.274945089	nosignificant	0.136302915	0.121317094	0.182751296	0.053355487	0.049450998	0	0.146790435	0.034268829	crystallin beta B2 [Source:HGNC Symbol;Acc:HGNC:2398]
ENSG00000130950	NUTM2F	chr9	94318196	94328644	2.489108925	0.04283909	5.367276782	1.861274923	0	0	1.951299027	0.15472551	0.319749392	nosignificant	0.048012138	0	0.10728898	0.037588499	0	0	0.051767039	0.0125295	NUT family member 2F [Source:HGNC Symbol;Acc:HGNC:23450]
ENSG00000166634	SERPINB12	chr18	63556160	63567011	0.072398503	1.088254021	3.220282195	0	0	0.939838377	1.950461209	0.40397172	0.611501392	nosignificant	0	0.043452517	0.130913188	0	0	0.039283057	0.058121902	0.013094352	serpin family B member 12 [Source:HGNC Symbol;Acc:HGNC:14220]
ENSG00000134160	TRPM1	chr15	31001061	31161273	0.072398503	1.088254021	3.220282195	0	0	0.939838377	1.950451954	0.404001809	0.611501392	nosignificant	0	0.017716021	0.053374603	0	0	0.016016091	0.023696875	0.005338697	transient receptor potential cation channel subfamily M member 1 [Source:HGNC Symbol;Acc:HGNC:7146]
ENSG00000170323	FABP4	chr8	81478419	81483236	0.072387433	3.155284693	1.125370678	0.923168905	0	0	1.94895637	0.402937799	0.610316882	nosignificant	0	0.231746756	0.077578185	0.067948441	0	0	0.103108314	0.02264948	fatty acid binding protein 4 [Source:HGNC Symbol;Acc:HGNC:3559]
ENSG00000261456	TUBB8	chr10	46888	74163	2.585114713	2.191576683	6.472776151	0.891452758	0.817193488	0.915032515	1.945135725	0.031391004	0.10130005	nosignificant	0.090196007	0.080279409	0.241864779	0.035307036	0.032723311	0.036288124	0.137446732	0.034772823	tubulin beta 8 class VIII [Source:HGNC Symbol;Acc:HGNC:20773]
ENSG00000136688	IL36G	chr2	112973203	112985658	0.125665091	6.287194335	1.166250968	0.906402616	0.84235015	0	1.932087321	0.241711092	0.438791483	nosignificant	0	0.380107997	0.063621362	0.055724072	0.051646253	0	0.147909787	0.035790108	interleukin 36 gamma [Source:HGNC Symbol;Acc:HGNC:15741]
ENSG00000004799	PDK4	chr7	95583499	95596516	42.48819412	32.2222307	36.344269	3.338819603	19.20284121	6.32099411	1.928993756	8.39E-07	1.73E-05	up	1.436967047	1.096268348	1.211035205	0.128570905	0.655392343	0.231251205	1.2480902	0.338404817	pyruvate dehydrogenase kinase 4 [Source:HGNC Symbol;Acc:HGNC:8812]
ENSG00000184374	COLEC10	chr8	118995452	119108455	1.580662695	10.54335054	5.532508271	1.807346501	1.674614504	0.894212489	1.928402944	0.018939729	0.06959697	nosignificant	0.032033335	0.285114306	0.14316479	0.050157524	0.046487058	0.025775634	0.153437477	0.040806739	collectin subfamily member 10 [Source:HGNC Symbol;Acc:HGNC:2220]
ENSG00000187955	COL14A1	chr8	120059780	120373573	0.280636637	9.512124133	7.633587466	2.75928427	1.674622416	0	1.918677898	0.035906514	0.11175124	nosignificant	0	0.136672828	0.106754187	0.040072645	0.024760119	0	0.081142338	0.021610922	collagen type XIV alpha 1 chain [Source:HGNC Symbol;Acc:HGNC:2191]
ENSG00000211445	GPX3	chr5	151020438	151028992	133.4676053	139.28522	184.1486327	33.93605223	46.35206709	40.50722107	1.915208267	4.96E-20	1.08E-17	up	7.303173699	7.824346641	10.15456257	2.01175651	2.698674354	2.394130117	8.427360971	2.368186994	glutathione peroxidase 3 [Source:HGNC Symbol;Acc:HGNC:4555]
ENSG00000140009	ESR2	chr14	64084232	64338112	10.51261857	6.400141143	0.126641825	1.807326114	0.772634282	1.849314743	1.868965489	0.03469128	0.10893952	nosignificant	0.258532119	0.153405208	0	0.0449786	0.020843561	0.046228435	0.137312442	0.037350199	estrogen receptor 2 [Source:HGNC Symbol;Acc:HGNC:3468]
ENSG00000253304	TMEM200B	chr1	29119429	29123903	8.055292436	0.054839264	2.258058882	0	2.661217675	0	1.862815884	0.107203178	0.248070769	nosignificant	0.169849391	0	0.04337705	0	0.052818629	0	0.07107548	0.01760621	transmembrane protein 200B [Source:HGNC Symbol;Acc:HGNC:33785]
ENSG00000043591	ADRB1	chr10	114043866	114046904	3.955312364	7.471696379	8.718386274	0	2.562304928	2.797666062	1.862013192	0.00786234	0.03533165	up	0.060145511	0.1249099	0.143362649	0	0.043641849	0.048396106	0.109472687	0.030679318	adrenoceptor beta 1 [Source:HGNC Symbol;Acc:HGNC:285]
ENSG00000124939	SCGB2A1	chr11	62208673	62213943	106.9300367	72.04079085	93.46183445	27.066644	25.06369269	22.94015157	1.852462878	4.82E-15	5.23E-13	up	10.31079124	6.987164699	8.90209678	2.751911865	2.550530342	2.356983431	8.733350908	2.553141879	secretoglobin family 2A member 1 [Source:HGNC Symbol;Acc:HGNC:7051]
ENSG00000277893	SRD5A2	chr2	31522480	31580938	2.72737298	8.466487102	5.516401791	2.759260347	0.772640462	0.894202853	1.844172005	0.019865643	0.071915111	nosignificant	0.026964993	0.096001312	0.060256568	0.031666169	0.009782959	0.010848696	0.061074291	0.017432608	steroid 5 alpha-reductase 2 [Source:HGNC Symbol;Acc:HGNC:11285]
ENSG00000138161	CUZD1	chr10	122832158	122846175	5.874989831	3.220905644	1.191116353	1.841621494	0	0.915025878	1.804590334	0.11837593	0.265310294	nosignificant	0.160588832	0.085759738	0.028708427	0.050289727	0	0.025843572	0.091685666	0.025377766	CUB and zona pellucida like domains 1 [Source:HGNC Symbol;Acc:HGNC:17937]
ENSG00000233024	NPIPA9	chr16	18358086	18379331	58.19018215	183.9312957	15.82072314	25.18597526	24.1641038	25.79661559	1.769358961	0.003427917	0.018380706	up	3.066368194	10.3236334	0.774593567	1.461263193	1.402698671	1.501867779	4.72153172	1.455276548	nuclear pore complex interacting protein family, member A9 [Source:HGNC Symbol;Acc:HGNC:41984]
ENSG00000183625	CCR3	chr3	46163604	46266706	3.926500709	13.64863989	1.278610379	1.791889035	1.64866059	1.837222257	1.765674544	0.036551156	0.113187792	nosignificant	0.1631984	0.629440743	0.048624898	0.085178224	0.078944987	0.087545099	0.280421347	0.083889437	C-C motif chemokine receptor 3 [Source:HGNC Symbol;Acc:HGNC:1604]
ENSG00000288637	AC013477.2	chr4	153152435	153415081	8.277852794	5.352474604	2.325251916	2.759260347	0.772640462	0.894202853	1.760211047	0.020839686	0.074469498	nosignificant	0.123549195	0.078546844	0.031552657	0.041454061	0.012806834	0.014201986	0.077882898	0.02282096	novel protein
ENSG00000136883	KIF12	chr9	114086126	114099291	6.071758554	3.274435236	6.549676047	0	2.592826357	1.849339295	1.758780336	0.018150713	0.067432165	nosignificant	0.212142767	0.113291242	0.227548271	0	0.092359037	0.0682803	0.184327427	0.053546446	kinesin family member 12 [Source:HGNC Symbol;Acc:HGNC:21495]
ENSG00000100739	BDKRB1	chr14	96256210	96268967	7.461943074	12.69237496	4.561041702	0.829884259	3.422002517	2.771600801	1.757572612	0.008547949	0.037753233	up	0.327273426	0.582582714	0.195021974	0.042703497	0.158314029	0.131670337	0.368292705	0.110895954	bradykinin receptor B1 [Source:HGNC Symbol;Acc:HGNC:1029]
ENSG00000133640	LRRIQ1	chr12	85036314	85264457	6.07152769	9.483494296	0.118374639	1.807346501	1.674614504	0.894212489	1.755157806	0.055336436	0.153202098	nosignificant	0.154559622	0.247619822	0	0.048401629	0.044859658	0.02487329	0.134059814	0.039378192	leucine rich repeats and IQ motif containing 1 [Source:HGNC Symbol;Acc:HGNC:25708]
ENSG00000145757	SPATA9	chr5	95652181	95698711	4.651431153	1.107911311	1.153356872	0.906402616	0.84235015	0	1.750622401	0.209089911	0.395413586	nosignificant	0.17609076	0.039182616	0.039349629	0.034465178	0.031943058	0	0.084874335	0.022136079	spermatogenesis associated 9 [Source:HGNC Symbol;Acc:HGNC:22988]
ENSG00000186281	GPAT2	chr2	96021946	96039451	2.454416717	4.214551653	0.051849928	0	1.765718127	0	1.743596153	0.219352778	0.408912585	nosignificant	0.050583149	0.090043572	0	0	0.036703356	0	0.046875573	0.012234452	glycerol-3-phosphate acyltransferase 2, mitochondrial [Source:HGNC Symbol;Acc:HGNC:27168]
ENSG00000215183	MSMP	chr9	35752990	35756613	8.744926687	10.68724031	10.97539762	2.677513006	4.281444715	1.794239259	1.74355683	0.001041117	0.007130498	up	0.715590301	0.909878204	0.91375648	0.240099693	0.370882488	0.16451428	0.846408328	0.25849882	microseminoprotein, prostate associated [Source:HGNC Symbol;Acc:HGNC:29663]
ENSG00000135577	NMBR	chr6	142058330	142088799	3.558128538	0.036834629	3.260588141	0	0	1.891495058	1.743326259	0.216416907	0.405184315	nosignificant	0.208180192	0	0.186081616	0	0	0.111674841	0.131420602	0.037224947	neuromedin B receptor [Source:HGNC Symbol;Acc:HGNC:7843]
ENSG00000171133	OR2K2	chr9	111327483	111330183	3.55809103	2.149230367	1.153328562	0	0.842346991	0.926734051	1.74313014	0.20040608	0.383724054	nosignificant	0.172762012	0.102511798	0.051474373	0	0.041785626	0.04633767	0.108916061	0.029374432	olfactory receptor family 2 subfamily K member 2 [Source:HGNC Symbol;Acc:HGNC:8264]
ENSG00000157330	C1orf158	chr1	12746200	12763699	3.55809103	2.149230367	1.153328562	0.906394497	0	0.926729165	1.740909548	0.20036974	0.383724054	nosignificant	0.110043473	0.065296497	0.032787409	0.028717523	0	0.029515506	0.069375793	0.01941101	chromosome 1 open reading frame 158 [Source:HGNC Symbol;Acc:HGNC:28567]
ENSG00000196345	ZKSCAN7	chr3	44555193	44594173	2.454449401	2.149211117	2.211785097	0.906402616	0.84235015	0	1.740604799	0.196918909	0.378766985	nosignificant	0.068650595	0.061102807	0.061363252	0.02687313	0.024906587	0	0.063705551	0.017259906	zinc finger with KRAB and SCAN domains 7 [Source:HGNC Symbol;Acc:HGNC:12955]
ENSG00000127990	SGCE	chr7	94524204	94656572	1.330403374	3.183631996	2.211750169	0	1.765718127	0	1.739387539	0.201782639	0.385678728	nosignificant	0.03652722	0.097533707	0.065299624	0	0.053008624	0	0.066453517	0.017669541	sarcoglycan epsilon [Source:HGNC Symbol;Acc:HGNC:10808]
ENSG00000109846	CRYAB	chr11	111908564	111923722	1.330429958	1.107864602	4.304280586	0	0.842346991	0.926734051	1.737807875	0.2058721	0.39137614	nosignificant	0.057316465	0.051014808	0.204929017	0	0.041589081	0.046119713	0.104420097	0.029236265	crystallin alpha B [Source:HGNC Symbol;Acc:HGNC:2389]
ENSG00000178115	GOLGA8Q	chr15	30552078	30562501	1.330403374	3.183631996	2.211750169	0	0.842346991	0.926734051	1.736641668	0.199071046	0.38179387	nosignificant	0.047748748	0.12749704	0.085360323	0	0.034646703	0.038421047	0.086868704	0.024355916	golgin A8 family member Q [Source:HGNC Symbol;Acc:HGNC:44408]
ENSG00000102387	TAF7L	chrX	101268253	101293057	0.108017051	3.183609811	3.260467387	0.906402616	0.84235015	0	1.732625726	0.317156276	0.518628921	nosignificant	0	0.080978707	0.081323872	0.023743059	0.022005571	0	0.05410086	0.015249543	TATA-box binding protein associated factor 7 like [Source:HGNC Symbol;Acc:HGNC:11548]
ENSG00000204020	LIPN	chr10	88759982	88779626	0.108017051	3.183609811	3.260467387	0	0	1.891495058	1.725766437	0.322634913	0.525050937	nosignificant	0	0.05199304	0.052214656	0	0	0.031336053	0.034735899	0.010445351	lipase family member N [Source:HGNC Symbol;Acc:HGNC:23452]
ENSG00000198774	RASSF9	chr12	85800703	85836409	45.9189888	65.99679025	45.36901624	8.692293765	20.39912479	18.50137732	1.715969523	1.05E-08	3.55E-07	up	0.408760454	0.609643144	0.404869507	0.086491035	0.192388145	0.177788777	0.474424368	0.152222653	Ras association domain family member 9 [Source:HGNC Symbol;Acc:HGNC:15739]
ENSG00000203772	SPRN	chr10	133420666	133424572	3.741066792	4.280660047	4.398225379	0	0	3.795055467	1.705230076	0.098248511	0.232343419	nosignificant	0.05843421	0.069346216	0.069641798	0	0	0.062692142	0.065807408	0.020897381	shadow of prion protein [Source:HGNC Symbol;Acc:HGNC:16871]
ENSG00000153132	CLGN	chr4	140388453	140427661	91.96627659	96.17846917	83.83371687	32.58304103	14.18603526	37.14188564	1.697245464	2.79E-11	1.56E-09	up	2.192684842	2.341932191	1.986061108	0.823988965	0.381845234	0.940983788	2.17355938	0.715605996	calmegin [Source:HGNC Symbol;Acc:HGNC:2060]
ENSG00000085831	TTC39A	chr1	51287258	51345116	54.97328149	46.13847662	53.84983249	15.25652372	23.13276848	8.976345307	1.695803738	1.69E-09	6.82E-08	up	1.809724836	1.539165585	1.76140886	0.535245344	0.787886601	0.323599045	1.703433094	0.54891033	tetratricopeptide repeat domain 39A [Source:HGNC Symbol;Acc:HGNC:18657]
ENSG00000214694	ARHGEF33	chr2	38889841	38975449	21.29638535	10.7864226	8.998378188	6.408540078	2.363607734	3.658369081	1.695711029	0.001382109	0.00896982	up	0.721034353	0.356533471	0.286442531	0.219525733	0.087197619	0.128929008	0.454670118	0.145217453	Rho guanine nucleotide exchange factor 33 [Source:HGNC Symbol;Acc:HGNC:37252]
ENSG00000138722	MMRN1	chr4	89879532	89954629	13.31310854	8.643442769	12.07784299	0	4.223492398	6.566722241	1.643841387	0.002288274	0.013456332	up	0.188523609	0.122033735	0.168511603	0	0.062178893	0.096533555	0.159689649	0.052904149	multimerin 1 [Source:HGNC Symbol;Acc:HGNC:7178]
ENSG00000166455	C16orf46	chr16	81053497	81077267	4.737263556	1.125877207	3.2966201	2.799650222	0	0	1.641629913	0.179448704	0.354270556	nosignificant	0.216823498	0.048246211	0.145355568	0.127312649	0	0	0.136808425	0.04243755	chromosome 16 open reading frame 46 [Source:HGNC Symbol;Acc:HGNC:26525]
ENSG00000184206	GOLGA6L4	chr15	84235773	84245368	2.522253869	2.171236878	4.344283616	0.891463773	1.732423505	0	1.638149485	0.078300338	0.197119745	nosignificant	0.049817991	0.044340753	0.089059503	0.019501147	0.036148154	0	0.061072749	0.018549767	golgin A6 family like 4 [Source:HGNC Symbol;Acc:HGNC:27256]
ENSG00000169252	ADRB2	chr5	148825245	148828687	12.43073092	17.02411201	12.18716725	2.609831237	4.143655412	6.52389061	1.625075323	0.000672733	0.004959729	up	0.176960217	0.252006929	0.173993247	0.041562421	0.064201558	0.099673769	0.200986797	0.068479249	adrenoceptor beta 2 [Source:HGNC Symbol;Acc:HGNC:286]
ENSG00000167754	KLK5	chr19	50943303	50953093	18.58397838	13.04150548	29.31689537	11.97819629	1.336892596	6.435909233	1.61969942	0.001067063	0.007273466	up	0.730544398	0.520179769	1.175393227	0.495681434	0.070678166	0.274321972	0.808705798	0.280227191	kallikrein related peptidase 5 [Source:HGNC Symbol;Acc:HGNC:6366]
ENSG00000139292	LGR5	chr12	71439798	71586310	13.61723355	16.01155233	14.32881301	0	6.858050279	7.47248949	1.612564354	0.000965367	0.00671825	up	0.267759261	0.324982467	0.282851986	0	0.141299856	0.156692786	0.291864571	0.099330881	leucine rich repeat containing G protein-coupled receptor 5 [Source:HGNC Symbol;Acc:HGNC:4504]
ENSG00000286112	AL441992.2	chr9	128819663	128881931	1.66786326	14.72527585	5.593647794	2.707947182	4.344201797	0	1.606312723	0.06168824	0.166250552	nosignificant	0.008741378	0.1089243	0.03906735	0.020530763	0.031713911	0	0.052244343	0.017414891	kynurenine aminotransferase 1 [Source:NCBI gene (formerly Entrezgene);Acc:883]
ENSG00000272414	FAM47E-STBD1	chr4	76251721	76311129	3.424170593	0.018577318	0.026160697	0.923168905	0	0	1.605522468	0.656867368	0.814245194	nosignificant	0.08384505	0	0	0.021880645	0	0	0.02794835	0.007293548	FAM47E-STBD1 readthrough [Source:HGNC Symbol;Acc:HGNC:44667]
ENSG00000174502	SLC26A9	chr1	205913048	205943460	14.80305345	20.18086686	11.18620818	1.656406753	8.668216737	4.580633481	1.601249745	0.000628185	0.004675571	up	0.225517839	0.317811869	0.167982376	0.02942616	0.13636395	0.075609586	0.237104028	0.080466565	solute carrier family 26 member 9 [Source:HGNC Symbol;Acc:HGNC:14469]
ENSG00000137976	DNASE2B	chr1	84398532	84415018	2.338268271	0.01857216	1.110174985	0	0.870717055	0	1.593345049	0.64157453	0.803711846	nosignificant	0.101545671	0	0.045383238	0	0.036840994	0	0.048976303	0.012280331	deoxyribonuclease 2 beta [Source:HGNC Symbol;Acc:HGNC:28875]
ENSG00000113083	LOX	chr5	122063195	122078360	2.338258267	1.077558956	0.026151422	0	0.870717055	0	1.59166704	0.641614011	0.803711846	nosignificant	0.061823849	0.027513314	0	0	0.022429829	0	0.029779054	0.00747661	lysyl oxidase [Source:HGNC Symbol;Acc:HGNC:6664]
ENSG00000118004	COLEC11	chr2	3594832	3644644	7.011997576	2.19168498	2.272242451	1.823830795	1.702353694	0	1.589697273	0.079288315	0.198649804	nosignificant	0.29793351	0.088392406	0.088769171	0.077750294	0.072060624	0	0.158365029	0.049936973	collectin subfamily member 11 [Source:HGNC Symbol;Acc:HGNC:17213]
ENSG00000274183	H2AB1	chrX	154884972	154885558	2.338268271	0.01857216	1.110174985	0.923168905	0	0	1.588596314	0.641516971	0.803711846	nosignificant	0.207589107	0	0.092776637	0.081260316	0	0	0.100121915	0.027086772	H2A.B variant histone 1 [Source:HGNC Symbol;Acc:HGNC:22516]
ENSG00000160396	HIPK4	chr19	40379271	40390181	1.237109943	0.018567004	2.157713218	0	0.870717055	0	1.586947556	0.641120125	0.803711846	nosignificant	0.024908995	0	0.044529752	0	0.018074077	0	0.023146249	0.006024692	homeodomain interacting protein kinase 4 [Source:HGNC Symbol;Acc:HGNC:19007]
ENSG00000122728	TAF1L	chr9	32629454	32635669	2.338258267	1.077558956	0.026151422	0.923168905	0	0	1.586912568	0.641556523	0.803711846	nosignificant	0.019603411	0.008724057	0	0.007673714	0	0	0.00944249	0.002557905	TATA-box binding protein associated factor 1 like [Source:HGNC Symbol;Acc:HGNC:18056]
ENSG00000179580	RNF151	chr16	1966823	1968975	2.338258267	1.077558956	0.026151422	0.923168905	0	0	1.586902588	0.64152418	0.803711846	nosignificant	0.150623987	0.067031818	0	0.058961441	0	0	0.072551935	0.019653814	ring finger protein 151 [Source:HGNC Symbol;Acc:HGNC:23235]
ENSG00000171759	PAH	chr12	102836889	102958410	59.22078326	37.69324124	47.34665321	19.97302481	12.260082	15.63418342	1.584152426	3.51E-08	1.04E-06	up	3.199831444	2.034304323	2.509941164	1.12475426	0.710758723	0.893279037	2.581358977	0.90959734	phenylalanine hydroxylase [Source:HGNC Symbol;Acc:HGNC:8582]
ENSG00000073756	PTGS2	chr1	186671791	186680423	1.237109943	0.018567004	2.157713218	0.923168905	0	0	1.582342485	0.640979694	0.803711846	nosignificant	0.026793053	0	0.047897877	0.020976168	0	0	0.024896977	0.006992056	prostaglandin-endoperoxide synthase 2 [Source:HGNC Symbol;Acc:HGNC:9605]
ENSG00000243649	CFB	chr6	31945650	31952084	1.237109943	0.018567004	2.157713218	0	0	0.939838377	1.580967686	0.640890546	0.803711846	nosignificant	0.062170819	0	0.111142625	0	0	0.050025771	0.057771148	0.016675257	complement factor B [Source:HGNC Symbol;Acc:HGNC:1037]
ENSG00000104827	CGB3	chr19	49022869	49024333	1.237109943	0.018567004	2.157713218	0	0	0.939838377	1.580966485	0.640928584	0.803711846	nosignificant	0.069472523	0	0.124195864	0	0	0.055901089	0.064556129	0.018633696	chorionic gonadotropin subunit beta 3 [Source:HGNC Symbol;Acc:HGNC:1886]
ENSG00000240563	L1TD1	chr1	62194849	62212328	1.237102021	1.077549612	1.110158026	0.923168905	0	0	1.580870563	0.636608308	0.801477131	nosignificant	0.015903786	0.014155244	0.01421558	0.012451006	0	0	0.014758203	0.004150335	LINE1 type transposase domain containing 1 [Source:HGNC Symbol;Acc:HGNC:25595]
ENSG00000163661	PTX3	chr3	157436850	157443633	1.237102021	1.077549612	1.110158026	0	0	0.939838377	1.579867903	0.63661641	0.801477131	nosignificant	0.032339386	0.028783833	0.028906521	0	0	0.026021898	0.030009913	0.008673966	pentraxin 3 [Source:HGNC Symbol;Acc:HGNC:9692]
ENSG00000174059	CD34	chr1	207880972	207911402	0.054436916	2.111124915	1.110141077	0	0.870717055	0	1.577551257	0.641289134	0.803711846	nosignificant	0	0.030346246	0.015237797	0	0.012369668	0	0.015194681	0.004123223	CD34 molecule [Source:HGNC Symbol;Acc:HGNC:1662]
ENSG00000143603	KCNN3	chr1	154697455	154870281	2.585045355	5.301881128	3.329557795	1.823830795	1.702353694	0	1.575452831	0.071018553	0.18473507	nosignificant	0.02014462	0.04482455	0.027009367	0.015771138	0.014617025	0	0.030659512	0.010129388	potassium calcium-activated channel subfamily N member 3 [Source:HGNC Symbol;Acc:HGNC:6292]
ENSG00000139055	ERP27	chr12	14914039	14938537	0.054441101	1.077540273	2.157691645	0	0	0.939838377	1.573205942	0.641202017	0.803711846	nosignificant	0	0.0574457	0.115381115	0	0	0.051933533	0.057608938	0.017311178	endoplasmic reticulum protein 27 [Source:HGNC Symbol;Acc:HGNC:26495]
ENSG00000203786	KPRP	chr1	152759561	152762052	0.054432731	3.139466353	0.026132891	0	0.870717055	0	1.572494909	0.654389956	0.812623259	nosignificant	0	0.065283396	0	0	0.017740446	0	0.021761132	0.005913482	keratinocyte proline rich protein [Source:HGNC Symbol;Acc:HGNC:31823]
ENSG00000152822	GRM1	chr6	146027646	146437601	0.054432731	3.139466353	0.026132891	0	0.870717055	0	1.572481529	0.654447719	0.812623259	nosignificant	0	0.036460382	0	0	0.009907932	0	0.012153461	0.003302644	glutamate metabotropic receptor 1 [Source:HGNC Symbol;Acc:HGNC:4593]
ENSG00000049323	LTBP1	chr2	32946953	33399509	0.054432731	3.139466353	0.026132891	0	0.870717055	0	1.572472143	0.654488271	0.812623259	nosignificant	0	0.061787399	0	0	0.016790426	0	0.0205958	0.005596809	latent transforming growth factor beta binding protein 1 [Source:HGNC Symbol;Acc:HGNC:6714]
ENSG00000139549	DHH	chr12	49086656	49094801	0.054436916	2.111124915	1.110141077	0	0	0.939838377	1.571611752	0.641094611	0.803711846	nosignificant	0	0.02315983	0.011629273	0	0	0.010468771	0.011596368	0.00348959	desert hedgehog signaling molecule [Source:HGNC Symbol;Acc:HGNC:2865]
ENSG00000106066	CPVL	chr7	28995235	29195451	1.438058862	3.232184284	6.472704199	0.87772115	0.794154528	1.862217669	1.570380036	0.07616655	0.193528333	nosignificant	0.063268331	0.168936888	0.339313933	0.049532508	0.04590778	0.101817768	0.190506384	0.065752686	carboxypeptidase vitellogenic like [Source:HGNC Symbol;Acc:HGNC:14399]
ENSG00000157551	KCNJ15	chr21	38155549	38307357	0.054445287	0.018561852	3.197870614	0	0	0.939838377	1.570022171	0.654409688	0.812623259	nosignificant	0	0	0.088361092	0	0	0.02651447	0.029453697	0.008838157	potassium inwardly rectifying channel subfamily J member 15 [Source:HGNC Symbol;Acc:HGNC:6261]
ENSG00000130943	PKDREJ	chr22	46255663	46263343	0.054445287	0.018561852	3.197870614	0	0	0.939838377	1.570004582	0.654459377	0.812623259	nosignificant	0	0	0.021270623	0	0	0.006382666	0.007090208	0.002127555	polycystin family receptor for egg jelly [Source:HGNC Symbol;Acc:HGNC:9015]
ENSG00000143278	F13B	chr1	197038741	197067260	0.054432731	3.139466353	0.026132891	0.923168905	0	0	1.564301674	0.654168163	0.812623259	nosignificant	0	0.105298526	0	0.030873661	0	0	0.035099509	0.01029122	coagulation factor XIII B chain [Source:HGNC Symbol;Acc:HGNC:3534]
ENSG00000253537	PCDHGA7	chr5	141382739	141512975	0.054432731	3.139466353	0.026132891	0	0	0.939838377	1.561904885	0.653983632	0.812623259	nosignificant	0	0.040560016	0	0	0	0.012222701	0.013520005	0.004074234	protocadherin gamma subfamily A, 7 [Source:HGNC Symbol;Acc:HGNC:8705]
ENSG00000184984	CHRM5	chr15	33968497	34067458	0.054432731	3.139466353	0.026132891	0	0	0.939838377	1.561877077	0.654030329	0.812623259	nosignificant	0	0.05386961	0	0	0	0.016233528	0.017956537	0.005411176	cholinergic receptor muscarinic 5 [Source:HGNC Symbol;Acc:HGNC:1954]
ENSG00000165606	DRGX	chr10	49364181	49396016	0.054432731	3.139466353	0.026132891	0	0	0.939838377	1.561842738	0.654088014	0.812623259	nosignificant	0	0.088081333	0	0	0	0.026543181	0.029360444	0.008847727	dorsal root ganglia homeobox [Source:HGNC Symbol;Acc:HGNC:21536]
ENSG00000109339	MAPK10	chr4	85990007	86594625	0.054432731	3.139466353	0.026132891	0	0	0.939838377	1.561825016	0.654117795	0.812623259	nosignificant	0	0.065362082	0	0	0	0.019696768	0.021787361	0.006565589	mitogen-activated protein kinase 10 [Source:HGNC Symbol;Acc:HGNC:6872]
ENSG00000132702	HAPLN2	chr1	156619331	156625725	11.7814602	4.366828404	5.57973695	1.763286741	1.600746878	3.732894295	1.55920511	0.024878179	0.085037325	nosignificant	0.615428311	0.219106024	0.27504993	0.096363244	0.0893115	0.19808184	0.369861422	0.127918861	hyaluronan and proteoglycan link protein 2 [Source:HGNC Symbol;Acc:HGNC:17410]
ENSG00000241635	UGT1A1	chr2	233760270	233773300	187.2727797	131.9255263	143.295641	54.00390601	58.85021593	45.82878584	1.539314023	1.39E-14	1.40E-12	up	3.263589576	2.320047004	2.462533984	0.995474205	1.076397733	0.852613137	2.682056855	0.974828358	UDP glucuronosyltransferase family 1 member A1 [Source:HGNC Symbol;Acc:HGNC:12530]
ENSG00000248099	INSL3	chr19	17816512	17821574	4.889799066	4.292471662	4.415033883	0.864885031	1.674606591	1.849327021	1.538797275	0.059579765	0.161937482	nosignificant	0.303498893	0.270130715	0.271282123	0.059402	0.110110069	0.122105244	0.281637244	0.097205771	insulin like 3 [Source:HGNC Symbol;Acc:HGNC:6086]
ENSG00000241399	CD302	chr2	159768628	159798255	102.5012785	135.4679976	102.6302299	31.1698468	51.80630593	34.84151877	1.527103872	1.01E-11	6.01E-10	up	1.310097003	1.784209871	1.312116429	0.432511191	0.698642681	0.482632048	1.468807768	0.53792864	CD302 molecule [Source:HGNC Symbol;Acc:HGNC:30843]
ENSG00000171431	KRT20	chr17	40875889	40885242	795.3177193	800.2597168	820.8238007	284.3243069	279.1303528	277.0678513	1.523095459	1.21E-48	3.07E-45	up	37.3872699	38.41202484	38.47260899	14.27380548	13.98283175	13.97405479	38.09063458	14.07689734	keratin 20 [Source:HGNC Symbol;Acc:HGNC:20412]
ENSG00000147041	SYTL5	chrX	38006553	38128819	4.959110457	10.51334059	0.11833506	0	3.485012466	1.837249965	1.512024791	0.134629712	0.292114391	nosignificant	0.051546026	0.114696999	0	0	0.037402024	0.020738264	0.055414342	0.019380096	synaptotagmin like 5 [Source:HGNC Symbol;Acc:HGNC:15589]
ENSG00000169884	WNT10B	chr12	48965340	48971735	3.516351761	0.030783894	2.194961384	0.906402616	0.84235015	0	1.50143232	0.320663781	0.52273155	nosignificant	0.146695191	0	0.087415548	0.038282348	0.035480893	0	0.078036913	0.024587747	Wnt family member 10B [Source:HGNC Symbol;Acc:HGNC:12775]
ENSG00000167580	AQP2	chr12	49950737	49958878	3.516351761	0.030783894	2.194961384	0.906402616	0.84235015	0	1.501423796	0.320635147	0.52273155	nosignificant	0.081236537	0	0.048408788	0.021199914	0.01964853	0	0.043215108	0.013616148	aquaporin 2 [Source:HGNC Symbol;Acc:HGNC:634]
ENSG00000112539	C6orf118	chr6	165279664	165309605	3.516351761	0.030783894	2.194961384	0.906394497	0	0.926729165	1.496985206	0.320443316	0.522616516	nosignificant	0.176430703	0	0.105134915	0.046042283	0	0.047321675	0.093855206	0.03112132	chromosome 6 open reading frame 118 [Source:HGNC Symbol;Acc:HGNC:21233]
ENSG00000134193	REG4	chr1	119794017	119811580	3.516318611	2.137368013	0.043348526	1.861274923	0	0	1.496433308	0.327255907	0.530288714	nosignificant	0.128719865	0.076378508	0	0.067182825	0	0	0.068366124	0.022394275	regenerating family member 4 [Source:HGNC Symbol;Acc:HGNC:22977]
ENSG00000164120	HPGD	chr4	174490175	174523154	77.88861495	92.95282662	89.07496651	33.38938829	25.55998283	33.21988227	1.495007768	2.34E-12	1.54E-10	up	2.689857307	3.306167108	3.09127595	1.236785431	0.960395915	1.236796912	3.029100122	1.144659419	15-hydroxyprostaglandin dehydrogenase [Source:HGNC Symbol;Acc:HGNC:5154]
ENSG00000179399	GPC5	chr13	91398621	92873682	2.418115493	0.030775438	3.24109217	0	0	1.891495058	1.491545873	0.325799803	0.528579507	nosignificant	0.099392174	0	0.133262364	0	0	0.079975947	0.077551513	0.026658649	glypican 5 [Source:HGNC Symbol;Acc:HGNC:4453]
ENSG00000187838	PLSCR3	chr17	7389727	7394842	1.300961319	1.098318231	3.241056496	0.906402616	0.84235015	0	1.491270362	0.312585153	0.513144005	nosignificant	0.040483324	0.036032386	0.108557913	0.031694223	0.029374879	0	0.061691208	0.020356367	phospholipid scramblase 3 [Source:HGNC Symbol;Acc:HGNC:16495]
ENSG00000138411	HECW2	chr2	196189099	196593684	0.090262352	1.098304612	4.282586429	0	1.765718127	0	1.490166064	0.495717026	0.697791585	nosignificant	0	0.01340305	0.053840718	0	0.021853284	0	0.022414589	0.007284428	HECT, C2 and WW domain containing E3 ubiquitin protein ligase 2 [Source:HGNC Symbol;Acc:HGNC:29853]
ENSG00000188487	INSC	chr11	15112424	15247208	0.090262352	1.098304612	4.282586429	0	1.765718127	0	1.490166042	0.49565664	0.697791585	nosignificant	0	0.026872518	0.107948238	0	0.043814859	0	0.044940252	0.014604953	INSC spindle orientation adaptor protein [Source:HGNC Symbol;Acc:HGNC:33116]
ENSG00000139985	ADAM21	chr14	70452174	70459905	0.090248625	3.169907928	2.194868837	0	1.765718127	0	1.487610403	0.482206665	0.685612071	nosignificant	0	0.061460606	0.041148384	0	0.033403243	0	0.034202997	0.011134414	ADAM metallopeptidase domain 21 [Source:HGNC Symbol;Acc:HGNC:200]
ENSG00000185860	CCDC190	chr1	162824458	162868815	2.41807229	3.169947284	0.043333324	0	0	1.891495058	1.48745936	0.325382876	0.528155695	nosignificant	0.087539372	0.116872287	0	0	0	0.070438585	0.068137219	0.023479528	coiled-coil domain containing 190 [Source:HGNC Symbol;Acc:HGNC:28736]
ENSG00000153292	ADGRF1	chr6	46997708	47042350	4.141730233	10.6630983	13.03926427	6.464930429	0.661106778	2.736411935	1.484391834	0.026179664	0.088464243	nosignificant	0.081164391	0.24080258	0.290194775	0.148267602	0.01963108	0.065308955	0.204053915	0.077735879	adhesion G protein-coupled receptor F1 [Source:HGNC Symbol;Acc:HGNC:18990]
ENSG00000137875	BCL2L10	chr15	52109263	52112775	0.090248625	3.169907928	2.194868837	1.861274923	0	0	1.480008846	0.482457717	0.685612071	nosignificant	0	0.156881604	0.105033532	0.091995768	0	0	0.087305045	0.030665256	BCL2 like 10 [Source:HGNC Symbol;Acc:HGNC:993]
ENSG00000188152	NUTM2G	chr9	96928310	96940253	0.090262352	1.098304612	4.282586429	0	0	1.891495058	1.47578587	0.496193062	0.69783293	nosignificant	0	0.019626761	0.078841674	0	0	0.035486975	0.032822812	0.011828992	NUT family member 2G [Source:HGNC Symbol;Acc:HGNC:23449]
ENSG00000172572	PDE3A	chr12	20368537	20688583	0.090262352	1.098304612	4.282586429	0	0	1.891495058	1.475770797	0.496239562	0.69783293	nosignificant	0	0.010079692	0.040490622	0	0	0.018225002	0.016856771	0.006075001	phosphodiesterase 3A [Source:HGNC Symbol;Acc:HGNC:8778]
ENSG00000115598	IL1RL2	chr2	102187006	102240002	0.090241763	4.199233692	1.139665127	0.906394497	0	0.926729165	1.47570523	0.48681923	0.689743879	nosignificant	0	0.142426109	0.035758297	0.031319636	0	0.032189925	0.059394802	0.021169854	interleukin 1 receptor like 2 [Source:HGNC Symbol;Acc:HGNC:5999]
ENSG00000173714	WFIKKN2	chr17	50834650	50842353	0.090234902	5.226536365	0.043302951	0	0.842346991	0.926734051	1.468656703	0.521139654	0.715206577	nosignificant	0	0.096664422	0	0	0.015760853	0.017477809	0.032221474	0.011079554	WAP, follistatin/kazal, immunoglobulin, kunitz and netrin domain containing 2 [Source:HGNC Symbol;Acc:HGNC:30916]
ENSG00000242173	ARHGDIG	chr16	280450	283010	7.395209324	10.59972297	4.534332926	0.819107713	6.163918848	0.858299353	1.468457395	0.035734545	0.111454777	nosignificant	0.397352627	0.589442836	0.236782114	0.051847615	0.336374291	0.053288321	0.407859192	0.147170076	Rho GDP dissociation inhibitor gamma [Source:HGNC Symbol;Acc:HGNC:680]
ENSG00000260001	TGFBR3L	chr19	7916145	7919097	4.695327733	2.160513821	1.166377513	0.891441739	0	1.87614562	1.454942345	0.256341217	0.455651016	nosignificant	0.297569733	0.132426718	0.066495588	0.058241521	0	0.119719793	0.165497346	0.059320438	transforming growth factor beta receptor 3 like [Source:HGNC Symbol;Acc:HGNC:44152]
ENSG00000105131	EPHX3	chr19	15226919	15233435	3.597766031	1.117042664	3.279009541	2.799650222	0	0	1.454260344	0.259319182	0.459067256	nosignificant	0.122590348	0.036370718	0.109577236	0.095975464	0	0	0.089512767	0.031991821	epoxide hydrolase 3 [Source:HGNC Symbol;Acc:HGNC:23760]
ENSG00000182463	TSHZ2	chr20	52972358	53495330	1.624902556	12.63422602	5.563751741	3.65830786	1.60076834	1.81481042	1.450845554	0.058351208	0.159449824	nosignificant	0.014660107	0.156579618	0.065519594	0.045909341	0.021274876	0.023592519	0.078919773	0.030258912	teashirt zinc finger homeobox 2 [Source:HGNC Symbol;Acc:HGNC:13010]
ENSG00000180509	KCNE1	chr21	34446688	34512210	1.358667877	3.196597254	3.278920489	0.891452758	0.817193488	0.915032515	1.448836121	0.24784075	0.446025203	nosignificant	0.023771909	0.063474921	0.063745477	0.018610927	0.017249002	0.019128075	0.050330769	0.018329335	potassium voltage-gated channel subfamily E regulatory subunit 1 [Source:HGNC Symbol;Acc:HGNC:6240]
ENSG00000158786	PLA2G2F	chr1	20139323	20150381	107.237044	47.6846626	83.50633458	21.2715611	32.84276753	33.27372416	1.447092575	2.59E-06	4.55E-05	up	1.583223022	0.696661198	1.208452949	0.334246813	0.503403945	0.515301954	1.162779056	0.450984237	phospholipase A2 group IIF [Source:HGNC Symbol;Acc:HGNC:30040]
ENSG00000136869	TLR4	chr9	117704175	117724735	71.59879069	91.70542459	69.57906668	39.14778938	17.6932988	28.53999442	1.44686895	2.24E-08	6.96E-07	up	0.699068123	0.922585899	0.678728552	0.405755023	0.192404003	0.300649439	0.766794191	0.299602822	toll like receptor 4 [Source:HGNC Symbol;Acc:HGNC:11850]
ENSG00000188738	FSIP2	chr2	185738804	185833290	13.55247248	18.05977057	10.07136086	4.46340808	2.301143218	8.420965099	1.445978213	0.003099061	0.016952703	up	0.123493907	0.169870757	0.090314902	0.043946753	0.02443847	0.081302248	0.127893189	0.049895824	fibrous sheath interacting protein 2 [Source:HGNC Symbol;Acc:HGNC:21675]
ENSG00000176601	MAP3K19	chr2	134964485	135047468	1.358667877	3.196597254	3.278920489	0	0	2.84335643	1.443648227	0.257084289	0.456552905	nosignificant	0.02934846	0.078365233	0.078699257	0	0	0.070845745	0.06213765	0.023615248	mitogen-activated protein kinase kinase kinase 19 [Source:HGNC Symbol;Acc:HGNC:26249]
ENSG00000164099	PRSS12	chr4	118280038	118353003	141.7155035	157.2140517	161.5921031	47.35975356	71.08018965	50.46662028	1.443403341	8.53E-15	9.06E-13	up	4.148402204	4.719730562	4.739847998	1.496796744	2.198680982	1.596441116	4.535993588	1.763972947	serine protease 12 [Source:HGNC Symbol;Acc:HGNC:9477]
ENSG00000196611	MMP1	chr11	102789919	102798160	0.125683995	4.2289245	3.278876002	0	0.817189215	1.876154272	1.440637842	0.265103474	0.466163568	nosignificant	0	0.110053254	0.08289176	0	0.022429829	0.049746581	0.064315005	0.024058803	matrix metallopeptidase 1 [Source:HGNC Symbol;Acc:HGNC:7155]
ENSG00000140600	SH3GL3	chr15	83447228	83618743	4.777468787	1.134414776	4.363050266	1.823830795	1.702353694	0	1.436926361	0.113689905	0.258200593	nosignificant	0.188922179	0.042037784	0.168867864	0.073953187	0.068541384	0	0.133275942	0.04749819	SH3 domain containing GRB2 like 3, endophilin A3 [Source:HGNC Symbol;Acc:HGNC:10832]
ENSG00000205642	VCX3B	chrX	8464830	8466510	0.125674542	5.258889433	2.227716854	0	0.817189215	1.876154272	1.436585792	0.390169357	0.598743514	nosignificant	0	0.300269883	0.120619903	0	0.048958131	0.108583068	0.140296595	0.052513733	variable charge X-linked 3B [Source:HGNC Symbol;Acc:HGNC:31838]
ENSG00000140465	CYP1A1	chr15	74719542	74725536	4505.174052	3650.585086	3752.794233	1595.426662	1469.353939	1362.19346	1.42731846	7.92E-43	1.34E-39	up	121.8879905	100.7780306	101.1482636	46.06304762	42.33102428	39.51926903	107.9380949	42.63778031	cytochrome P450 family 1 subfamily A member 1 [Source:HGNC Symbol;Acc:HGNC:2595]
ENSG00000121552	CSTA	chr3	122325248	122341969	90.90228041	61.26660544	72.6991306	36.3504268	16.84083449	30.46526007	1.425446606	9.81E-08	2.61E-06	up	5.835958123	3.947686123	4.59048849	2.436771681	1.185687158	2.066198502	4.791377579	1.896219114	cystatin A [Source:HGNC Symbol;Acc:HGNC:2481]
ENSG00000224712	NPIPA3	chr16	14708944	14726338	1.41234517	4.255804204	4.362876372	0.87772115	0.794154528	1.862217669	1.424541392	0.109881548	0.2523834	nosignificant	0.057805885	0.205801673	0.206678885	0.045255983	0.041944205	0.09302705	0.156762148	0.060075746	nuclear pore complex interacting protein family member A3 [Source:HGNC Symbol;Acc:HGNC:41978]
ENSG00000261341	AC010325.1	chr19	50776141	50793142	8.235989538	5.340451599	1.236791271	0.852741416	3.485024249	0.884685689	1.421739828	0.07267769	0.187133092	nosignificant	1.10777096	0.704269363	0.14145425	0.123895599	0.459316287	0.127338326	0.651164858	0.23685007	novel protein
ENSG00000062282	DGAT2	chr11	75759512	75801535	349.1861122	241.2690027	301.4584502	118.9473301	119.9028546	94.47425487	1.4181769	3.73E-16	4.72E-14	up	9.333281844	6.535333002	7.99250606	3.372455462	3.386135266	2.70466058	7.953706968	3.154417102	diacylglycerol O-acyltransferase 2 [Source:HGNC Symbol;Acc:HGNC:16940]
ENSG00000105388	CEACAM5	chr19	41708585	41730433	15599.50848	13608.64279	16536.69861	5353.915951	6296.574211	5501.557413	1.415141871	1.80E-45	3.41E-42	up	472.2988243	420.6034054	499.038518	173.1153923	203.038804	178.6432476	463.9802493	184.9324813	CEA cell adhesion molecule 5 [Source:HGNC Symbol;Acc:HGNC:1817]
ENSG00000243978	RTL9	chrX	110358816	110456334	3.7410389	5.315132617	3.345272888	0	1.674598678	2.811813032	1.414525965	0.09338021	0.223652823	nosignificant	0.049029562	0.07273168	0.043825016	0	0.023717378	0.039451654	0.05519542	0.021056344	retrotransposon Gag like 9 [Source:HGNC Symbol;Acc:HGNC:29245]
ENSG00000203857	HSD3B1	chr1	119507198	119515054	338.642554	277.3238982	286.3254236	105.9576019	125.9451789	106.6565283	1.411445346	4.87E-21	1.23E-18	up	17.41681174	14.49457575	14.61255976	5.808645065	6.843528265	5.868864419	15.50798242	6.17367925	hydroxy-delta-5-steroid dehydrogenase, 3 beta- and steroid delta-isomerase 1 [Source:HGNC Symbol;Acc:HGNC:5217]
ENSG00000174827	PDZK1	chr1	145670852	145708148	435.1943124	321.4210755	375.2748695	103.463437	200.4657557	123.001739	1.407135931	1.95E-11	1.10E-09	up	17.56287887	13.17297351	15.03710218	4.480305633	8.483869348	5.319339448	15.25765152	6.09450481	PDZ domain containing 1 [Source:HGNC Symbol;Acc:HGNC:8821]
ENSG00000144724	PTPRG	chr3	61561569	62297609	6.107723589	6.399939533	4.462511376	3.676516049	1.624143942	0.87552989	1.399411836	0.046596445	0.134848142	nosignificant	0.089127272	0.095193811	0.063733044	0.055821891	0.025868457	0.014343258	0.082684709	0.032011202	protein tyrosine phosphatase receptor type G [Source:HGNC Symbol;Acc:HGNC:9671]
ENSG00000196228	SULT1C3	chr2	108247195	108265351	9.175582872	18.12002511	19.64202393	4.42171396	5.832750915	7.418906496	1.396000243	0.001950762	0.011854511	up	0.466111278	1.00752852	1.071342023	0.260654676	0.338212402	0.428636112	0.848327274	0.342501064	sulfotransferase family 1C member 3 [Source:HGNC Symbol;Acc:HGNC:33543]
ENSG00000099194	SCD	chr10	100347233	100364826	165530.7316	168666.6734	185956.3777	68385.52472	67150.78233	62559.08309	1.392740692	2.17E-58	8.24E-55	up	1567.013305	1630.046681	1754.615506	691.3425217	677.1634554	635.150458	1650.558497	667.8854784	stearoyl-CoA desaturase [Source:HGNC Symbol;Acc:HGNC:10571]
ENSG00000138185	ENTPD1	chr10	95711779	95877266	44.47453679	59.61898888	39.90525655	21.74189313	21.09852235	11.75006595	1.391493935	1.09E-06	2.16E-05	up	0.955723966	1.323228537	0.854272724	0.498821497	0.481581619	0.277702972	1.044408409	0.419368696	ectonucleoside triphosphate diphosphohydrolase 1 [Source:HGNC Symbol;Acc:HGNC:3363]
ENSG00000180481	GLIPR1L2	chr12	75391089	75432688	34.36474935	44.64437132	23.50324321	16.34626015	9.782541474	12.8790753	1.387677603	3.67E-05	0.000439027	up	1.01364663	1.353301913	0.679535122	0.510158349	0.315217059	0.407815553	1.015494555	0.411063654	GLIPR1 like 2 [Source:HGNC Symbol;Acc:HGNC:28592]
ENSG00000167165	UGT1A6	chr2	233691607	233773300	812.0073197	828.9352347	729.9981715	328.7016215	322.2206588	261.894718	1.376108568	1.12E-31	8.92E-29	up	36.04462972	37.55788582	32.26711755	15.55891784	15.21049075	12.48632509	35.2898777	14.41857789	UDP glucuronosyltransferase family 1 member A6 [Source:HGNC Symbol;Acc:HGNC:12538]
ENSG00000162490	DRAXIN	chr1	11691710	11725857	20.4563316	15.01854572	13.33308498	6.29380363	4.001859268	8.366081595	1.370409954	0.001244226	0.008226199	up	0.140633516	0.103082468	0.088733012	0.045335864	0.03001303	0.059908662	0.110816332	0.045085852	dorsal inhibitory axon guidance protein [Source:HGNC Symbol;Acc:HGNC:25054]
ENSG00000175311	ANKS4B	chr16	21233699	21253850	55.5207714	61.99439798	60.4948283	15.89713278	27.93702371	24.91809591	1.366230274	1.92E-08	6.09E-07	up	0.634220015	0.727565805	0.69287387	0.198611266	0.337474753	0.30619521	0.684886563	0.28076041	ankyrin repeat and sterile alpha motif domain containing 4B [Source:HGNC Symbol;Acc:HGNC:26795]
ENSG00000163618	CADPS	chr3	62398346	62875416	1516.64029	1522.338612	1495.550196	570.1773822	582.5007326	608.6883336	1.364138925	1.48E-50	4.50E-47	up	35.09145847	35.95875973	34.4878776	14.09211407	14.35871726	15.10050969	35.17936526	14.51711367	calcium dependent secretion activator [Source:HGNC Symbol;Acc:HGNC:1426]
ENSG00000198786	MT-ND5	chrMT	12337	14148	174698.6744	172920.1862	171711.8554	62539.36116	79395.85565	60630.10346	1.35825814	1.88E-38	2.20E-35	up	4787.105043	4837.311432	4689.831733	1830.098339	2317.493696	1781.819118	4771.416069	1976.470384	mitochondrially encoded NADH:ubiquinone oxidoreductase core subunit 5 [Source:HGNC Symbol;Acc:HGNC:7461]
ENSG00000171747	LGALS4	chr19	38801671	38812945	5535.83448	3677.759745	4348.027736	1669.267905	2087.98284	1568.23415	1.348421892	2.57E-21	6.85E-19	up	375.718984	254.6232003	293.9494676	120.9437695	150.7460993	114.1243649	308.0972173	128.6047446	galectin 4 [Source:HGNC Symbol;Acc:HGNC:6565]
ENSG00000167676	PLIN4	chr19	4502180	4518465	452.9758215	336.2534112	333.9286031	165.030098	131.4438847	146.3536774	1.341884308	9.25E-17	1.29E-14	up	3.521431133	2.652722333	2.570703461	1.359879177	1.088183896	1.214366039	2.914952309	1.220809704	perilipin 4 [Source:HGNC Symbol;Acc:HGNC:29393]
ENSG00000153246	PLA2R1	chr2	159932006	160062615	259.0031942	267.3897937	256.4802192	111.7741794	98.38467348	100.2737326	1.333793311	1.14E-21	3.47E-19	up	1.90878723	2.012945098	1.884061393	0.878214685	0.774563434	0.793430265	1.935264574	0.815402794	phospholipase A2 receptor 1 [Source:HGNC Symbol;Acc:HGNC:9042]
ENSG00000115274	INO80B	chr2	74455087	74457944	13.31295261	10.72183657	9.970125365	3.549148603	5.054477953	4.603737367	1.330637396	0.008507394	0.0376508	up	0.90323643	0.730845565	0.660564657	0.257141809	0.357486733	0.330358864	0.764882217	0.314995802	INO80 complex subunit B [Source:HGNC Symbol;Acc:HGNC:13324]
ENSG00000138356	AOX1	chr2	200586014	200677064	11.98157726	8.578896756	6.710799847	5.491894207	0.644306819	4.640944171	1.322432409	0.015437284	0.059633558	nosignificant	0.342481185	0.243861679	0.183675839	0.160876242	0.024850586	0.137788801	0.256672901	0.107838543	aldehyde oxidase 1 [Source:HGNC Symbol;Acc:HGNC:553]
ENSG00000257335	MGAM	chr7	141907813	142106747	22.47040942	30.90822573	26.42882667	9.852138718	10.87370879	11.05796117	1.319264944	6.89E-05	0.000754672	up	0.38643173	0.554134421	0.46054872	0.184882968	0.202508634	0.207294949	0.467038291	0.19822885	maltase-glucoamylase [Source:HGNC Symbol;Acc:HGNC:7043]
ENSG00000155962	CLIC2	chrX	155276211	155334657	7.462155501	8.555558369	8.788414183	3.608201787	1.535917964	4.654232124	1.317091599	0.020248546	0.072854453	nosignificant	0.312983234	0.371429733	0.373012919	0.163355499	0.075700672	0.209868388	0.352475295	0.14964152	chloride intracellular channel 2 [Source:HGNC Symbol;Acc:HGNC:2063]
ENSG00000235568	NFAM1	chr22	42380407	42432403	19.12262202	10.7963645	12.1882585	2.562002066	11.37274089	2.657120609	1.316584611	0.007988629	0.035785169	up	0.310260485	0.172593065	0.1906616	0.045544054	0.182915183	0.046809601	0.22450505	0.091756279	NFAT activating protein with ITAM motif 1 [Source:HGNC Symbol;Acc:HGNC:29872]
ENSG00000197674	OR51C1P	chr11	4690423	4697831	7.325794751	8.50655004	4.50656558	5.548825944	2.480333652	0	1.313917176	0.057627799	0.157924852	nosignificant	0.253160953	0.300436238	0.15085841	0.198198638	0.091847353	0	0.234818534	0.096681997	olfactory receptor family 51 subfamily C member 1 pseudogene [Source:HGNC Symbol;Acc:HGNC:15191]
ENSG00000277932	OR52E5	chr11	5893208	5902730	5.088342202	10.57221987	4.506389668	2.692424736	4.312132313	0.85827001	1.311569066	0.057799361	0.158231613	nosignificant	0.108604996	0.241661056	0.097076446	0.063769794	0.098505331	0.021847262	0.149114166	0.061374129	olfactory receptor family 52 subfamily E member 5 [Source:HGNC Symbol;Acc:HGNC:15214]
ENSG00000178662	CSRNP3	chr2	165469647	165689407	6.071720065	4.315030085	5.500030464	0	4.377832349	1.825800374	1.307177006	0.070818843	0.184396232	nosignificant	0.052750998	0.037561033	0.047151417	0	0.038276357	0.016978443	0.045821149	0.018418267	cysteine and serine rich nuclear protein 3 [Source:HGNC Symbol;Acc:HGNC:30729]
ENSG00000186994	KANK3	chr19	8322584	8343262	3.126278144	8.66283743	23.64022635	8.27796685	3.215888082	2.684904632	1.303370482	0.069472436	0.181983017	nosignificant	0.078666756	0.280070967	0.773478048	0.277145417	0.114161892	0.094948848	0.377405257	0.162085386	KN motif and ankyrin repeat domains 3 [Source:HGNC Symbol;Acc:HGNC:24796]
ENSG00000102524	TNFSF13B	chr13	108251240	108308484	22.20804531	17.28838002	30.51005094	8.966142158	11.89022545	7.28222177	1.298428007	0.00032469	0.002759685	up	0.91011888	0.720049672	1.265457936	0.39584901	0.513633773	0.325478874	0.96520883	0.411653885	TNF superfamily member 13b [Source:HGNC Symbol;Acc:HGNC:11929]
ENSG00000188817	SNTN	chr3	63652675	63679020	5.996613786	4.292509782	3.360571759	0.852704997	1.648651677	2.797649877	1.295565648	0.114311814	0.259186459	nosignificant	0.156786935	0.111639199	0.084086288	0.024549565	0.045506117	0.075695196	0.117504141	0.048583626	sentan, cilia apical structure protein [Source:HGNC Symbol;Acc:HGNC:33706]
ENSG00000166507	NDST2	chr10	73801911	73811798	2.644167409	5.327862692	5.465121282	1.791889035	1.64866059	1.837222257	1.290621133	0.114058995	0.258781582	nosignificant	0.078819409	0.175384026	0.176131585	0.061707381	0.057191711	0.063422064	0.143445007	0.060773719	N-deacetylase and N-sulfotransferase 2 [Source:HGNC Symbol;Acc:HGNC:7681]
ENSG00000140522	RLBP1	chr15	89209869	89221614	1177.0091	835.0990291	999.2191161	432.0481468	335.4275969	464.5097801	1.289302679	3.95E-19	7.59E-17	up	68.88380482	49.76284464	58.17597253	26.93636084	20.96035837	29.06909259	58.940874	25.6552706	retinaldehyde binding protein 1 [Source:HGNC Symbol;Acc:HGNC:10024]
ENSG00000196139	AKR1C3	chr10	5035354	5107686	1832.580505	1627.475298	1767.210874	691.6078346	748.5007753	699.5989243	1.287987924	1.67E-42	2.53E-39	up	101.3647436	91.85068484	97.3970793	40.84760641	44.06150041	41.49130743	96.87083593	42.13347142	aldo-keto reductase family 1 member C3 [Source:HGNC Symbol;Acc:HGNC:386]
ENSG00000168300	PCMTD1	chr8	51817575	51899186	1301.15535	1647.126119	1540.436693	626.2143145	594.0055183	618.7025514	1.287808866	2.40E-33	2.14E-30	up	29.36828383	38.01195315	34.70361432	15.11109	14.30711695	14.99543541	34.02795043	14.80454746	protein-L-isoaspartate (D-aspartate) O-methyltransferase domain containing 1 [Source:HGNC Symbol;Acc:HGNC:30483]
ENSG00000171388	APLN	chrX	129645259	129654956	44.44882309	57.52446048	40.95869087	21.6819036	16.49152614	20.2762659	1.287053318	1.39E-06	2.66E-05	up	0.680330801	0.90829777	0.625004897	0.355085402	0.274250574	0.334539584	0.737877823	0.321291853	apelin [Source:HGNC Symbol;Acc:HGNC:16665]
ENSG00000125538	IL1B	chr2	112829751	112836816	4.816108558	4.268522714	2.272143987	0	1.674598678	2.811813032	1.284154468	0.140026614	0.299549605	nosignificant	0.280771442	0.249902032	0.125483609	0	0.101864499	0.169442127	0.218719027	0.090435542	interleukin 1 beta [Source:HGNC Symbol;Acc:HGNC:5992]
ENSG00000142583	SLC2A5	chr1	9035106	9088478	1.487467332	9.452635548	2.299145196	0.852741416	3.485024249	0.884685689	1.283796128	0.165027976	0.333883069	nosignificant	0.05073056	0.40637691	0.090690901	0.039716741	0.147241274	0.040820362	0.182599457	0.075926126	solute carrier family 2 member 5 [Source:HGNC Symbol;Acc:HGNC:11010]
ENSG00000143369	ECM1	chr1	150508062	150513789	6182.975628	4811.588274	5766.049857	2256.030523	2319.530005	2322.816676	1.280565262	4.76E-37	5.17E-34	up	196.2134889	155.8253342	182.3449224	76.44160549	78.39010188	79.03560337	178.1279152	77.95577025	extracellular matrix protein 1 [Source:HGNC Symbol;Acc:HGNC:3153]
ENSG00000147488	ST18	chr8	52110839	52460959	624.7180222	721.60512	546.5022951	258.1399677	290.0100216	231.6332742	1.278584183	2.31E-21	6.62E-19	up	20.12462559	23.75366654	17.52894455	8.883740574	9.92626907	8.017108599	20.46907889	8.942372748	ST18 C2H2C-type zinc finger transcription factor [Source:HGNC Symbol;Acc:HGNC:18695]
ENSG00000184060	ADAP2	chr17	30906344	30959322	2.585160967	0.060678048	8.556131111	1.807326114	0.772634282	1.849314743	1.277555567	0.196566382	0.378232689	nosignificant	0.110978876	0	0.396793342	0.086884892	0.040263381	0.08929919	0.169257406	0.072149154	ArfGAP with dual PH domains 2 [Source:HGNC Symbol;Acc:HGNC:16487]
ENSG00000109472	CPE	chr4	165361194	165498547	2.522253869	2.171236878	4.344283616	0	3.55641968	0	1.273161087	0.176237742	0.349163264	nosignificant	0.127463186	0.113449249	0.227865633	0	0.184975701	0	0.156259356	0.061658567	carboxypeptidase E [Source:HGNC Symbol;Acc:HGNC:2303]
ENSG00000179593	ALOX15B	chr17	8039034	8049134	3.635639994	2.17126022	3.296571524	2.77864264	0.794165056	0	1.268288141	0.167037478	0.336334914	nosignificant	0.073406509	0.043557222	0.065614321	0.057469645	0.017754696	0	0.060859351	0.02507478	arachidonate 15-lipoxygenase type B [Source:HGNC Symbol;Acc:HGNC:434]
ENSG00000156049	GNA14	chr9	77423079	77648322	81.9082556	81.22513856	68.49411774	16.51722077	39.80979957	39.83786596	1.265208545	1.92E-06	3.53E-05	up	2.557729316	2.582320998	2.115609614	0.567854829	1.301899782	1.320855878	2.418553309	1.06353683	G protein subunit alpha 14 [Source:HGNC Symbol;Acc:HGNC:4382]
ENSG00000005513	SOX8	chr16	981770	986979	2.522214078	4.242704843	2.243106283	0.87772115	0.794154528	1.862217669	1.263863722	0.164439155	0.333046881	nosignificant	0.033661549	0.059921261	0.030088335	0.013176742	0.012212484	0.027085776	0.041223715	0.017491667	SRY-box transcription factor 8 [Source:HGNC Symbol;Acc:HGNC:11203]
ENSG00000164690	SHH	chr7	155799980	155812463	5.738378996	0.036854773	1.153385199	0.891452758	0.817193488	0.915032515	1.26297081	0.401280309	0.608595773	nosignificant	0.202416621	0	0.036185971	0.031694223	0.029374879	0.032574921	0.079534197	0.031214674	sonic hedgehog signaling molecule [Source:HGNC Symbol;Acc:HGNC:10848]
ENSG00000186204	CYP4F12	chr19	15673018	15697174	483.7886659	422.7661893	433.7163768	199.9823855	182.0610399	176.6033233	1.261265601	1.49E-23	5.67E-21	up	19.39268663	17.26055816	17.2902459	8.532922528	7.765998377	7.584890434	17.98116356	7.961270446	cytochrome P450 family 4 subfamily F member 12 [Source:HGNC Symbol;Acc:HGNC:18857]
ENSG00000206127	GOLGA8O	chr15	32441914	32455634	7.49456172	10.63863999	7.751543764	6.445525482	1.515722184	2.72552677	1.257982801	0.02732917	0.091220315	nosignificant	0.12728566	0.188818736	0.132736491	0.116259972	0.030786346	0.051210225	0.149613629	0.066085514	golgin A8 family member O [Source:HGNC Symbol;Acc:HGNC:44406]
ENSG00000173809	TDRD12	chr19	32719753	32829580	1.38595387	2.171213547	5.388413074	0.877707544	0	2.826935802	1.25720635	0.306676959	0.506512484	nosignificant	0.02227693	0.039655386	0.099561035	0.017440514	0	0.053775417	0.053831117	0.023738644	tudor domain containing 12 [Source:HGNC Symbol;Acc:HGNC:25044]
ENSG00000162461	SLC25A34	chr1	15736258	15741392	12.33436041	15.95153776	10.0290551	5.393588726	4.975477257	5.525799542	1.249149173	0.005209708	0.025626497	up	0.441183221	0.589016013	0.354915985	0.207240285	0.192074696	0.212998937	0.461705073	0.20410464	solute carrier family 25 member 34 [Source:HGNC Symbol;Acc:HGNC:27653]
ENSG00000178796	RIIAD1	chr1	151710433	151729805	2.454449401	2.149211117	2.211785097	1.841635882	0.81719776	0	1.24123181	0.364702538	0.571801748	nosignificant	0.185189674	0.164829	0.165531569	0.144984212	0.067187223	0	0.171850081	0.070723812	regulatory subunit of type II PKA R-subunit domain containing 1 [Source:HGNC Symbol;Acc:HGNC:26686]
ENSG00000133710	SPINK5	chr5	148025683	148137382	3.55807228	3.183676396	0.051868019	0	0	2.84335643	1.238282892	0.39377707	0.602817257	nosignificant	0.090665778	0.080697531	0	0	0	0.072954249	0.057121103	0.024318083	serine peptidase inhibitor Kazal type 5 [Source:HGNC Symbol;Acc:HGNC:15464]
ENSG00000005379	TSPOAP1	chr17	58301228	58328795	440.442065	344.8802449	392.8559406	143.4371494	189.7403219	165.6965276	1.238047182	4.32E-17	6.37E-15	up	8.187332964	6.517974836	7.25725247	2.848812581	3.729480226	3.293970125	7.320853423	3.290754311	TSPO associated protein 1 [Source:HGNC Symbol;Acc:HGNC:16831]
ENSG00000136541	ERMN	chr2	157318631	157327713	1.330403374	3.183631996	2.211750169	1.841635882	0.81719776	0	1.237871756	0.367091462	0.574382265	nosignificant	0.041617078	0.111124469	0.074398752	0.065163669	0.030197536	0	0.075713433	0.031787068	ermin [Source:HGNC Symbol;Acc:HGNC:29208]
ENSG00000176692	FOXC2	chr16	86566829	86569728	1.330429958	1.107864602	4.304280586	0	0.817189215	1.876154272	1.237438318	0.374949858	0.582692347	nosignificant	0.021009449	0.018699566	0.075117084	0	0.015244549	0.033810521	0.038275366	0.01635169	forkhead box C2 [Source:HGNC Symbol;Acc:HGNC:3801]
ENSG00000198712	MT-CO2	chrMT	7586	8269	225689.1909	177581.8639	192496.8695	78414.29524	101820.9549	73108.30889	1.233650667	1.73E-22	5.70E-20	up	16383.23609	13160.06278	13927.79741	6078.796286	7873.372814	5691.731803	14490.36543	6547.966968	mitochondrially encoded cytochrome c oxidase II [Source:HGNC Symbol;Acc:HGNC:7421]
ENSG00000139351	SYCP3	chr12	101728648	101739472	0.108008883	4.214502242	2.211715261	0	1.732417891	0.915039151	1.233395577	0.537817361	0.719491279	nosignificant	0	0.141589402	0.071096457	0	0.057714351	0.032000819	0.070895286	0.029905057	synaptonemal complex protein 3 [Source:HGNC Symbol;Acc:HGNC:18130]
ENSG00000170091	NSG2	chr5	174045706	174243501	1.330390085	4.214526942	1.153271993	1.841621494	0	0.915025878	1.23292545	0.373878405	0.581980536	nosignificant	0.059383434	0.211418093	0.053079811	0.092982077	0	0.0477829	0.107960446	0.046921659	neuronal vesicle trafficking associated 2 [Source:HGNC Symbol;Acc:HGNC:24955]
ENSG00000111405	ENDOU	chr12	47709734	47725567	1.330429958	1.107864602	4.304280586	0	0	2.84335643	1.231781835	0.386134962	0.59429471	nosignificant	0.035443515	0.031546679	0.126724575	0	0	0.08555891	0.06457159	0.028519637	endonuclease, poly(U) specific [Source:HGNC Symbol;Acc:HGNC:14369]
ENSG00000130643	CALY	chr10	133324072	133336935	0.108033392	1.107849047	5.344896216	1.841635882	0.81719776	0	1.231646078	0.555779889	0.73439578	nosignificant	0	0.053374745	0.268011251	0.093897255	0.043512985	0	0.107128665	0.045803413	calcyon neuron specific vesicular protein [Source:HGNC Symbol;Acc:HGNC:17938]
ENSG00000165805	C12orf50	chr12	87980035	88034037	0.108000716	5.243179513	1.153243735	0.891463773	1.732423505	0	1.230272762	0.553385676	0.732699045	nosignificant	0	0.155650806	0.031262851	0.027382208	0.050756823	0	0.062304552	0.026046343	chromosome 12 open reading frame 50 [Source:HGNC Symbol;Acc:HGNC:26665]
ENSG00000073910	FRY	chr13	31846713	32299125	283.3081645	337.8701217	331.0468914	141.375524	113.651274	151.2916884	1.229581887	2.05E-16	2.71E-14	up	3.021410661	3.694756822	3.534373812	1.614676475	1.305877401	1.733536412	3.416847098	1.551363429	FRY microtubule binding protein [Source:HGNC Symbol;Acc:HGNC:20367]
ENSG00000206199	ANKUB1	chr3	149761100	149968385	4.555807584	0.024705051	0.034791842	1.861274923	0	0	1.22663622	0.537438987	0.719238633	nosignificant	0.189362557	0	0	0.074125572	0	0	0.063120852	0.024708524	ankyrin repeat and ubiquitin domain containing 1 [Source:HGNC Symbol;Acc:HGNC:29642]
ENSG00000183722	LHFPL6	chr13	39209116	39603528	0.108008883	4.214502242	2.211715261	0.891441739	0	1.87614562	1.225883459	0.538062975	0.71969301	nosignificant	0	0.109112155	0.054788618	0.023993866	0	0.049321182	0.054633591	0.024438349	LHFPL tetraspan subfamily member 6 [Source:HGNC Symbol;Acc:HGNC:6586]
ENSG00000065325	GLP2R	chr17	9822206	9892099	0.108025221	2.149172645	4.304235833	0	0	2.84335643	1.221727773	0.551880157	0.731471298	nosignificant	0	0.047114458	0.094630558	0	0	0.063890428	0.047248339	0.021296809	glucagon like peptide 2 receptor [Source:HGNC Symbol;Acc:HGNC:4325]
ENSG00000177694	NAALADL2	chr3	174438573	175810548	183.5450014	230.6690237	185.1597328	80.80753517	88.73780138	87.49701789	1.220674917	1.08E-13	9.41E-12	up	5.569437434	7.186139905	5.613043484	2.633731601	2.874953629	2.857300159	6.122873608	2.788661796	N-acetylated alpha-linked acidic dipeptidase like 2 [Source:HGNC Symbol;Acc:HGNC:23219]
ENSG00000187980	PLA2G2C	chr1	20161253	20177424	7.215771435	6.399989904	3.403735132	0.829884259	3.422002517	2.771600801	1.220056784	0.083882378	0.206308247	nosignificant	0.269391612	0.239773357	0.120397685	0.035150925	0.130314495	0.108383026	0.209854218	0.091282816	phospholipase A2 group IIC [Source:HGNC Symbol;Acc:HGNC:9032]
ENSG00000197768	STPG3	chr9	137251261	137253483	0.108000716	5.243179513	1.153243735	0.891441739	0	1.87614562	1.217539569	0.55376587	0.733074554	nosignificant	0	0.263502143	0.052925059	0.046355496	0	0.095287182	0.105475734	0.047214226	sperm-tail PG-rich repeat containing 3 [Source:HGNC Symbol;Acc:HGNC:37285]
ENSG00000173597	SULT1B1	chr4	69721167	69787961	9.76245994	10.65126352	6.710563219	3.577974421	6.952632397	0.826445228	1.21594276	0.026055376	0.088108844	nosignificant	0.176537205	0.196409783	0.118348177	0.069105115	0.128096176	0.01775634	0.163765055	0.071652544	sulfotransferase family 1B member 1 [Source:HGNC Symbol;Acc:HGNC:17845]
ENSG00000103489	XYLT1	chr16	17101769	17470960	81.90016964	115.1778416	92.56053496	43.23481533	34.66459668	47.11591197	1.212264324	1.70E-08	5.50E-07	up	1.366828207	1.990721966	1.554938966	0.77824292	0.631130554	0.849859967	1.63749638	0.753077814	xylosyltransferase 1 [Source:HGNC Symbol;Acc:HGNC:15516]
ENSG00000167800	TBX10	chr11	67631303	67639560	90.32557219	47.49525585	65.00651232	33.45867751	30.14551545	23.76009585	1.211479425	1.03E-05	0.00014812	up	2.951909051	1.541385402	2.075667497	1.140111634	1.028120758	0.823421602	2.189653983	0.997217998	T-box transcription factor 10 [Source:HGNC Symbol;Acc:HGNC:11593]
ENSG00000205863	C1QTNF9B	chr13	23891099	23897502	6.034650171	5.340364893	3.375316626	0.841136883	5.30728365	0	1.20816315	0.111323244	0.254731209	nosignificant	0.323050916	0.287533091	0.173255205	0.050583039	0.281288606	0	0.261279737	0.110623882	C1q and TNF related 9B [Source:HGNC Symbol;Acc:HGNC:34072]
ENSG00000167984	NLRC3	chr16	3539033	3577403	3.471950303	0.024698227	1.125433701	0.906402616	0.84235015	0	1.205128201	0.484822721	0.687696214	nosignificant	0.050283964	0	0.014982087	0.013122367	0.012162089	0	0.02175535	0.008428152	NLR family CARD domain containing 3 [Source:HGNC Symbol;Acc:HGNC:29889]
ENSG00000125571	IL37	chr2	112912971	112918882	16.49287807	24.5525542	26.26024059	6.131638616	10.95124598	12.05151007	1.20011919	0.000937324	0.006569056	up	1.173416647	1.847794136	1.936351509	0.494664651	0.851436302	0.944190103	1.652520764	0.763430352	interleukin 37 [Source:HGNC Symbol;Acc:HGNC:15563]
ENSG00000235376	RPEL1	chr10	103245887	103248016	3.471950303	0.024698227	1.125433701	0	0	1.891495058	1.200050643	0.492479742	0.694623629	nosignificant	0.085813243	0	0.025568022	0	0	0.046033104	0.037127088	0.015344368	ribulose-5-phosphate-3-epimerase like 1 [Source:HGNC Symbol;Acc:HGNC:45241]
ENSG00000117016	RIMS3	chr1	40620680	40665682	467.7721242	503.7067125	462.3490896	191.2877705	208.1119269	224.8848867	1.199458271	3.90E-23	1.41E-20	up	5.356100708	5.893340329	5.277607798	2.344268252	2.539937461	2.760074367	5.509016279	2.54809336	regulating synaptic membrane exocytosis 3 [Source:HGNC Symbol;Acc:HGNC:21292]
ENSG00000215853	RPTN	chr1	152153595	152159228	1.269998724	1.088265583	2.176993229	0	1.765718127	0	1.195203147	0.700308079	0.848593978	nosignificant	0.017071281	0.01519438	0.030518289	0	0.024773994	0	0.020927983	0.008257998	repetin [Source:HGNC Symbol;Acc:HGNC:26809]
ENSG00000130592	LSP1	chr11	1850904	1892267	2.379575273	1.088277151	1.12541268	0	0.842346991	0.926734051	1.194854925	0.472558775	0.676612168	nosignificant	0.108896162	0.048461788	0.048668352	0	0.039507768	0.043811667	0.068675434	0.027773145	lymphocyte specific protein 1 [Source:HGNC Symbol;Acc:HGNC:6707]
ENSG00000167346	MMP26	chr11	4704927	4992429	2.37958758	0.024691406	2.177019673	0.906394497	0	0.926729165	1.193727997	0.477764572	0.681558707	nosignificant	0.141035655	0	0.126064551	0.055208108	0	0.056742194	0.089033402	0.037316767	matrix metallopeptidase 26 [Source:HGNC Symbol;Acc:HGNC:14249]
ENSG00000143632	ACTA1	chr1	229431245	229434098	8.148637589	2.201398995	2.286081077	0	3.485012466	1.837249965	1.193266776	0.198076282	0.380529149	nosignificant	0.326313557	0.082982006	0.08333571	0	0.135299748	0.075019519	0.164210424	0.070106422	actin alpha 1, skeletal muscle [Source:HGNC Symbol;Acc:HGNC:129]
ENSG00000056487	PHF21B	chr22	44881162	45010005	1.269998724	1.088265583	2.176993229	0.906402616	0.84235015	0	1.192148487	0.698347544	0.847869769	nosignificant	0.038175064	0.033977908	0.068245471	0.029887096	0.027699995	0	0.046799481	0.019195697	PHD finger protein 21B [Source:HGNC Symbol;Acc:HGNC:25161]
ENSG00000197520	FAM177B	chr1	222737207	222750805	1.270008568	0.024684589	3.220312867	0.906394497	0	0.926729165	1.189047334	0.70416359	0.850171263	nosignificant	0.067100664	0	0.179933545	0.052532826	0	0.053992572	0.082344736	0.035508466	family with sequence similarity 177 member B [Source:HGNC Symbol;Acc:HGNC:34395]
ENSG00000186047	DLEU7	chr13	50519364	50843939	1.26998888	2.124725029	1.125391673	1.861274923	0	0	1.188326842	0.700224517	0.848588526	nosignificant	0.033550332	0.059723283	0.029988924	0.052532826	0	0	0.041087513	0.017510942	deleted in lymphocytic leukemia 7 [Source:HGNC Symbol;Acc:HGNC:17567]
ENSG00000185304	RGPD2	chr2	87755960	87825952	0.072387433	3.155284693	1.125370678	0	1.765718127	0	1.188078148	0.708015778	0.852453631	nosignificant	0	0.038019683	0.012727246	0	0.020663329	0	0.016915643	0.006887776	RANBP2 like and GRIP domain containing 2 [Source:HGNC Symbol;Acc:HGNC:32415]
ENSG00000184730	APOBR	chr16	28494643	28498970	6.77662696	18.0715238	17.47010774	5.350000225	10.38321187	2.639292001	1.186915042	0.019340711	0.070642924	nosignificant	0.080613129	0.243950409	0.230579036	0.075734013	0.140383782	0.038919229	0.185047525	0.085012341	apolipoprotein B receptor [Source:HGNC Symbol;Acc:HGNC:24087]
ENSG00000204175	GPRIN2	chr10	46549044	46555530	68.59645192	51.67941603	79.90014955	33.44656324	35.52356066	19.0121593	1.180887581	7.94E-06	0.00011915	up	1.863426847	1.421616366	2.171257068	0.963895581	1.014083063	0.562277642	1.81876676	0.846752096	G protein regulated inducer of neurite outgrowth 2 [Source:HGNC Symbol;Acc:HGNC:23730]
ENSG00000169035	KLK7	chr19	50976468	50984099	6889.08162	5403.022301	5612.550294	2414.879024	3081.776599	2401.533631	1.180553924	8.96E-23	3.09E-20	up	253.4579957	202.8556606	205.7373478	94.86961348	120.674722	94.74584536	220.683668	103.4300603	kallikrein related peptidase 7 [Source:HGNC Symbol;Acc:HGNC:6368]
ENSG00000147570	DNAJC5B	chr8	66021553	66101245	0.072387433	3.155284693	1.125370678	1.861274923	0	0	1.178777506	0.708135138	0.852453631	nosignificant	0	0.116121501	0.038872153	0.068093941	0	0	0.051664551	0.02269798	DnaJ heat shock protein family (Hsp40) member C5 beta [Source:HGNC Symbol;Acc:HGNC:24138]
ENSG00000262179	MYMX	chr6	44216926	44218234	0.072381899	4.182913741	0.034742803	0.906402616	0.84235015	0	1.177509391	0.719118148	0.859747459	nosignificant	0	0.287304588	0	0.063178551	0.058555222	0	0.095768196	0.040577924	myomixer, myoblast fusion factor [Source:HGNC Symbol;Acc:HGNC:52391]
ENSG00000186453	FAM228A	chr2	24175053	24200849	0.07240404	0.024677776	4.259464321	1.861274923	0	0	1.176523669	0.730555482	0.867864756	nosignificant	0	0	0.230518037	0.10095197	0	0	0.076839346	0.033650657	family with sequence similarity 228 member A [Source:HGNC Symbol;Acc:HGNC:34418]
ENSG00000089225	TBX5	chr12	114353911	114408442	5.957392786	4.280732361	2.28597619	2.74117729	1.648669503	0.884663724	1.175107613	0.167519304	0.336947534	nosignificant	0.119278392	0.084931466	0.042646739	0.056029529	0.034619571	0.01919548	0.082285533	0.03661486	T-box transcription factor 5 [Source:HGNC Symbol;Acc:HGNC:11604]
ENSG00000151025	GPR158	chr10	25174802	25602229	38.85732535	48.18180493	61.20679065	28.16652302	17.21953198	20.19261331	1.175039096	1.87E-05	0.000246563	up	0.387913224	0.501189842	0.626361394	0.30369562	0.190674275	0.221514812	0.50515482	0.238628236	G protein-coupled receptor 158 [Source:HGNC Symbol;Acc:HGNC:23689]
ENSG00000206150	RNASE13	chr14	21032818	21034807	18.15744324	13.95777931	14.36022251	12.91304474	4.855777066	2.621895839	1.174874558	0.009485313	0.040766436	up	0.560337855	0.432233987	0.434076346	0.409440392	0.162633449	0.090175209	0.475549396	0.220749683	ribonuclease A family member 13 (inactive) [Source:HGNC Symbol;Acc:HGNC:25285]
ENSG00000089472	HEPH	chrX	66162549	66268867	154.7479775	166.7497714	149.8260979	75.76102625	62.28577506	70.91674884	1.173190569	8.60E-13	6.22E-11	up	2.488444977	2.742198894	2.400824804	1.298795357	1.074777778	1.223644947	2.543822892	1.199072694	hephaestin [Source:HGNC Symbol;Acc:HGNC:4866]
ENSG00000058091	CDK14	chr7	90466424	91210590	46.83420837	58.60786648	42.07071084	26.28073691	21.71254725	17.3386917	1.170196105	7.44E-06	0.000113091	up	1.327546621	1.710195385	1.18662596	0.793173374	0.659082	0.53410542	1.408122656	0.662120264	cyclin dependent kinase 14 [Source:HGNC Symbol;Acc:HGNC:8883]
ENSG00000108242	CYP2C18	chr10	94683729	94736190	2.615091158	2.20125485	7.536612444	0.852704997	1.648651677	2.797649877	1.168561063	0.179018096	0.35371419	nosignificant	0.064439347	0.057354565	0.201596617	0.025224646	0.046757475	0.077776714	0.107796843	0.049919612	cytochrome P450 family 2 subfamily C member 18 [Source:HGNC Symbol;Acc:HGNC:2620]
ENSG00000241404	EGFL8	chr6	32164595	32168281	24.87796589	29.92278421	30.73283328	9.75819748	15.23595163	12.8907748	1.165501254	0.000240004	0.002144354	up	1.065164385	1.327276876	1.332934277	0.458651978	0.695599184	0.599959419	1.241791846	0.58473686	EGF like domain multiple 8 [Source:HGNC Symbol;Acc:HGNC:13944]
ENSG00000054219	LY75	chr2	159803355	159904756	401.4849667	543.935983	443.6882079	208.7299976	175.386687	237.06238	1.161535223	2.52E-14	2.41E-12	up	6.769711423	9.407780894	7.480345648	3.771763774	3.17932503	4.294304917	7.885945988	3.748464574	lymphocyte antigen 75 [Source:HGNC Symbol;Acc:HGNC:6729]
ENSG00000155886	SLC24A2	chr9	19507452	19786928	0.072381899	4.182913741	0.034742803	0	0	1.891495058	1.15890688	0.729685943	0.867123267	nosignificant	0	0.033578168	0	0	0	0.015178098	0.011192723	0.005059366	solute carrier family 24 member 2 [Source:HGNC Symbol;Acc:HGNC:10976]
ENSG00000185477	GPRIN3	chr4	89236383	89307800	36.05208661	52.14719996	36.50904069	17.0155669	16.5574637	22.22026825	1.158150052	4.77E-05	0.000554898	up	0.174095446	0.261819717	0.177079145	0.089299075	0.087120293	0.115933208	0.204331436	0.097450858	GPRIN family member 3 [Source:HGNC Symbol;Acc:HGNC:27733]
ENSG00000175065	DSG4	chr18	31376777	31414912	54.37988684	42.83107132	35.52241639	12.2815721	20.97397014	25.99838715	1.157865747	8.03E-05	0.00086144	up	0.602711173	0.476840984	0.383098782	0.146800897	0.24296105	0.3017602	0.487550313	0.230507382	desmoglein 4 [Source:HGNC Symbol;Acc:HGNC:21307]
ENSG00000196188	CTSE	chr1	206009264	206023895	42.70113334	39.58773589	36.43625435	14.23640315	18.43175021	20.3436031	1.15567907	2.33E-05	0.000299503	up	1.589015721	1.495129221	1.339177529	0.568701111	0.724740862	0.803692711	1.474440824	0.699044895	cathepsin E [Source:HGNC Symbol;Acc:HGNC:2530]
ENSG00000178033	CALHM5	chr6	116511639	116524788	57.93778583	114.8126483	70.75132926	23.81456454	49.35111588	35.88064141	1.155629845	0.000188209	0.001761416	up	0.286365641	0.598416677	0.356128815	0.131592393	0.261993785	0.195359657	0.413637045	0.196315278	calcium homeostasis modulator family member 5 [Source:HGNC Symbol;Acc:HGNC:21568]
ENSG00000187997	C17orf99	chr17	78146353	78166177	5.025335627	6.412069363	6.584682591	2.692424736	4.312132313	0.85827001	1.147185105	0.09549368	0.227244719	nosignificant	0.270788457	0.36152494	0.363065908	0.158999352	0.245606626	0.054472506	0.331793101	0.153026161	chromosome 17 open reading frame 99 [Source:HGNC Symbol;Acc:HGNC:34490]
ENSG00000214456	PLIN5	chr19	4522531	4535224	17.86057264	10.75487217	8.956971011	4.435643799	9.52584332	2.657055394	1.14676022	0.018827126	0.069317434	nosignificant	0.754052015	0.447431856	0.359471196	0.196781376	0.401238547	0.121349642	0.520318356	0.239789855	perilipin 5 [Source:HGNC Symbol;Acc:HGNC:33196]
ENSG00000133665	DYDC2	chr10	80344745	80368073	12.36782312	4.503622584	22.65919832	5.363991959	5.832780263	6.459835786	1.146134217	0.035340965	0.110522426	nosignificant	0.380558419	0.135487173	0.714339544	0.178762545	0.193294409	0.214351522	0.410128378	0.195469492	DPY30 domain containing 2 [Source:HGNC Symbol;Acc:HGNC:23468]
ENSG00000196074	SYCP2	chr20	59863564	59933655	11.56316357	25.42049667	14.43219005	12.85567183	2.135242922	8.303418839	1.139838701	0.020825016	0.074451796	nosignificant	0.274998308	0.652703	0.355054423	0.33490335	0.066513329	0.221277482	0.427585244	0.20756472	synaptonemal complex protein 2 [Source:HGNC Symbol;Acc:HGNC:11490]
ENSG00000102128	RAB40AL	chrX	102937272	102938300	3.671966739	5.288204294	1.191040386	0.864869048	0.772628102	2.81179864	1.132858723	0.209134725	0.395449069	nosignificant	0.177630912	0.263502143	0.052925059	0.046355496	0.042963258	0.142930774	0.164686038	0.077416509	RAB40A like [Source:HGNC Symbol;Acc:HGNC:25410]
ENSG00000211452	DIO1	chr1	53891239	53911086	2.554126194	6.318620237	1.191002436	2.75928427	1.674622416	0	1.132486564	0.220579523	0.410795873	nosignificant	0.135847052	0.362734053	0.060713363	0.159531123	0.098571221	0	0.186431489	0.086034115	iodothyronine deiodinase 1 [Source:HGNC Symbol;Acc:HGNC:2883]
ENSG00000137747	TMPRSS13	chr11	117900641	117929459	6.071720065	4.315030085	5.500030464	0.829951335	6.200964158	0	1.132342851	0.135348578	0.292927204	nosignificant	0.141955738	0.101078734	0.126886967	0.022227309	0.144205195	0	0.123307146	0.055477501	transmembrane serine protease 13 [Source:HGNC Symbol;Acc:HGNC:29808]
ENSG00000068078	FGFR3	chr4	1793293	1808872	155.3094631	125.4768122	153.8565019	65.64825473	62.48029254	70.06904505	1.130870082	6.49E-11	3.39E-09	up	3.190837178	2.616396986	3.144075903	1.435911676	1.367294616	1.536461611	2.983770022	1.446555968	fibroblast growth factor receptor 3 [Source:HGNC Symbol;Acc:HGNC:3690]
ENSG00000125787	GNRH2	chr20	3043622	3045747	1.41234517	4.255804204	4.362876372	0	1.674598678	2.811813032	1.130502709	0.207940778	0.393927495	nosignificant	0.125623511	0.447247348	0.4491537	0	0.182305949	0.303249002	0.340674853	0.16185165	gonadotropin releasing hormone 2 [Source:HGNC Symbol;Acc:HGNC:4420]
ENSG00000166575	TMEM135	chr11	87037844	87328824	703.0582747	828.8740069	802.0542824	388.1437595	332.148721	346.9847515	1.12937042	2.49E-23	9.20E-21	up	16.43890302	19.82418596	18.72700803	9.697460491	8.299650308	8.718170411	18.33003234	8.905093736	transmembrane protein 135 [Source:HGNC Symbol;Acc:HGNC:26167]
ENSG00000121797	CCRL2	chr3	46407166	46412997	16.05391091	13.99892398	20.74647241	12.85578817	3.011177487	7.346555354	1.126385062	0.009876437	0.04209192	up	0.687548816	0.611956278	0.898209928	0.579685138	0.153504141	0.340453162	0.732571674	0.357880814	C-C motif chemokine receptor like 2 [Source:HGNC Symbol;Acc:HGNC:1612]
ENSG00000019505	SYT13	chr11	45240302	45286341	266.1069865	241.9964499	274.8881284	104.8565004	129.9691774	125.3076926	1.118776146	1.08E-14	1.11E-12	up	5.337604525	4.947797923	5.496556942	2.253079234	2.766421014	2.69173788	5.26065313	2.570412709	synaptotagmin 13 [Source:HGNC Symbol;Acc:HGNC:14962]
ENSG00000261873	SMIM36	chr17	55448433	55511444	6.243995387	5.40806833	9.784831494	1.724545431	3.337899102	4.65428959	1.110851858	0.059485254	0.161738521	nosignificant	0.252601172	0.224828943	0.406417061	0.079104155	0.146630821	0.203255619	0.294615725	0.142996865	small integral membrane protein 36 [Source:HGNC Symbol;Acc:HGNC:53654]
ENSG00000244122	UGT1A7	chr2	233681938	233773299	5.119086765	7.483768234	8.736480765	1.724545431	3.337899102	4.65428959	1.108962126	0.058213126	0.159134748	nosignificant	0.106145301	0.165331527	0.189755701	0.041550353	0.077019499	0.106762316	0.153744176	0.075110723	UDP glucuronosyltransferase family 1 member A7 [Source:HGNC Symbol;Acc:HGNC:12539]
ENSG00000151117	TMEM86A	chr11	18693122	18704785	65.52996843	72.74890416	79.03263927	31.39050318	36.99637626	32.17204584	1.108304919	1.99E-07	4.91E-06	up	2.725023079	3.11186024	3.30895511	1.40885502	1.641522763	1.448003323	3.04861281	1.499460368	transmembrane protein 86A [Source:HGNC Symbol;Acc:HGNC:26890]
ENSG00000074966	TXK	chr4	48066393	48134250	11.56307689	26.45521766	13.37346053	9.98822347	8.379390127	5.428284305	1.10035207	0.010798833	0.045221044	up	0.413222777	1.021641691	0.492478247	0.395401554	0.333151414	0.221666565	0.642447572	0.316739844	TXK tyrosine kinase [Source:HGNC Symbol;Acc:HGNC:12434]
ENSG00000153347	FAM81B	chr5	95391366	95450454	14.10492435	8.55597378	2.418751313	4.524465328	3.286875838	3.669817185	1.099112975	0.069855934	0.182820211	nosignificant	0.94096375	0.558339675	0.140179887	0.306948556	0.227589151	0.252382267	0.546494437	0.262306658	family with sequence similarity 81 member B [Source:HGNC Symbol;Acc:HGNC:26335]
ENSG00000106772	PRUNE2	chr9	76611376	76906114	2666.573921	3326.644142	2903.062679	1562.411545	1282.300902	1315.35619	1.096769677	4.93E-24	2.15E-21	up	32.43488208	41.33612362	35.21205386	20.29579966	16.63262515	17.17085537	36.32768652	18.0330934	prune homolog 2 with BCH domain [Source:HGNC Symbol;Acc:HGNC:25209]
ENSG00000111863	ADTRP	chr6	11712054	11807046	8.956739122	10.76470068	18.44891482	8.206143764	4.024227927	5.50250313	1.096085408	0.018011066	0.067093982	nosignificant	0.438777592	0.557908858	0.952487721	0.441664867	0.227413542	0.302625033	0.649724724	0.323901147	androgen dependent TFPI regulating protein [Source:HGNC Symbol;Acc:HGNC:21214]
ENSG00000134827	TCN1	chr11	59852800	59866489	49.07233332	34.26230388	22.46345428	18.99859165	16.72051135	13.70708456	1.090808783	0.001149758	0.00772613	up	3.38944846	2.354572199	1.477880222	1.359153214	1.199706719	0.997800313	2.407300294	1.185553415	transcobalamin 1 [Source:HGNC Symbol;Acc:HGNC:11652]
ENSG00000175820	CCDC168	chr13	102729367	102759072	1.750846375	8.57824645	16.1579036	5.457434831	5.082352663	1.756697049	1.090801822	0.12401185	0.274857627	nosignificant	0.002837792	0.020206331	0.03804836	0.013330174	0.012354688	0.004566861	0.020364161	0.010083908	coiled-coil domain containing 168 [Source:HGNC Symbol;Acc:HGNC:26851]
ENSG00000183785	TUBA8	chr22	18110331	18146554	3.597703682	4.229006315	0.060338492	0	2.625576346	0.904291941	1.089355461	0.26891801	0.470513531	nosignificant	0.127020298	0.150740072	0	0	0.092166489	0.034068975	0.09258679	0.042078488	tubulin alpha 8 [Source:HGNC Symbol;Acc:HGNC:12410]
ENSG00000144852	NR1I2	chr3	119780484	119818485	2.293144534	0.012417387	0.017485218	0	0.870717055	0	1.088337647	1	1	nosignificant	0.040216107	0	0	0	0.014590493	0	0.013405369	0.004863498	nuclear receptor subfamily 1 group I member 2 [Source:HGNC Symbol;Acc:HGNC:7968]
ENSG00000146147	MLIP	chr6	53929982	54266280	2.293144534	0.012417387	0.017485218	0	0.870717055	0	1.088296114	1	1	nosignificant	0.070354969	0	0	0	0.025524938	0	0.023451656	0.008508313	muscular LMNA interacting protein [Source:HGNC Symbol;Acc:HGNC:21355]
ENSG00000183049	CAMK1D	chr10	12349547	12835545	2.293144534	0.012417387	0.017485218	0	0.870717055	0	1.088293044	1	1	nosignificant	0.041083886	0	0	0	0.014905325	0	0.013694629	0.004968442	calcium/calmodulin dependent protein kinase ID [Source:HGNC Symbol;Acc:HGNC:19341]
ENSG00000161940	BCL6B	chr17	7023050	7030290	4.889863925	2.210717581	6.512477114	4.632456479	1.624153788	0	1.087966936	0.210024463	0.396440109	nosignificant	0.227129181	0.101078734	0.30452872	0.222273093	0.082402968	0	0.210912212	0.101558687	BCL6B transcription repressor [Source:HGNC Symbol;Acc:HGNC:1002]
ENSG00000175697	GPR156	chr3	120164645	120285094	3.597766031	1.117042664	3.279009541	0.877734749	1.702346869	0.904283746	1.086146465	0.248352811	0.446681951	nosignificant	0.054545571	0.016182853	0.048755493	0.014234499	0.026385671	0.014630037	0.039827973	0.018416736	G protein-coupled receptor 156 [Source:HGNC Symbol;Acc:HGNC:20844]
ENSG00000138193	PLCE1	chr10	93993931	94332823	81.55253553	70.64325827	64.07553359	39.81858915	33.38803232	28.36403633	1.085484357	8.56E-07	1.76E-05	up	0.685957988	0.601427811	0.530780272	0.352678785	0.297154714	0.255382779	0.606055357	0.301738759	phospholipase C epsilon 1 [Source:HGNC Symbol;Acc:HGNC:17175]
ENSG00000059377	TBXAS1	chr7	139777051	140020325	10.59905708	6.424218264	2.361937029	1.736908345	0	7.56452522	1.08390709	0.21166369	0.398592583	nosignificant	0.412911615	0.245009372	0.082017901	0.071837057	0	0.295332864	0.246646296	0.122389973	thromboxane A synthase 1 [Source:HGNC Symbol;Acc:HGNC:11609]
ENSG00000081148	IMPG2	chr3	101222546	101320575	5.057258392	6.423947991	7.651889617	5.529060602	0.678276376	2.747687519	1.081491016	0.114082105	0.258781582	nosignificant	0.029179791	0.038957429	0.045644062	0.034267102	0.005293246	0.017609646	0.037927094	0.019056665	interphotoreceptor matrix proteoglycan 2 [Source:HGNC Symbol;Acc:HGNC:18362]
ENSG00000214102	WEE2	chr7	141708353	141731271	4.889701807	7.392960802	1.225638786	2.724062452	0.732774445	2.784260756	1.08036586	0.209565312	0.395956842	nosignificant	0.13273944	0.206754459	0.029662247	0.077940859	0.024079081	0.080106626	0.123052049	0.060708855	WEE2 oocyte meiosis inhibiting kinase [Source:HGNC Symbol;Acc:HGNC:19684]
ENSG00000197870	PRB3	chr12	11265924	11269805	2.293144534	0.012417387	0.017485218	0.923168905	0	0	1.080328985	1	1	nosignificant	0.128268216	0	0	0.050210322	0	0	0.042756072	0.016736774	proline rich protein BstNI subfamily 3 [Source:HGNC Symbol;Acc:HGNC:9339]
ENSG00000169026	SLC49A3	chr4	681829	689271	2.293144534	0.012417387	0.017485218	0	0	0.939838377	1.077990387	1	1	nosignificant	0.091345431	0	0	0	0	0.036750566	0.030448477	0.012250189	solute carrier family 49 member 3 [Source:HGNC Symbol;Acc:HGNC:26177]
ENSG00000204278	TMEM235	chr17	78231310	78240987	2.293144534	0.012417387	0.017485218	0	0	0.939838377	1.077987407	1	1	nosignificant	0.062876577	0	0	0	0	0.025296829	0.020958859	0.008432276	transmembrane protein 235 [Source:HGNC Symbol;Acc:HGNC:27563]
ENSG00000141748	ARL5C	chr17	39156894	39167484	2.293144534	0.012417387	0.017485218	0	0	0.939838377	1.077969476	1	1	nosignificant	0.118420608	0	0	0	0	0.047643591	0.039473536	0.015881197	ADP ribosylation factor like GTPase 5C [Source:HGNC Symbol;Acc:HGNC:31111]
ENSG00000135077	HAVCR2	chr5	157085832	157142869	2.489018085	5.258948806	0.06031756	1.823813251	0.794159792	0.904275549	1.077560876	0.266444155	0.467856827	nosignificant	0.118882737	0.264530444	0	0.093072792	0.04313092	0.047829517	0.127804394	0.06134441	hepatitis A virus cellular receptor 2 [Source:HGNC Symbol;Acc:HGNC:18437]
ENSG00000144820	ADGRG7	chr3	100609601	100695479	14.4233412	9.683375513	9.970278723	9.193950678	4.070362338	2.666023146	1.075555227	0.031660928	0.101817649	nosignificant	0.438852841	0.292952382	0.294201066	0.286313359	0.13268065	0.088280772	0.342002096	0.169091594	adhesion G protein-coupled receptor G7 [Source:HGNC Symbol;Acc:HGNC:19241]
ENSG00000173826	KCNH6	chr17	63523334	63548977	13.12595755	5.467946576	9.890810536	6.390970377	4.143743448	2.694713858	1.075165896	0.048934878	0.140051179	nosignificant	0.220969809	0.089397858	0.161602036	0.110088572	0.072880304	0.048491845	0.157323235	0.077153574	potassium voltage-gated channel subfamily H member 6 [Source:HGNC Symbol;Acc:HGNC:18862]
ENSG00000231887	PRH1	chr12	10824960	11171608	16.5560754	10.69944039	4.636794941	5.409139782	7.747127053	1.730908141	1.07418667	0.062219432	0.167173865	nosignificant	1.559385081	0.991384661	0.39824414	0.523215419	0.727390737	0.179251391	0.983004627	0.476619182	proline rich protein HaeIII subfamily 1 [Source:HGNC Symbol;Acc:HGNC:9366]
ENSG00000053438	NNAT	chr20	37521206	37523690	1.201565748	0.012413922	1.093629471	0	0.870717055	0	1.074021981	1	1	nosignificant	0.062170819	0	0.055571312	0	0.045111421	0	0.039247377	0.01503714	neuronatin [Source:HGNC Symbol;Acc:HGNC:7860]
ENSG00000121764	HCRTR1	chr1	31617686	31632518	1.201565748	0.012413922	1.093629471	0	0.870717055	0	1.074011348	1	1	nosignificant	0.040808709	0	0.036476816	0	0.02961098	0	0.025761842	0.009870327	hypocretin receptor 1 [Source:HGNC Symbol;Acc:HGNC:4848]
ENSG00000205835	GMNC	chr3	190852737	190892429	1.201565748	0.012413922	1.093629471	0	0.870717055	0	1.073999061	1	1	nosignificant	0.030327229	0	0.027107957	0	0.022005571	0	0.019145062	0.00733519	geminin coiled-coil domain containing [Source:HGNC Symbol;Acc:HGNC:40049]
ENSG00000163833	FBXO40	chr3	121593379	121630295	1.201565748	0.012413922	1.093629471	0	0.870717055	0	1.073991751	1	1	nosignificant	0.010747469	0	0.009606612	0	0.007798411	0	0.006784694	0.00259947	F-box protein 40 [Source:HGNC Symbol;Acc:HGNC:29816]
ENSG00000197506	SLC28A3	chr9	84275457	84340758	29.24175486	23.62777256	27.48836232	11.63990173	17.05882458	9.076493512	1.07383193	0.000954609	0.006659448	up	0.534060507	0.435731301	0.497259735	0.226478259	0.322930552	0.179054987	0.489017181	0.242821266	solute carrier family 28 member 3 [Source:HGNC Symbol;Acc:HGNC:16484]
ENSG00000170439	METTL7B	chr12	55681678	55684611	2375.764331	1951.819553	2265.603597	1063.397663	1118.159132	952.4698191	1.072413669	1.65E-25	8.97E-23	up	87.94067007	73.70582973	83.55656159	42.01279455	44.04447876	37.8100889	81.73435379	41.28912074	methyltransferase like 7B [Source:HGNC Symbol;Acc:HGNC:28276]
ENSG00000124140	SLC12A5	chr20	46021690	46060150	1.201559961	1.065912034	0.017478987	0	0.870717055	0	1.072068686	1	1	nosignificant	0.043333857	0.038569517	0	0	0.031443238	0	0.027301125	0.010481079	solute carrier family 12 member 5 [Source:HGNC Symbol;Acc:HGNC:13818]
ENSG00000108823	SGCA	chr17	50164214	50175928	1.201559961	1.065912034	0.017478987	0	0.870717055	0	1.072063383	1	1	nosignificant	0.074120928	0.065971704	0	0	0.053782473	0	0.046697544	0.017927491	sarcoglycan alpha [Source:HGNC Symbol;Acc:HGNC:10805]
ENSG00000137558	PI15	chr8	74824534	74855029	1.201559961	1.065912034	0.017478987	0	0.870717055	0	1.072062783	1	1	nosignificant	0.016574375	0.014752106	0	0	0.01202644	0	0.01044216	0.004008813	peptidase inhibitor 15 [Source:HGNC Symbol;Acc:HGNC:8946]
ENSG00000165841	CYP2C19	chr10	94762681	94855547	1.201559961	1.065912034	0.017478987	0	0.870717055	0	1.072050353	1	1	nosignificant	0.022342282	0.01988586	0	0	0.016211658	0	0.014076047	0.005403886	cytochrome P450 family 2 subfamily C member 19 [Source:HGNC Symbol;Acc:HGNC:2621]
ENSG00000170743	SYT9	chr11	7238778	7469043	1.201559961	1.065912034	0.017478987	0	0.870717055	0	1.07204374	1	1	nosignificant	0.019698481	0.017532732	0	0	0.014293305	0	0.012410405	0.004764435	synaptotagmin 9 [Source:HGNC Symbol;Acc:HGNC:19265]
ENSG00000203942	C10orf62	chr10	97589721	97590934	1.201559961	1.065912034	0.017478987	0	0.870717055	0	1.072036639	1	1	nosignificant	0.050187317	0.044669474	0	0	0.036416139	0	0.03161893	0.012138713	chromosome 10 open reading frame 62 [Source:HGNC Symbol;Acc:HGNC:23294]
ENSG00000275379	H3C11	chr6	27871845	27872346	1.201559961	1.065912034	0.017478987	0	0.870717055	0	1.072031975	1	1	nosignificant	0.121369328	0.10802538	0	0	0.088066121	0	0.076464903	0.029355374	H3 clustered histone 11 [Source:HGNC Symbol;Acc:HGNC:4771]
ENSG00000198429	ZNF69	chr19	11887782	11914329	116.7520112	174.9603298	142.0296322	79.51402309	74.69898417	52.05524801	1.070835489	4.14E-07	9.17E-06	up	3.861885276	5.996974724	4.737238919	2.830467227	2.653147769	1.884315277	4.865366306	2.455976758	zinc finger protein 69 [Source:HGNC Symbol;Acc:HGNC:13138]
ENSG00000132746	ALDH3B2	chr11	67662160	67681224	319.8658332	197.4051189	223.769286	92.91241989	171.2441938	89.6542396	1.069432318	2.02E-05	0.000263533	up	13.11285347	8.16537507	9.046936903	4.059557929	7.30790254	3.931648957	10.10838848	5.099703142	aldehyde dehydrogenase 3 family member B2 [Source:HGNC Symbol;Acc:HGNC:411]
ENSG00000197106	SLC6A17	chr1	110150494	110202202	1.201565748	0.012413922	1.093629471	0.923168905	0	0	1.068766372	1	1	nosignificant	0.017507874	0	0.015649393	0.013706841	0	0	0.011052422	0.004568947	solute carrier family 6 member 17 [Source:HGNC Symbol;Acc:HGNC:31399]
ENSG00000142515	KLK3	chr19	50854915	50860764	377.5920914	268.807162	242.8613427	165.1983066	140.3699368	118.3365728	1.068446117	1.73E-08	5.57E-07	up	16.15696738	11.64363899	10.24908038	7.467120989	6.3534169	5.409972576	12.68322892	6.410170155	kallikrein related peptidase 3 [Source:HGNC Symbol;Acc:HGNC:6364]
ENSG00000105251	SHD	chr19	4279266	4290722	9.617050466	5.418634671	7.703615796	1.712495469	5.140571821	3.681633172	1.068086284	0.068649984	0.1802641	nosignificant	0.50094473	0.278667734	0.391797742	0.098046877	0.272615782	0.201542674	0.390470069	0.190735111	Src homology 2 domain containing transforming protein D [Source:HGNC Symbol;Acc:HGNC:30633]
ENSG00000016602	CLCA4	chr1	86547078	86580754	0.036392206	0.012410459	2.136527455	0	0.870717055	0	1.067336258	1	1	nosignificant	0	0	0.058971182	0	0.023935675	0	0.019657061	0.007978558	chloride channel accessory 4 [Source:HGNC Symbol;Acc:HGNC:2018]
ENSG00000023171	GRAMD1B	chr11	123358428	123627774	0.036392206	0.012410459	2.136527455	0	0.870717055	0	1.067333251	1	1	nosignificant	0	0	0.038514771	0	0.015632671	0	0.012838257	0.00521089	GRAM domain containing 1B [Source:HGNC Symbol;Acc:HGNC:29214]
ENSG00000111729	CLEC4A	chr12	8123632	8138607	0.036392206	0.012410459	2.136527455	0	0.870717055	0	1.067332579	1	1	nosignificant	0	0	0.147788022	0	0.059985336	0	0.049262674	0.019995112	C-type lectin domain family 4 member A [Source:HGNC Symbol;Acc:HGNC:13257]
ENSG00000163053	SLC16A14	chr2	230034982	230068993	0.036392206	0.012410459	2.136527455	0	0.870717055	0	1.067329188	1	1	nosignificant	0	0	0.060477386	0	0.024547025	0	0.020159129	0.008182342	solute carrier family 16 member 14 [Source:HGNC Symbol;Acc:HGNC:26417]
ENSG00000221843	C2orf16	chr2	27537386	27582721	0.036392206	0.012410459	2.136527455	0	0.870717055	0	1.067326265	1	1	nosignificant	0	0	0.009638065	0	0.003911972	0	0.003212688	0.001303991	chromosome 2 open reading frame 16 [Source:HGNC Symbol;Acc:HGNC:25275]
ENSG00000171532	NEUROD2	chr17	39603536	39609777	1.201565748	0.012413922	1.093629471	0	0	0.939838377	1.067200394	1	1	nosignificant	0.013142235	0	0.011747171	0	0	0.010574904	0.008296469	0.003524968	neuronal differentiation 2 [Source:HGNC Symbol;Acc:HGNC:7763]
ENSG00000183484	GPR132	chr14	105049395	105065445	1.201565748	0.012413922	1.093629471	0	0	0.939838377	1.067198771	1	1	nosignificant	0.025556796	0	0.022843912	0	0	0.020564285	0.016133569	0.006854762	G protein-coupled receptor 132 [Source:HGNC Symbol;Acc:HGNC:17482]
ENSG00000169604	ANTXR1	chr2	69013178	69249327	1.201559961	1.065912034	0.017478987	0.923168905	0	0	1.066835498	1	1	nosignificant	0.034657226	0.030846838	0	0.027132995	0	0	0.021834688	0.009044332	ANTXR cell adhesion molecule 1 [Source:HGNC Symbol;Acc:HGNC:21014]
ENSG00000176029	C11orf16	chr11	8920076	8933006	1.201559961	1.065912034	0.017478987	0.923168905	0	0	1.066833706	1	1	nosignificant	0.058981029	0.052496361	0	0.046175998	0	0	0.03715913	0.015391999	chromosome 11 open reading frame 16 [Source:HGNC Symbol;Acc:HGNC:1169]
ENSG00000256188	TAS2R30	chr12	11132958	11134644	1.201559961	1.065912034	0.017478987	0.923168905	0	0	1.066832276	1	1	nosignificant	0.036115829	0.032145075	0	0.028274929	0	0	0.022753634	0.009424976	taste 2 receptor member 30 [Source:HGNC Symbol;Acc:HGNC:19112]
ENSG00000224383	PRR29	chr17	63998351	64004305	1.201559961	1.065912034	0.017478987	0.923168905	0	0	1.066832131	1	1	nosignificant	0.041362799	0.036815167	0	0.03238276	0	0	0.026059322	0.010794253	proline rich 29 [Source:HGNC Symbol;Acc:HGNC:25673]
ENSG00000153789	CIBAR2	chr16	85098358	85112472	9.190196689	2.191739202	0.085606315	3.695638438	0	1.83719453	1.066280114	0.288008458	0.489047401	nosignificant	0.400179986	0.089045552	0	0.156649608	0	0.08050124	0.163075179	0.079050283	CBY1 interacting BAR domain containing 2 [Source:HGNC Symbol;Acc:HGNC:24781]
ENSG00000100626	GALNT16	chr14	69259277	69357033	0.125693448	3.196572731	4.324698263	0.877707544	0	2.826935802	1.065786247	0.433437871	0.639302021	nosignificant	0	0.080418301	0.107681436	0.023578747	0	0.072701812	0.062699912	0.03209352	polypeptide N-acetylgalactosaminyltransferase 16 [Source:HGNC Symbol;Acc:HGNC:23233]
ENSG00000144642	RBMS3	chr3	28574791	30010391	1.201559961	1.065912034	0.017478987	0	0	0.939838377	1.065266008	1	1	nosignificant	0.029165822	0.025959187	0	0	0	0.023468289	0.018375003	0.007822763	RNA binding motif single stranded interacting protein 3 [Source:HGNC Symbol;Acc:HGNC:13427]
ENSG00000186897	C1QL4	chr12	49332409	49337188	0.036389392	1.065905171	1.093617031	0	0.870717055	0	1.064929082	1	1	nosignificant	0	0.026159547	0.02627105	0	0.02132619	0	0.017476866	0.00710873	complement C1q like 4 [Source:HGNC Symbol;Acc:HGNC:31416]
ENSG00000124557	BTN1A1	chr6	26501221	26510422	0.036389392	1.065905171	1.093617031	0	0.870717055	0	1.064927566	1	1	nosignificant	0	0.021010748	0.021100305	0	0.017128707	0	0.014037018	0.005709569	butyrophilin subfamily 1 member A1 [Source:HGNC Symbol;Acc:HGNC:1135]
ENSG00000155754	C2CD6	chr2	201487421	201619178	0.036389392	1.065905171	1.093617031	0	0.870717055	0	1.064927248	1	1	nosignificant	0	0.022188519	0.022283096	0	0.018088868	0	0.014823872	0.006029623	C2 calcium dependent domain containing 6 [Source:HGNC Symbol;Acc:HGNC:14438]
ENSG00000152213	ARL11	chr13	49628507	49633872	0.036389392	1.065905171	1.093617031	0	0.870717055	0	1.064926406	1	1	nosignificant	0	0.028768563	0.028891186	0	0.023453153	0	0.019219916	0.007817718	ADP ribosylation factor like GTPase 11 [Source:HGNC Symbol;Acc:HGNC:24046]
ENSG00000198840	MT-ND3	chrMT	10059	10404	33005.92448	21533.158	24680.79826	13042.33136	14479.94289	10373.83914	1.063806191	7.72E-13	5.64E-11	up	4737.017523	3154.514073	3530.133894	1998.704574	2213.270619	1596.721395	3807.22183	1936.232196	mitochondrially encoded NADH:ubiquinone oxidoreductase core subunit 3 [Source:HGNC Symbol;Acc:HGNC:7458]
ENSG00000197594	ENPP1	chr6	131808016	131895155	24.82048709	33.01997107	25.41300686	15.38569017	15.18344378	9.057091074	1.062248972	0.00104547	0.007148757	up	0.525916295	0.725546383	0.5406031	0.349976994	0.343446468	0.211589363	0.597355259	0.301670942	ectonucleotide pyrophosphatase/phosphodiesterase 1 [Source:HGNC Symbol;Acc:HGNC:3356]
ENSG00000179071	CCDC89	chr11	85683848	85686195	0.03638658	2.096188769	0.01747276	0	0.870717055	0	1.061819414	1	1	nosignificant	0	0.046191432	0	0	0.018828447	0	0.015397144	0.006276149	coiled-coil domain containing 89 [Source:HGNC Symbol;Acc:HGNC:26762]
ENSG00000255690	TRIL	chr7	28953358	28958330	0.03638658	2.096188769	0.01747276	0	0.870717055	0	1.061817367	1	1	nosignificant	0	0.021809266	0	0	0.008889844	0	0.007269755	0.002963281	TLR4 interactor with leucine rich repeats [Source:HGNC Symbol;Acc:HGNC:22200]
ENSG00000179914	ITLN1	chr1	160876540	160885180	0.03638658	2.096188769	0.01747276	0	0.870717055	0	1.061816989	1	1	nosignificant	0	0.142519687	0	0	0.058093551	0	0.047506562	0.019364517	intelectin 1 [Source:HGNC Symbol;Acc:HGNC:18259]
ENSG00000183396	TMEM89	chr3	48620759	48621769	0.03638658	2.096188769	0.01747276	0	0.870717055	0	1.061816618	1	1	nosignificant	0	0.188294239	0	0	0.07675207	0	0.062764746	0.025584023	transmembrane protein 89 [Source:HGNC Symbol;Acc:HGNC:32372]
ENSG00000183476	SH2D7	chr15	78077808	78104909	0.03638658	2.096188769	0.01747276	0	0.870717055	0	1.06181619	1	1	nosignificant	0	0.044160213	0	0	0.018000486	0	0.014720071	0.006000162	SH2 domain containing 7 [Source:HGNC Symbol;Acc:HGNC:34549]
ENSG00000179046	TRIML2	chr4	188091273	188109603	0.03638658	2.096188769	0.01747276	0	0.870717055	0	1.061815248	1	1	nosignificant	0	0.10098462	0	0	0.041163122	0	0.03366154	0.013721041	tripartite motif family like 2 [Source:HGNC Symbol;Acc:HGNC:26378]
ENSG00000174945	AMZ1	chr7	2679522	2775500	0.03638658	2.096188769	0.01747276	0	0.870717055	0	1.061814876	1	1	nosignificant	0	0.063130083	0	0	0.025732941	0	0.021043361	0.008577647	archaelysin family metallopeptidase 1 [Source:HGNC Symbol;Acc:HGNC:22231]
ENSG00000138696	BMPR1B	chr4	94757955	95158448	0.03638658	2.096188769	0.01747276	0	0.870717055	0	1.061807968	1	1	nosignificant	0	0.040590375	0	0	0.016545357	0	0.013530125	0.005515119	bone morphogenetic protein receptor type 1B [Source:HGNC Symbol;Acc:HGNC:1077]
ENSG00000121769	FABP3	chr1	31365253	31376850	0.03638658	2.096188769	0.01747276	0	0.870717055	0	1.061806086	1	1	nosignificant	0	0.146961358	0	0	0.059904055	0	0.048987119	0.019968018	fatty acid binding protein 3 [Source:HGNC Symbol;Acc:HGNC:3557]
ENSG00000112280	COL9A1	chr6	70215061	70303083	0.03638658	2.096188769	0.01747276	0	0.870717055	0	1.061797887	1	1	nosignificant	0	0.059104895	0	0	0.024092203	0	0.019701632	0.008030734	collagen type IX alpha 1 chain [Source:HGNC Symbol;Acc:HGNC:2217]
ENSG00000187288	CIDEC	chr3	9866711	9880255	21.6784704	12.96808947	17.60348163	11.86948351	6.542711442	6.370314642	1.061396742	0.006584561	0.030802355	up	1.085834901	0.644301873	0.86273087	0.613957895	0.350171823	0.339778998	0.864289215	0.434636238	cell death inducing DFFA like effector c [Source:HGNC Symbol;Acc:HGNC:24229]
ENSG00000136250	AOAH	chr7	36512941	36724549	590.8097827	530.816786	555.7536476	292.7639075	263.1542442	247.3899905	1.061292604	1.20E-19	2.56E-17	up	28.02195434	25.66551098	26.24259783	14.79240156	13.28806838	12.58377261	26.64335438	13.55474752	acyloxyacyl hydrolase [Source:HGNC Symbol;Acc:HGNC:548]
ENSG00000196081	ZNF724	chr19	23221599	23250394	6.107643418	8.466655854	2.337563432	0	5.236198131	2.759481787	1.060257286	0.162483611	0.330497283	nosignificant	0.219637357	0.312782933	0.078529036	0	0.191243804	0.106038764	0.203649775	0.099094189	zinc finger protein 724 [Source:HGNC Symbol;Acc:HGNC:32460]
ENSG00000259066	AL110118.2	chr14	93184973	93218586	0.036392206	0.012410459	2.136527455	0.923168905	0	0	1.059806231	1	1	nosignificant	0	0	0.195898871	0.085791017	0	0	0.065299624	0.028597006	novel protein
ENSG00000090554	FLT3LG	chr19	49474207	49486231	0.036389392	1.065905171	1.093617031	0.923168905	0	0	1.059741763	1	1	nosignificant	0	0.057143036	0.057386603	0.05026323	0	0	0.038176546	0.01675441	fms related receptor tyrosine kinase 3 ligand [Source:HGNC Symbol;Acc:HGNC:3766]
ENSG00000149380	P4HA3	chr11	74235801	74311640	0.036389392	1.065905171	1.093617031	0.923168905	0	0	1.059723195	1	1	nosignificant	0	0.03539735	0.035548229	0.031135643	0	0	0.023648526	0.010378548	prolyl 4-hydroxylase subunit alpha 3 [Source:HGNC Symbol;Acc:HGNC:30135]
ENSG00000086548	CEACAM6	chr19	41750977	41772211	6231.216916	5920.662256	6686.90264	3042.436588	2927.659295	3068.575832	1.0595232	4.58E-35	4.64E-32	up	195.4449472	189.5779232	209.0667898	101.9082393	97.82994419	103.2224739	198.0298868	100.9868858	CEA cell adhesion molecule 6 [Source:HGNC Symbol;Acc:HGNC:1818]
ENSG00000134398	ERN2	chr16	23690310	23713226	687.4889653	555.7046007	672.0895467	274.8092424	351.3087214	292.5987407	1.058650283	2.68E-16	3.44E-14	up	21.29612023	17.53564894	20.73208128	9.094168556	11.54121601	9.713415081	19.85461682	10.11626655	endoplasmic reticulum to nucleus signaling 2 [Source:HGNC Symbol;Acc:HGNC:16942]
ENSG00000250644	AC068580.4	chr11	1734821	1763954	17.20819495	15.04961106	19.71068789	6.195333156	9.263119901	9.237704363	1.058341272	0.006334276	0.029861588	up	0.447525519	0.398322336	0.514311622	0.175182917	0.255142245	0.257215401	0.453386492	0.229180187	novel protein
ENSG00000171804	WDR87	chr19	37884823	37906677	0.036389392	1.065905171	1.093617031	0	0	0.939838377	1.058185837	1	1	nosignificant	0	0.008852227	0.008889959	0	0	0.008002817	0.005914062	0.002667606	WD repeat domain 87 [Source:HGNC Symbol;Acc:HGNC:29934]
ENSG00000185666	SYN3	chr22	32507820	33058381	0.036389392	1.065905171	1.093617031	0	0	0.939838377	1.058165991	1	1	nosignificant	0	0.044449788	0.044639251	0	0	0.040184636	0.029696346	0.013394879	synapsin III [Source:HGNC Symbol;Acc:HGNC:11496]
ENSG00000285938	AC072022.2	chr3	187743686	187746028	0.036392206	0.012410459	2.136527455	0	0	0.939838377	1.05757963	1	1	nosignificant	0	0	0.095209591	0	0	0.042854244	0.03173653	0.014284748	BCL6 antisense 1
ENSG00000157570	TSPAN18	chr11	44726465	44932423	0.036392206	0.012410459	2.136527455	0	0	0.939838377	1.057567663	1	1	nosignificant	0	0	0.080681313	0	0	0.036315004	0.026893771	0.012105001	tetraspanin 18 [Source:HGNC Symbol;Acc:HGNC:20660]
ENSG00000212933	KRTAP12-4	chr21	44654213	44654659	0.036392206	0.012410459	2.136527455	0	0	0.939838377	1.057565865	1	1	nosignificant	0	0	0.243668395	0	0	0.109676186	0.081222798	0.036558729	keratin associated protein 12-4 [Source:HGNC Symbol;Acc:HGNC:20532]
ENSG00000130226	DPP6	chr7	153887097	154894285	0.036392206	0.012410459	2.136527455	0	0	0.939838377	1.057556083	1	1	nosignificant	0	0	0.059099171	0	0	0.02660079	0.019699724	0.00886693	dipeptidyl peptidase like 6 [Source:HGNC Symbol;Acc:HGNC:3010]
ENSG00000177614	PGBD5	chr1	230314490	230426332	0.036392206	0.012410459	2.136527455	0	0	0.939838377	1.05755528	1	1	nosignificant	0	0	0.025016025	0	0	0.01125982	0.008338675	0.003753273	piggyBac transposable element derived 5 [Source:HGNC Symbol;Acc:HGNC:19405]
ENSG00000119782	FKBP1B	chr2	24049701	24063681	0.036392206	0.012410459	2.136527455	0	0	0.939838377	1.057543587	1	1	nosignificant	0	0	0.100758346	0	0	0.045351763	0.033586115	0.015117254	FKBP prolyl isomerase 1B [Source:HGNC Symbol;Acc:HGNC:3712]
ENSG00000103023	PRSS54	chr16	58279997	58295047	0.036392206	0.012410459	2.136527455	0	0	0.939838377	1.057526382	1	1	nosignificant	0	0	0.086034575	0	0	0.03872453	0.028678192	0.012908177	serine protease 54 [Source:HGNC Symbol;Acc:HGNC:26336]
ENSG00000091428	RAPGEF4	chr2	172735274	173052893	88.58792053	129.1940962	126.2623954	54.85722862	53.37952292	57.12973082	1.056739948	1.82E-07	4.56E-06	up	2.139389515	3.245142263	3.09737236	1.439014909	1.399301843	1.503247197	2.827301379	1.447187983	Rap guanine nucleotide exchange factor 4 [Source:HGNC Symbol;Acc:HGNC:16626]
ENSG00000112494	UNC93A	chr6	167271169	167316014	3.867766079	6.399838854	6.567274485	1.75000747	5.236233784	0.858284684	1.056249004	0.137567455	0.296346906	nosignificant	0.149821482	0.266698726	0.267835506	0.078196403	0.217422259	0.040184636	0.228118571	0.111934432	unc-93 homolog A [Source:HGNC Symbol;Acc:HGNC:12570]
ENSG00000167191	GPRC5B	chr16	19856691	19886167	15.45268024	12.77152004	3.563427432	5.408747178	2.301162807	7.458393572	1.055834632	0.064928901	0.172855264	nosignificant	0.511664235	0.420377837	0.105542415	0.184882968	0.08567673	0.253360493	0.345861496	0.174640063	G protein-coupled receptor class C group 5 member B [Source:HGNC Symbol;Acc:HGNC:13308]
ENSG00000134207	SYT6	chr1	114089291	114153880	0.03638658	2.096188769	0.01747276	0.923168905	0	0	1.054408451	1	1	nosignificant	0	0.037567538	0	0.016522274	0	0	0.012522513	0.005507425	synaptotagmin 6 [Source:HGNC Symbol;Acc:HGNC:18638]
ENSG00000279301	OR2T11	chr1	248623557	248635091	0.03638658	2.096188769	0.01747276	0	0	0.939838377	1.052136125	1	1	nosignificant	0	0.044798629	0	0	0	0.020250002	0.014932876	0.006750001	olfactory receptor family 2 subfamily T member 11 [Source:HGNC Symbol;Acc:HGNC:19574]
ENSG00000174876	AMY1B	chr1	103687415	103696680	0.03638658	2.096188769	0.01747276	0	0	0.939838377	1.052135571	1	1	nosignificant	0	0.08803367	0	0	0	0.039793227	0.029344557	0.013264409	amylase alpha 1B [Source:HGNC Symbol;Acc:HGNC:475]
ENSG00000162711	NLRP3	chr1	247416156	247449108	0.03638658	2.096188769	0.01747276	0	0	0.939838377	1.052133179	1	1	nosignificant	0	0.031565041	0	0	0	0.014268119	0.01052168	0.00475604	NLR family pyrin domain containing 3 [Source:HGNC Symbol;Acc:HGNC:16400]
ENSG00000136944	LMX1B	chr9	126613928	126701032	0.03638658	2.096188769	0.01747276	0	0	0.939838377	1.052112633	1	1	nosignificant	0	0.017190915	0	0	0	0.007770686	0.005730305	0.002590229	LIM homeobox transcription factor 1 beta [Source:HGNC Symbol;Acc:HGNC:6654]
ENSG00000215912	TTC34	chr1	2635976	2801717	11.94313086	6.490336242	7.752033081	4.50868921	5.08232983	2.704762655	1.052064259	0.050033468	0.142336591	nosignificant	0.115065917	0.061448998	0.071996072	0.045042309	0.050095402	0.027776349	0.082836996	0.040971353	tetratricopeptide repeat domain 34 [Source:HGNC Symbol;Acc:HGNC:34297]
ENSG00000154263	ABCA10	chr17	69147214	69244846	28.87154567	14.13944758	25.20873221	16.46253924	8.139302697	8.183536261	1.048415602	0.00590084	0.028226928	up	0.584669199	0.281876702	0.500830621	0.34330128	0.176766064	0.176420351	0.455792174	0.232162565	ATP binding cassette subfamily A member 10 [Source:HGNC Symbol;Acc:HGNC:30]
ENSG00000116574	RHOU	chr1	228735479	228746664	932.5670363	1014.916189	843.4426126	453.4193547	459.0276109	437.1877738	1.047890993	5.93E-23	2.09E-20	up	11.67839247	12.979338	10.52112807	6.063228765	6.121272821	5.873139041	11.72628618	6.019213542	ras homolog family member U [Source:HGNC Symbol;Acc:HGNC:17794]
ENSG00000138379	MSTN	chr2	190055700	190062729	18.42603233	23.38800411	13.41522644	11.83544211	5.599130186	9.213749649	1.045867825	0.008849322	0.038723757	up	0.324196893	0.423211175	0.231826404	0.219970725	0.109778059	0.173910094	0.326411491	0.167886292	myostatin [Source:HGNC Symbol;Acc:HGNC:4223]
ENSG00000109452	INPP4B	chr4	142023160	142847432	862.8141516	1012.971595	1042.811982	479.5548332	445.0358828	489.929385	1.045552276	6.37E-22	1.97E-19	up	25.20391088	30.26200217	30.42308315	14.98173036	13.88538577	15.36914311	28.6296654	14.74541975	inositol polyphosphate-4-phosphatase type II B [Source:HGNC Symbol;Acc:HGNC:6075]
ENSG00000182575	NXPH3	chr17	49575871	49583827	663.5102786	608.9335687	660.1339383	325.8360816	305.7474154	305.5686258	1.043593722	2.40E-22	7.58E-20	up	8.000418669	7.48935767	7.931051386	4.191099429	3.927321478	3.95057883	7.806942575	4.022999913	neurexophilin 3 [Source:HGNC Symbol;Acc:HGNC:8077]
ENSG00000170522	ELOVL6	chr4	110045846	110199199	2665.208476	3134.299651	2989.7467	1443.909644	1459.615833	1362.350758	1.042974182	1.70E-29	1.18E-26	up	66.20289864	79.52463012	74.05781319	38.31741145	38.63325839	36.31500397	73.26178065	37.75522461	ELOVL fatty acid elongase 6 [Source:HGNC Symbol;Acc:HGNC:15829]
ENSG00000137502	RAB30	chr11	82973133	83071923	797.4951297	979.5137475	854.0843433	432.7628888	419.4473638	427.1770305	1.040587076	2.41E-21	6.67E-19	up	15.24947336	19.15677852	16.29806081	8.848286357	8.558817849	8.772741414	16.90143756	8.726615207	RAB30, member RAS oncogene family [Source:HGNC Symbol;Acc:HGNC:9770]
ENSG00000152611	CAPSL	chr5	35904288	35938779	1.438020322	5.30184412	4.380801395	0	4.413402039	0.884696666	1.03828583	0.257403703	0.456886901	nosignificant	0.071511036	0.318243785	0.255680217	0	0.259443619	0.05754138	0.215145013	0.105661666	calcyphosine like [Source:HGNC Symbol;Acc:HGNC:28375]
ENSG00000170231	FABP6	chr5	160187367	160238735	25.44764242	17.25145846	23.06603358	9.852378771	12.69252005	9.147426527	1.036672127	0.002844513	0.015880729	up	2.080447901	1.410829033	1.85960587	0.853167256	1.07827299	0.797158624	1.783627601	0.909532957	fatty acid binding protein 6 [Source:HGNC Symbol;Acc:HGNC:3561]
ENSG00000285130	AL358113.1	chr9	69035747	69255187	1.438001055	6.333287518	3.329501867	1.791935015	3.485036032	0	1.035828189	0.252864602	0.451852226	nosignificant	0.021924218	0.117082564	0.058790809	0.034328755	0.063633239	0	0.065932531	0.032653998	novel protein
ENSG00000164588	HCN1	chr5	45254948	45696498	68.74073055	76.85116923	60.78200697	42.65104027	30.72406109	27.42363888	1.031312665	6.42E-06	9.95E-05	up	0.700027607	0.801081114	0.614545289	0.459969402	0.335605278	0.301755778	0.705218003	0.365776819	hyperpolarization activated cyclic nucleotide gated potassium channel 1 [Source:HGNC Symbol;Acc:HGNC:4845]
ENSG00000148832	PAOX	chr10	133379261	133391694	7.588659938	13.77956272	7.797063094	8.27796685	3.215888082	2.684904632	1.027763376	0.058780815	0.160282516	nosignificant	0.299152551	0.576901499	0.311963341	0.351307898	0.144710941	0.120356601	0.396005797	0.20545848	polyamine oxidase [Source:HGNC Symbol;Acc:HGNC:20837]
ENSG00000169994	MYO7B	chr2	127535802	127637729	1081.114223	893.6759519	992.5730068	447.5984744	511.9762882	496.3082199	1.026407515	4.46E-21	1.15E-18	up	14.93136129	12.58155007	13.64901843	6.600306535	7.517650977	7.34220968	13.72064326	7.153389064	myosin VIIB [Source:HGNC Symbol;Acc:HGNC:7607]
ENSG00000149599	DUSP15	chr20	31847637	31870747	6.03457657	7.407081073	1.236692318	1.763369958	4.3441864	0.866776115	1.022130557	0.243400105	0.441066443	nosignificant	0.264441852	0.329514919	0.047274207	0.082812163	0.191880176	0.042556645	0.213743659	0.105749661	dual specificity phosphatase 15 [Source:HGNC Symbol;Acc:HGNC:16236]
ENSG00000066468	FGFR2	chr10	121478332	121598458	775.4467207	778.7964059	756.099529	379.6184684	383.7273949	374.6475708	1.021183351	1.07E-24	5.22E-22	up	16.61178541	17.03128706	16.14061338	8.683916302	8.75410673	8.607971929	16.59456195	8.681998321	fibroblast growth factor receptor 2 [Source:HGNC Symbol;Acc:HGNC:3689]
ENSG00000198842	DUSP27	chr1	167094075	167129165	166.2324791	128.4486991	103.022294	58.23541122	58.99285786	78.61251325	1.021070024	2.58E-06	4.55E-05	up	2.649017513	2.065201179	1.607353036	0.983969333	0.99614493	1.32248388	2.107190576	1.100866048	serine/threonine/tyrosine interacting like 2 [Source:HGNC Symbol;Acc:HGNC:25034]
ENSG00000197057	DTHD1	chr4	36281616	36347511	3.955160837	11.60364192	4.506301782	7.42161385	2.431321213	0	1.020724022	0.209221182	0.395563276	nosignificant	0.057897437	0.188950317	0.069002073	0.120873755	0.042010636	0	0.105283276	0.054294797	death domain containing 1 [Source:HGNC Symbol;Acc:HGNC:37261]
ENSG00000151834	GABRA2	chr4	46243548	46475230	60.35546023	93.93126825	95.3867711	33.91256085	40.04838302	49.03871356	1.020488855	2.34E-05	0.000300476	up	1.244474611	2.030693278	2.01617451	0.771316006	0.902996274	1.105675972	1.763780799	0.926662751	gamma-aminobutyric acid type A receptor subunit alpha2 [Source:HGNC Symbol;Acc:HGNC:4076]
ENSG00000136689	IL1RN	chr2	113107214	113134016	236.9505048	213.2100744	269.1022628	132.6200888	88.19655305	133.8191961	1.020339435	9.49E-09	3.26E-07	up	10.24302155	9.400278266	11.62253669	6.107901944	4.120543212	6.192214309	10.4219455	5.473553155	interleukin 1 receptor antagonist [Source:HGNC Symbol;Acc:HGNC:6000]
ENSG00000214435	AS3MT	chr10	102869470	102901899	8.54438466	3.339061377	11.91685325	5.474302887	1.496028093	4.628143286	1.019951093	0.075666944	0.192819238	nosignificant	0.204356406	0.077952191	0.287043003	0.137134084	0.04236626	0.117453894	0.189783867	0.098984746	arsenite methyltransferase [Source:HGNC Symbol;Acc:HGNC:17452]
ENSG00000197599	CCDC154	chr16	1434383	1444556	4.924996797	5.340321567	4.43127406	0	3.421988488	3.73293774	1.015902588	0.218278595	0.407610908	nosignificant	0.163783341	0.182220232	0.146397544	0	0.118841916	0.131788321	0.164133705	0.083543412	coiled-coil domain containing 154 [Source:HGNC Symbol;Acc:HGNC:34454]
ENSG00000148483	TMEM236	chr10	17752201	17800868	55.75837744	50.20890967	35.6125313	25.26721816	23.39946759	21.09561984	1.014806402	0.000131513	0.00130396	up	0.508188673	0.462148835	0.315995713	0.242174897	0.224452836	0.204457094	0.42877774	0.223694943	transmembrane protein 236 [Source:HGNC Symbol;Acc:HGNC:23473]
ENSG00000135083	CCNJL	chr5	160249083	160345396	329.9703638	293.4433987	353.9501795	152.7334894	173.4559684	157.355065	1.013806471	1.03E-13	9.06E-12	up	5.520199176	5.004605935	5.906393853	2.731211506	3.082284563	2.82361693	5.477066322	2.879037667	cyclin J like [Source:HGNC Symbol;Acc:HGNC:25876]
ENSG00000131910	NR0B2	chr1	26911489	26913975	12.09355075	6.530352289	12.02701844	6.357276177	7.747157135	0.79703636	1.012438284	0.070468706	0.183768246	nosignificant	0.522981998	0.279289653	0.514213518	0.286608274	0.341530243	0.042081764	0.43882839	0.223406761	nuclear receptor subfamily 0 group B member 2 [Source:HGNC Symbol;Acc:HGNC:7961]
ENSG00000196549	MME	chr3	155024124	155183704	10835.99805	12090.98462	11833.87228	5713.20049	6156.681054	5367.93083	1.011857573	4.02E-30	2.91E-27	up	226.999564	258.6047385	247.1146059	127.8234033	137.3842631	120.6186768	244.2396361	128.608781	membrane metalloendopeptidase [Source:HGNC Symbol;Acc:HGNC:7154]
ENSG00000278540	ACACA	chr17	37084992	37406836	3609.329698	3824.537773	3789.801626	1850.412758	2101.755271	1616.049429	1.011035347	1.15E-23	4.46E-21	up	67.49058066	73.01986776	70.64401055	36.95612062	41.84470847	32.42498999	70.38481966	37.07527303	acetyl-CoA carboxylase alpha [Source:HGNC Symbol;Acc:HGNC:84]
ENSG00000145949	MYLK4	chr6	2663629	2750922	27.14132771	26.80076335	31.79053335	11.57274548	17.83195994	12.83646966	1.010739455	0.000848586	0.006064752	up	0.236987776	0.239695637	0.27923209	0.109635338	0.164143042	0.121349642	0.251971834	0.131709341	myosin light chain kinase family member 4 [Source:HGNC Symbol;Acc:HGNC:27972]
ENSG00000120051	CFAP58	chr10	104353833	104455102	9.76245994	10.65126352	6.710563219	2.609831237	4.143655412	6.52389061	1.009781544	0.057229782	0.157050479	nosignificant	0.261912532	0.291395706	0.175582653	0.07689383	0.118778056	0.184404507	0.24296363	0.126692131	cilia and flagella associated protein 58 [Source:HGNC Symbol;Acc:HGNC:26676]
ENSG00000198804	MT-CO1	chrMT	5904	7445	489870.3767	419128.9609	411766.0483	203231.2745	261661.2215	191066.3021	1.009694883	1.73E-17	2.71E-15	up	15773.91493	13777.79282	13215.42246	6988.485535	8975.125507	6598.28432	14255.71007	7520.631788	mitochondrially encoded cytochrome c oxidase I [Source:HGNC Symbol;Acc:HGNC:7419]
ENSG00000152137	HSPB8	chr12	119171555	119224855	78.21535532	80.09488475	61.97696208	35.01902311	46.65226391	27.34227583	1.009657243	1.19E-05	0.000167273	up	5.234031919	5.459269223	4.093629028	2.497036806	3.263765896	1.974171357	4.928976724	2.578324686	heat shock protein family B (small) member 8 [Source:HGNC Symbol;Acc:HGNC:30171]
ENSG00000260314	MRC1	chr10	17809348	17911164	3.806123104	3.264278716	7.577299289	2.707786098	0	4.69707911	1.007107957	0.233458603	0.428369586	nosignificant	0.035231729	0.031358177	0.073480957	0.027582771	0	0.047248704	0.046690287	0.024943825	mannose receptor C-type 1 [Source:HGNC Symbol;Acc:HGNC:7228]
ENSG00000198727	MT-CYB	chrMT	14747	15887	101212.1357	93016.11841	93725.76029	43551.79445	59263.64275	40646.45986	1.005162945	4.55E-16	5.71E-14	up	4404.447823	4132.268082	4065.256289	2023.960027	2747.09181	1897.032471	4200.657398	2222.694769	mitochondrially encoded cytochrome b [Source:HGNC Symbol;Acc:HGNC:7427]
ENSG00000158113	LRRC43	chr12	122167738	122203471	7.253376013	5.375517693	5.532951705	3.624376768	4.281462249	0.850006983	1.004539779	0.148294169	0.311112941	nosignificant	0.407541156	0.302278378	0.303566813	0.212708163	0.246428052	0.054654688	0.337795449	0.171263635	leucine rich repeat containing 43 [Source:HGNC Symbol;Acc:HGNC:28562]
ENSG00000163590	PPM1L	chr3	160755602	161078902	824.4871118	995.6302429	898.0074073	488.8697184	419.8400043	448.3111024	1.002709368	1.69E-19	3.50E-17	up	11.06721367	13.6672869	12.03012104	7.011639002	6.019822381	6.463264581	12.25487387	6.498241988	protein phosphatase, Mg2+/Mn2+ dependent 1L [Source:HGNC Symbol;Acc:HGNC:16381]
ENSG00000168658	VWA3B	chr2	98087116	98313299	8.358316397	6.412226073	3.417479896	0.808468191	2.455282688	5.631979073	1.002484585	0.162151232	0.329989732	nosignificant	0.218266028	0.166516093	0.083612927	0.024411364	0.067874912	0.150538143	0.156131683	0.080941473	von Willebrand factor A domain containing 3B [Source:HGNC Symbol;Acc:HGNC:28385]
ENSG00000162739	SLAMF6	chr1	160485030	160523262	2.418115493	0.030775438	3.24109217	0.891463773	1.732423505	0	0.999782022	0.535715637	0.718008421	nosignificant	0.058895508	0	0.078965519	0.023054522	0.042734841	0	0.045953676	0.021929787	SLAM family member 6 [Source:HGNC Symbol;Acc:HGNC:21392]
ENSG00000052795	FNIP2	chr4	158769026	158908050	1075.728493	1210.830865	1156.51501	627.4856795	544.5170772	551.2936657	0.998841134	1.41E-22	4.76E-20	nosignificant	21.93687006	25.23096373	23.52541734	13.66492583	11.84726411	12.06992518	23.56441704	12.52737171	folliculin interacting protein 2 [Source:HGNC Symbol;Acc:HGNC:29280]
ENSG00000159905	ZNF221	chr19	43951223	43967709	19.89116227	23.51406733	24.15100033	13.60109509	6.32702377	13.90591163	0.997892386	0.00396396	0.020617501	nosignificant	0.490855209	0.600721199	0.60328172	0.360270436	0.178083354	0.370281385	0.564952709	0.302878391	zinc finger protein 221 [Source:HGNC Symbol;Acc:HGNC:13014]
ENSG00000143797	MBOAT2	chr2	8852690	9003709	62.71647073	56.87271438	73.43394012	31.44903334	28.1413109	36.97723186	0.997615358	9.84E-06	0.00014301	nosignificant	2.171416871	2.008471887	2.549833944	1.166661913	1.050393115	1.370377508	2.243240901	1.195810846	membrane bound O-acyltransferase domain containing 2 [Source:HGNC Symbol;Acc:HGNC:25193]
ENSG00000115616	SLC9A2	chr2	102619553	102711355	12.78237653	26.49486103	15.53305446	9.925431503	10.09416159	7.292495183	0.996893248	0.015046483	0.058505537	nosignificant	0.277700104	0.617920932	0.347510668	0.239151259	0.241800506	0.178761186	0.414377235	0.219904317	solute carrier family 9 member A2 [Source:HGNC Symbol;Acc:HGNC:11072]
ENSG00000170367	CST5	chr20	23875934	23879748	1.300949698	2.137334002	2.194899667	0	2.661217675	0	0.995982418	0.532367553	0.715567776	nosignificant	0.080698547	0.143652294	0.144264599	0	0.175665666	0	0.122871813	0.058555222	cystatin D [Source:HGNC Symbol;Acc:HGNC:2477]
ENSG00000103544	VPS35L	chr16	19555240	19706793	252.3770266	206.5692725	182.1378294	92.23512788	152.5681705	77.63404018	0.992442545	1.33E-05	0.000184161	nosignificant	8.510102821	7.062177465	6.063347652	3.31516868	5.369537562	2.811839882	7.211875979	3.832182041	VPS35 endosomal protein sorting factor like [Source:HGNC Symbol;Acc:HGNC:24641]
ENSG00000166106	ADAMTS15	chr11	130448974	130476641	366.560687	239.0659758	256.8546814	152.2012019	145.4556934	136.0917135	0.990744835	1.99E-08	6.30E-07	nosignificant	3.232707253	2.131677989	2.236762468	1.420988394	1.355966774	1.278994852	2.533715903	1.35198334	ADAM metallopeptidase with thrombospondin type 1 motif 15 [Source:HGNC Symbol;Acc:HGNC:16305]
ENSG00000240224	UGT1A5	chr2	233712992	233773299	2.418086689	2.137351004	1.139714617	0.891441739	0	1.87614562	0.990520392	0.527282574	0.715567776	nosignificant	0.05196367	0.046250525	0.023223832	0.020341069	0	0.041812585	0.040479342	0.020717884
ENSG00000184613	NELL2	chr12	44508275	44921848	1.300938079	3.169927601	1.139689864	0	0.817189215	1.876154272	0.988523062	0.529911456	0.715567776	nosignificant	0.038008361	0.101488598	0.033973728	0	0.027579035	0.061166881	0.057823562	0.029581972	neural EGFL like 2 [Source:HGNC Symbol;Acc:HGNC:7751]
ENSG00000154997	SEPTIN14	chr7	55793540	55862755	0.090248625	3.169907928	2.194868837	0	1.732417891	0.915039151	0.987537279	0.741739713	0.875535349	nosignificant	0	0.075457432	0.050519375	0	0.041010383	0.022738987	0.041992269	0.02124979	septin 14 [Source:HGNC Symbol;Acc:HGNC:33280]
ENSG00000155918	RAET1L	chr6	150018334	150025532	1.300926461	4.199255631	0.043318132	0.891452758	0.817193488	0.915032515	0.986837342	0.744029492	0.876959988	nosignificant	0.056729425	0.20196924	0	0.044413227	0.041163122	0.045647351	0.086232888	0.043741233	retinoic acid early transcript 1L [Source:HGNC Symbol;Acc:HGNC:16798]
ENSG00000162415	ZSWIM5	chr1	45016399	45306209	386.4116897	304.1794791	335.7199157	179.1500392	191.2242569	146.8760284	0.986746439	2.99E-11	1.66E-09	nosignificant	6.153103	4.922007808	5.308490024	3.033640565	3.221379326	2.506884263	5.461200277	2.920634718	zinc finger SWIM-type containing 5 [Source:HGNC Symbol;Acc:HGNC:29299]
ENSG00000154764	WNT7A	chr3	13816258	13880071	0.090248625	3.169907928	2.194868837	1.841635882	0.81719776	0	0.98542887	0.74189797	0.875535349	nosignificant	0	0.099138466	0.066374023	0.058135047	0.026940398	0	0.05517083	0.028358481	Wnt family member 7A [Source:HGNC Symbol;Acc:HGNC:12786]
ENSG00000116133	DHCR24	chr1	54849627	54887195	16947.18038	16443.35704	17513.10965	8529.796965	9125.523811	8055.304919	0.985348066	2.18E-31	1.66E-28	nosignificant	321.0485922	318.0067716	330.686413	172.563738	184.1403112	163.6669151	323.247259	173.4569881	24-dehydrocholesterol reductase [Source:HGNC Symbol;Acc:HGNC:2859]
ENSG00000070985	TRPM5	chr11	2404515	2423045	103.3545144	58.0955823	59.8383814	34.98347551	46.58070214	30.15986645	0.984892594	0.000407753	0.003299409	nosignificant	1.404007675	0.784660239	0.788004784	0.498470638	0.65152883	0.433503062	0.992224232	0.527834177	transient receptor potential cation channel subfamily M member 5 [Source:HGNC Symbol;Acc:HGNC:14323]
ENSG00000104154	SLC30A4	chr15	45479606	45522755	53.80854634	73.71834335	78.91738519	36.02537178	33.32505856	34.98443797	0.984148452	1.80E-05	0.000239414	nosignificant	0.620383216	0.886048573	0.928513333	0.451809668	0.418746792	0.441146034	0.811648374	0.437234165	solute carrier family 30 member 4 [Source:HGNC Symbol;Acc:HGNC:11015]
ENSG00000044459	CNTLN	chr9	17134982	17503923	0.090248625	3.169907928	2.194868837	0	0.817189215	1.876154272	0.983652745	0.741864783	0.875535349	nosignificant	0	0.049403651	0.033076153	0	0.013425203	0.029775436	0.027493268	0.014400213	centlein [Source:HGNC Symbol;Acc:HGNC:23432]
ENSG00000274808	TBC1D3B	chr17	36165681	36176636	9.238438109	3.243419019	0.093898351	2.724062452	0.732774445	2.784260756	0.982820516	0.272790278	0.473171159	nosignificant	0.511994982	0.17088889	0	0.150314514	0.046438228	0.154491351	0.227627957	0.117081364	TBC1 domain family member 3B [Source:HGNC Symbol;Acc:HGNC:27011]
ENSG00000189058	APOD	chr3	195568705	195584033	4.73723846	2.171283572	2.243191111	0	3.519435545	0.894231752	0.982581794	0.299833024	0.49917574	nosignificant	0.271694104	0.120911351	0.121426725	0	0.197142442	0.054654688	0.17134406	0.083932377	apolipoprotein D [Source:HGNC Symbol;Acc:HGNC:612]
ENSG00000161048	NAPEPLD	chr7	103099776	103149560	466.6595738	609.3724135	554.5241196	306.3443859	278.395843	241.7095941	0.980446602	5.10E-13	3.93E-11	nosignificant	9.288610484	12.43378212	11.04094233	6.523706325	5.921826683	5.186501271	10.92111164	5.87734476	N-acyl phosphatidylethanolamine phospholipase D [Source:HGNC Symbol;Acc:HGNC:21683]
ENSG00000181544	FANCB	chrX	14835961	14873069	20.99377016	60.39411789	35.36686667	23.55506794	22.78408078	12.65469458	0.978877317	0.011084444	0.046099139	nosignificant	0.37667637	1.194373352	0.673383446	0.479209794	0.461224189	0.265206173	0.748144389	0.401880052	FA complementation group B [Source:HGNC Symbol;Acc:HGNC:3583]
ENSG00000198695	MT-ND6	chrMT	14149	14673	3177.002202	2963.379585	2660.292177	1309.09783	1696.42537	1460.040933	0.978432817	1.81E-19	3.71E-17	nosignificant	300.5751872	286.1211665	250.7229427	132.287461	170.7737954	148.1029619	279.1397655	150.3880728	mitochondrially encoded NADH:ubiquinone oxidoreductase core subunit 6 [Source:HGNC Symbol;Acc:HGNC:7462]
ENSG00000054793	ATP9A	chr20	51596514	51768390	954.4952794	1068.660276	1101.213747	549.8402049	491.7170164	545.1373391	0.978125142	2.16E-21	6.30E-19	nosignificant	9.006961945	10.30717508	10.37183144	5.545011655	4.95418844	5.521870467	9.895322822	5.340356854	ATPase phospholipid transporting 9A (putative) [Source:HGNC Symbol;Acc:HGNC:13540]
ENSG00000187175	KRTAP12-1	chr21	44681576	44682163	0.090262352	1.098304612	4.282586429	2.799650222	0	0	0.97759552	0.757635236	0.88671141	nosignificant	0	0.09222575	0.370475416	0.243366355	0	0	0.154233722	0.081122118	keratin associated protein 12-1 [Source:HGNC Symbol;Acc:HGNC:20529]
ENSG00000105996	HOXA2	chr7	27100354	27102686	18.29488067	18.15565536	14.41916706	4.309941231	10.14758227	11.14288674	0.977570249	0.013790389	0.054671742	nosignificant	0.496690784	0.501026411	0.384770935	0.129619037	0.288320821	0.319729926	0.460829377	0.245889928	homeobox A2 [Source:HGNC Symbol;Acc:HGNC:5103]
ENSG00000003096	KLHL13	chrX	117897813	118117340	11.94319666	5.448765324	8.805479632	0	9.660977976	3.647512815	0.976001576	0.137910542	0.296863588	nosignificant	0.193974539	0.086324007	0.138707128	0	0.154823661	0.062432672	0.139668558	0.072418777	kelch like family member 13 [Source:HGNC Symbol;Acc:HGNC:22931]
ENSG00000115221	ITGB6	chr2	160099667	160200313	1483.574947	1731.83075	1710.928348	835.698963	829.0626209	844.2615818	0.973704904	3.55E-24	1.63E-21	nosignificant	25.9064775	30.90331982	29.80820944	15.59771892	15.43664873	15.82406166	28.87266892	15.61947644	integrin subunit beta 6 [Source:HGNC Symbol;Acc:HGNC:6161]
ENSG00000186026	ZNF284	chr19	44072159	44089613	3.635639994	2.17126022	3.296571524	0	1.674598678	2.811813032	0.97368423	0.291416845	0.492402755	nosignificant	0.042154568	0.025013257	0.037679811	0	0.020391694	0.033919688	0.034949212	0.018103794	zinc finger protein 284 [Source:HGNC Symbol;Acc:HGNC:13078]
ENSG00000148702	HABP2	chr10	113550837	113589602	5.957426026	3.243320714	3.345391818	0	4.377832349	1.825800374	0.971717524	0.273780698	0.473171159	nosignificant	0.140321057	0.074936077	0.075255485	0	0.101817579	0.045163754	0.09683754	0.048993778	hyaluronan binding protein 2 [Source:HGNC Symbol;Acc:HGNC:4798]
ENSG00000104894	CD37	chr19	49335171	49343335	2.522214078	4.242704843	2.243106283	0.864885031	1.674606591	1.849327021	0.970917305	0.288593159	0.48964392	nosignificant	0.114417658	0.203676022	0.102272087	0.04478855	0.083021958	0.092066207	0.140121922	0.073292238	CD37 molecule [Source:HGNC Symbol;Acc:HGNC:1666]
ENSG00000163499	CRYBA2	chr2	218990189	218993422	7.055296809	2.20137014	3.345451333	1.777225813	0.732766582	3.747118858	0.96699628	0.276054407	0.475815363	nosignificant	0.598305101	0.177508154	0.26739715	0.156136843	0.072355471	0.320950935	0.347736802	0.18314775	crystallin beta A2 [Source:HGNC Symbol;Acc:HGNC:2395]
ENSG00000069188	SDK2	chr17	73334384	73644445	10.59916424	4.346853638	4.492495333	1.724613521	5.171241293	2.736529974	0.966302596	0.123741312	0.274498483	nosignificant	0.118869852	0.047022537	0.047222967	0.020680601	0.05750166	0.031882889	0.071038452	0.036688383	sidekick cell adhesion molecule 2 [Source:HGNC Symbol;Acc:HGNC:19308]
ENSG00000183054	RGPD6	chr2	110513812	110577185	11.36445662	26.35722319	5.833639176	8.124906603	5.710488369	8.315687981	0.965153044	0.078486297	0.197287959	nosignificant	0.261740633	0.647121014	0.129975862	0.204915633	0.147715679	0.210609689	0.346279169	0.187747	RANBP2 like and GRIP domain containing 6 [Source:HGNC Symbol;Acc:HGNC:32419]
ENSG00000227051	C14orf132	chr14	96039324	96093889	563.7218046	636.2536743	563.6391547	315.9545572	289.7292729	300.1011638	0.961593453	1.62E-17	2.56E-15	nosignificant	11.82981298	13.64894284	11.79503457	7.082331551	6.489251197	6.760673963	12.4245968	6.777418904	chromosome 14 open reading frame 132 [Source:HGNC Symbol;Acc:HGNC:20346]
ENSG00000189431	RASSF10	chr11	13009316	13012119	404.1784224	375.8734058	485.6531286	229.6247923	229.3940117	191.1191409	0.960373554	6.96E-12	4.26E-10	nosignificant	7.148757319	6.788262508	8.584618293	4.337892455	4.320013827	3.636680854	7.507212707	4.098195712	Ras association domain family member 10 [Source:HGNC Symbol;Acc:HGNC:33984]
ENSG00000151229	SLC2A13	chr12	39755025	40106089	85.11396428	137.6073851	123.0634985	46.3471624	50.49491795	80.71003654	0.95999783	0.000133464	0.001318358	nosignificant	1.408726076	2.378615295	2.073956903	0.843383167	0.916953672	1.450254069	1.953766092	1.070196969	solute carrier family 2 member 13 [Source:HGNC Symbol;Acc:HGNC:15956]
ENSG00000134538	SLCO1B1	chr12	21131194	21239796	24.84982934	27.83148292	31.77463758	18.16024789	13.27280302	11.87238208	0.958600089	0.002643963	0.015026343	nosignificant	0.437225711	0.505901423	0.566679835	0.342302158	0.253802326	0.228678981	0.503268989	0.274927821	solute carrier organic anion transporter family member 1B1 [Source:HGNC Symbol;Acc:HGNC:10959]
ENSG00000187134	AKR1C1	chr10	4963253	4983283	131.2338612	148.3873745	109.4296961	52.61552499	81.03672014	66.26704957	0.95844971	1.71E-06	3.20E-05	nosignificant	2.835681644	3.278727704	2.345162563	1.224135943	1.846055889	1.535371199	2.819857304	1.535187677	aldo-keto reductase family 1 member C1 [Source:HGNC Symbol;Acc:HGNC:384]
ENSG00000100077	GRK3	chr22	25564675	25729294	152.8389251	214.8273772	228.323364	115.5147905	94.06087944	97.47555241	0.956708144	2.74E-07	6.45E-06	nosignificant	1.755462765	2.553285765	2.653468336	1.430212023	1.170212875	1.217305474	2.320738955	1.272576791	G protein-coupled receptor kinase 3 [Source:HGNC Symbol;Acc:HGNC:290]
ENSG00000152782	PANK1	chr10	89579497	89645572	243.4043336	267.3213113	254.221061	136.8648833	131.2064973	126.0171794	0.95650806	1.61E-12	1.10E-10	nosignificant	4.528388046	5.089033498	4.72230995	2.721610533	2.605421636	2.521193688	4.779910498	2.616075286	pantothenate kinase 1 [Source:HGNC Symbol;Acc:HGNC:8598]
ENSG00000155966	AFF2	chrX	148500617	149000663	41.60121467	68.20128494	60.41480418	37.21954483	21.19560625	29.46224754	0.953812512	0.000455965	0.0036125	nosignificant	0.329823539	0.569330614	0.49135396	0.320815622	0.188556268	0.257350422	0.463502704	0.255574104	AF4/FMR2 family member 2 [Source:HGNC Symbol;Acc:HGNC:3776]
ENSG00000205923	CEMP1	chr16	2530035	2531417	9.727154938	8.567334462	7.751788301	2.609925489	5.969784538	4.603771629	0.952007186	0.071315018	0.185306739	nosignificant	0.514698229	0.458109744	0.402554597	0.151108149	0.326783895	0.258845065	0.45845419	0.245579036	cementum protein 1 [Source:HGNC Symbol;Acc:HGNC:32553]
ENSG00000124406	ATP8A1	chr4	42408373	42657105	110.8333306	137.6454949	103.7920222	71.43785633	59.25053786	51.30275872	0.951646654	1.25E-06	2.43E-05	nosignificant	1.974600739	2.519088074	1.843438711	1.356962422	1.130303448	0.988625963	2.112375842	1.158630611	ATPase phospholipid transporting 8A1 [Source:HGNC Symbol;Acc:HGNC:13531]
ENSG00000177707	NECTIN3	chr3	111070071	111275563	105.7502158	158.9746701	135.3217035	54.40729718	72.92354354	79.44687986	0.951379297	4.89E-06	7.80E-05	nosignificant	4.290662169	6.694351617	5.549764706	2.410677834	3.186578091	3.493100216	5.511592831	3.030118714	nectin cell adhesion molecule 3 [Source:HGNC Symbol;Acc:HGNC:17664]
ENSG00000286219	NOTCH2NLC	chr1	149390614	149468030	29.3967662	39.27430096	16.9370242	13.42711357	16.86999707	13.76913174	0.950952846	0.005895253	0.028213266	nosignificant	0.549307914	0.753742831	0.306873889	0.268781775	0.332150207	0.2762505	0.536641545	0.292394161	notch 2 N-terminal like C [Source:HGNC Symbol;Acc:HGNC:53924]
ENSG00000091137	SLC26A4	chr7	107660828	107717809	19.92157752	15.19177887	33.64916774	10.73838513	9.872258167	14.83972108	0.950393667	0.013202659	0.052782819	nosignificant	0.694329377	0.540742431	1.202461874	0.407690647	0.377856347	0.558692369	0.812511227	0.448079787	solute carrier family 26 member 4 [Source:HGNC Symbol;Acc:HGNC:8818]
ENSG00000167701	GPT	chr8	144502973	144507174	7.395310135	8.531578137	6.650201617	5.474359427	2.38549101	3.669788176	0.94998712	0.100477215	0.236252187	nosignificant	0.300876063	0.357061669	0.26893771	0.235554596	0.1091585	0.161400018	0.308958481	0.168704371	glutamic--pyruvic transaminase [Source:HGNC Symbol;Acc:HGNC:4552]
ENSG00000153208	MERTK	chr2	111898607	112029561	302.2061595	291.207027	343.9863913	146.2870428	149.1489185	190.1536372	0.949050716	1.20E-10	5.89E-09	nosignificant	5.827426551	5.734921283	6.627505589	3.022965911	3.076767292	3.926595103	6.063284474	3.342109435	MER proto-oncogene, tyrosine kinase [Source:HGNC Symbol;Acc:HGNC:7027]
ENSG00000167751	KLK2	chr19	50861568	50880567	19.27074784	17.07246311	10.12587189	5.269378803	9.290038381	9.249852256	0.948427656	0.020099778	0.072473784	nosignificant	0.823343281	0.732820824	0.413968729	0.241721988	0.410727296	0.414064657	0.656710945	0.355504647	kallikrein related peptidase 2 [Source:HGNC Symbol;Acc:HGNC:6363]
ENSG00000198948	MFAP3L	chr4	169986597	170033031	30.76544363	46.63741204	17.02342188	17.12516735	12.23848098	19.44505197	0.947959287	0.010859095	0.045389807	nosignificant	0.916477178	1.435658605	0.491515218	0.545304638	0.398999933	0.619452685	0.947883667	0.521252419	microfibril associated protein 3 like [Source:HGNC Symbol;Acc:HGNC:29083]
ENSG00000268738	HSFX2	chrX	149592512	149595314	1.534981197	7.420529306	6.549324783	3.640925011	1.578362257	2.759398301	0.947196715	0.253699762	0.452909625	nosignificant	0.030990541	0.193083004	0.166205146	0.097049452	0.044973746	0.074809647	0.130092897	0.072277615	heat shock transcription factor family, X-linked 2 [Source:HGNC Symbol;Acc:HGNC:32701]
ENSG00000196497	IPO4	chr14	24180219	24188869	6.820905097	0.036864853	0.051922368	0	2.625576346	0.904291941	0.946850853	0.488155793	0.690992627	nosignificant	0.208417569	0	0	0	0.075614354	0.027950545	0.069472523	0.034521633	importin 4 [Source:HGNC Symbol;Acc:HGNC:19426]
ENSG00000198780	FAM169A	chr5	74777574	74866966	1829.033176	2418.33768	2175.458944	1186.026721	1034.967199	1112.131538	0.946662724	7.52E-18	1.25E-15	nosignificant	24.50591647	33.12025481	29.08352106	16.98226468	14.79610741	15.99743611	28.90323078	15.9252694	family with sequence similarity 169 member A [Source:HGNC Symbol;Acc:HGNC:29138]
ENSG00000186417	GLDN	chr15	51341655	51408005	195.6594649	244.517651	185.3063803	114.399086	117.4068215	93.58556495	0.941815659	2.21E-08	6.88E-07	nosignificant	4.952687651	6.348865888	4.677536236	3.097073271	3.164257139	2.556531721	5.326363259	2.939287377	gliomedin [Source:HGNC Symbol;Acc:HGNC:29514]
ENSG00000151726	ACSL1	chr4	184755595	184826818	3348.321377	3664.046272	3696.128195	1943.358133	1768.999551	1864.303642	0.941472611	5.80E-27	3.38E-24	nosignificant	61.55924254	68.79016213	67.75213248	38.15984453	34.66328175	36.76894152	66.03384572	36.53068927	acyl-CoA synthetase long chain family member 1 [Source:HGNC Symbol;Acc:HGNC:3569]
ENSG00000133962	CATSPERB	chr14	91580696	91780707	10.20457883	17.03602343	15.36632998	6.2359424	6.614321763	9.27461679	0.939858901	0.032654842	0.104160642	nosignificant	0.392763274	0.699161849	0.61437422	0.269056116	0.284990766	0.395046377	0.568766448	0.31636442	cation channel sperm associated auxiliary subunit beta [Source:HGNC Symbol;Acc:HGNC:20500]
ENSG00000187554	TLR5	chr1	223109404	223143248	38.59168885	22.68643082	31.88250612	15.24213041	19.4640928	13.7174405	0.932540766	0.003002703	0.016550844	nosignificant	0.953853664	0.557144599	0.772669618	0.396720497	0.497461561	0.359774379	0.761222627	0.417985479	toll like receptor 5 [Source:HGNC Symbol;Acc:HGNC:11851]
ENSG00000182747	SLC35D3	chr6	136922301	136925660	22.86444591	14.02936006	17.63439176	8.023095447	9.159883169	11.1052752	0.932392743	0.014369454	0.056349344	nosignificant	0.49407625	0.300885033	0.371898497	0.183225886	0.207554895	0.251089656	0.38895326	0.213956812	solute carrier family 35 member D3 [Source:HGNC Symbol;Acc:HGNC:15621]
ENSG00000125551	PLGLB2	chr2	87748087	87759476	1.602952996	11.58877583	5.548310535	3.608201787	1.535917964	4.654232124	0.929926887	0.220871877	0.41105999	nosignificant	0.03254669	0.31865179	0.145459098	0.101922662	0.047232043	0.130943524	0.165552526	0.093366076	plasminogen like B2 [Source:HGNC Symbol;Acc:HGNC:9073]
ENSG00000106780	MEGF9	chr9	120600811	120714470	786.8628558	961.5127822	949.3704118	476.8196533	431.4212019	508.4938244	0.929901384	5.57E-16	6.82E-14	nosignificant	6.189450444	7.738355256	7.460139964	4.012840794	3.627960726	4.295546184	7.129315221	3.978782568	multiple EGF like domains 9 [Source:HGNC Symbol;Acc:HGNC:3234]
ENSG00000261052	SULT1A3	chr16	30199228	30204310	12.96403139	7.507474365	3.482070187	4.50863451	4.169526454	3.658429634	0.926221455	0.104371564	0.243037327	nosignificant	0.754731341	0.427478814	0.183986102	0.268579987	0.248925634	0.220834484	0.455398752	0.246113368	sulfotransferase family 1A member 3 [Source:HGNC Symbol;Acc:HGNC:11455]
ENSG00000129946	SHC2	chr19	416583	460996	129.0774774	91.30638725	116.5367528	54.72046408	54.92229263	67.4360074	0.925994325	2.71E-06	4.74E-05	nosignificant	4.762761576	3.399294234	4.257188743	2.145787718	2.151774861	2.639265222	4.139748184	2.312275934	SHC adaptor protein 2 [Source:HGNC Symbol;Acc:HGNC:29869]
ENSG00000105808	RASA4	chr7	102573807	102616756	12.19959699	13.83126492	7.854840573	5.36406324	6.743664693	5.50263212	0.92414881	0.051350291	0.144861071	nosignificant	0.415886709	0.481210671	0.260217886	0.195357566	0.241415386	0.200786029	0.385771755	0.21251966	RAS p21 protein activator 4 [Source:HGNC Symbol;Acc:HGNC:23181]
ENSG00000212907	MT-ND4L	chrMT	10470	10766	12709.43793	12190.65849	11596.60075	7214.522892	7073.089665	4951.055575	0.923714719	1.08E-13	9.41E-12	nosignificant	2124.868816	2080.594287	1932.317443	1287.894753	1259.441005	887.9018471	2045.926848	1145.079202	mitochondrially encoded NADH:ubiquinone oxidoreductase core subunit 4L [Source:HGNC Symbol;Acc:HGNC:7460]
ENSG00000183091	NEB	chr2	151485336	151734487	210.0069221	294.7218873	238.9548729	143.344856	119.0431203	129.7865071	0.923548511	2.37E-08	7.32E-07	nosignificant	1.059065284	1.530381646	1.208363528	0.775487638	0.64641253	0.706805829	1.265936819	0.709568666	nebulin [Source:HGNC Symbol;Acc:HGNC:7720]
ENSG00000189362	NEMP2	chr2	190504338	190534722	190.5896878	228.5500324	178.6671296	108.9470521	107.0623527	99.29670736	0.922305612	5.13E-09	1.86E-07	nosignificant	5.939463796	7.298711046	5.54874312	3.629985211	3.558979026	3.330017345	6.262305987	3.506327194	nuclear envelope integral membrane protein 2 [Source:HGNC Symbol;Acc:HGNC:33700]
ENSG00000198342	ZNF442	chr19	12345944	12365905	10.98106863	10.68740749	8.868629941	2.573304048	4.975398937	8.406879029	0.921201196	0.079476235	0.198952712	nosignificant	0.245564991	0.242851504	0.19510931	0.064083931	0.118788695	0.197593954	0.227841935	0.126822193	zinc finger protein 442 [Source:HGNC Symbol;Acc:HGNC:20877]
ENSG00000136147	PHF11	chr13	49495610	49528981	305.2216377	309.039875	271.0642362	152.8541808	143.2919406	171.5167641	0.920677366	1.93E-11	1.10E-09	nosignificant	16.52606024	17.07201104	14.59382571	8.833297345	8.283203841	9.933221674	16.06396566	9.016574287	PHD finger protein 11 [Source:HGNC Symbol;Acc:HGNC:17024]
ENSG00000203727	SAMD5	chr6	147508690	147737547	272.9602903	442.885686	280.2089558	131.3437349	178.1136724	217.0605115	0.918827795	1.73E-05	0.000231562	nosignificant	4.007427387	6.697895088	4.116908063	2.086866498	2.802547031	3.428849705	4.940743512	2.772754411	sterile alpha motif domain containing 5 [Source:HGNC Symbol;Acc:HGNC:21180]
ENSG00000151790	TDO2	chr4	155854738	155920406	11.53591814	23.33731163	15.47494406	5.232003587	8.302964399	13.04996649	0.917987291	0.028683214	0.094300023	nosignificant	0.502609189	1.093521816	0.698843636	0.262327071	0.405217164	0.629105018	0.764991547	0.432216418	tryptophan 2,3-dioxygenase [Source:HGNC Symbol;Acc:HGNC:11708]
ENSG00000118849	RARRES1	chr3	158696892	158732489	29.24175486	23.62777256	27.48836232	13.45510974	19.65485983	9.029423525	0.917936855	0.004230963	0.021756782	nosignificant	2.011358552	1.641034802	1.872760873	0.984177558	1.398640206	0.674350143	1.841718076	1.019055969	retinoic acid receptor responder 1 [Source:HGNC Symbol;Acc:HGNC:9867]
ENSG00000171681	ATF7IP	chr12	14365632	14502935	1315.587878	1672.659049	1431.827742	779.9269099	850.0072139	710.3497316	0.917346404	2.52E-16	3.29E-14	nosignificant	30.96974295	40.25332266	33.6271058	19.62777955	21.31776919	17.96274188	34.95005714	19.63609687	activating transcription factor 7 interacting protein [Source:HGNC Symbol;Acc:HGNC:20092]
ENSG00000172123	SLFN12	chr17	35411060	35433283	19.83103485	26.60658088	18.83624871	10.75291512	13.52262567	10.06963044	0.917110233	0.009715628	0.04160317	nosignificant	0.690395499	0.960140598	0.655678516	0.405380785	0.500954024	0.381924794	0.768738204	0.429419867	schlafen family member 12 [Source:HGNC Symbol;Acc:HGNC:25500]
ENSG00000186472	PCLO	chr7	82754012	83162930	276.7485194	368.3253506	242.8646766	178.6029547	133.713905	159.3036491	0.912636862	3.23E-07	7.42E-06	nosignificant	2.646460547	3.611759774	2.312968139	1.823274425	1.3740695	1.637329957	2.85706282	1.61155796	piccolo presynaptic cytomatrix protein [Source:HGNC Symbol;Acc:HGNC:13406]
ENSG00000165376	CLDN2	chrX	106900164	106930861	4.992612933	8.46659958	3.403591028	1.737100636	5.203078311	1.794258572	0.910861694	0.208919007	0.395192784	nosignificant	0.094351379	0.167955837	0.0632519	0.036933647	0.102692666	0.037959934	0.108519705	0.059195416	claudin 2 [Source:HGNC Symbol;Acc:HGNC:2041]
ENSG00000116833	NR5A2	chr1	200027614	200177420	5.875019159	2.181661625	2.257966986	0	4.413402039	0.884696666	0.90958222	0.352067806	0.557520268	nosignificant	0.110255886	0.039253522	0.039420837	0	0.080002158	0.017743487	0.062976748	0.032581882	nuclear receptor subfamily 5 group A member 2 [Source:HGNC Symbol;Acc:HGNC:7984]
ENSG00000105550	FGF21	chr19	48755524	48758333	24.05073464	15.09052554	17.66460055	12.71851924	10.01697671	7.261764253	0.906069018	0.013492818	0.053632096	nosignificant	1.087989336	0.677859262	0.777998374	0.596247571	0.473669921	0.350180395	0.847948991	0.473365962	fibroblast growth factor 21 [Source:HGNC Symbol;Acc:HGNC:3678]
ENSG00000204616	TRIM31	chr6	30102897	30113090	130.6526507	112.4538445	114.5668391	64.79966356	59.9616532	66.35115693	0.902041245	1.85E-07	4.63E-06	nosignificant	7.476183601	6.529836926	6.495215783	3.938516064	3.650300306	4.047956865	6.833745437	3.878924411	tripartite motif containing 31 [Source:HGNC Symbol;Acc:HGNC:16289]
ENSG00000162643	WDR63	chr1	84999147	85133138	4.889701807	7.392960802	1.225638786	3.65830786	1.60076834	1.81481042	0.900318404	0.308600087	0.508692509	nosignificant	0.110325763	0.171843	0.024653638	0.086373573	0.040026431	0.044386831	0.102274134	0.056928945	dynein axonemal intermediate chain 3 [Source:HGNC Symbol;Acc:HGNC:30711]
ENSG00000039537	C6	chr5	41142116	41261438	1.412291604	7.347627051	1.190964509	0	5.345726026	0	0.899359268	0.457468287	0.662567369	nosignificant	0.043959165	0.27388253	0.039292847	0	0.191381786	0	0.119044847	0.063793929	complement C6 [Source:HGNC Symbol;Acc:HGNC:1339]
ENSG00000082196	C1QTNF3	chr5	34019448	34043832	20.26897561	14.96343434	7.960758969	8.109929864	9.317613637	5.438402812	0.898819273	0.035371562	0.110580459	nosignificant	0.705562567	0.517167829	0.259686106	0.292437501	0.331267792	0.200375703	0.494138834	0.274693665	C1q and TNF related 3 [Source:HGNC Symbol;Acc:HGNC:14326]
ENSG00000163359	COL6A3	chr2	237324003	237414207	7.097137926	4.292547919	2.299422358	0.82979469	0	6.631080727	0.898475016	0.285548408	0.486817703	nosignificant	0.071975668	0.042708203	0.021445122	0.009391574	0	0.067567786	0.045376331	0.02565312	collagen type VI alpha 3 chain [Source:HGNC Symbol;Acc:HGNC:2213]
ENSG00000242689	CNTF	chr11	58622665	58625733	17.04152485	17.07221929	12.24586005	5.257090358	12.92292139	6.370692319	0.898269619	0.02777236	0.092128344	nosignificant	0.448466687	0.456182889	0.314962538	0.150472573	0.348652938	0.180429436	0.406537372	0.226518316	ciliary neurotrophic factor [Source:HGNC Symbol;Acc:HGNC:2169]
ENSG00000102804	TSC22D1	chr13	44432143	44577147	10957.96529	10828.87851	11465.14717	5934.517729	6096.86079	5815.569357	0.897725077	6.07E-29	4.01E-26	nosignificant	293.7806194	296.3840799	306.3809688	169.9112408	174.1154702	167.2205929	298.848556	170.415768	TSC22 domain family member 1 [Source:HGNC Symbol;Acc:HGNC:16826]
ENSG00000108830	RND2	chr17	43025231	43032041	12.46247579	11.84645877	18.52209515	3.413022605	13.90658256	5.438648066	0.896838657	0.051956825	0.146284332	nosignificant	0.261154748	0.255686305	0.396835862	0.081782779	0.303192062	0.126082954	0.304558972	0.170352598	Rho family GTPase 2 [Source:HGNC Symbol;Acc:HGNC:18315]
ENSG00000073464	CLCN4	chrX	10156975	10237660	567.5828805	676.747824	560.4768587	316.5502593	371.4037895	281.2528653	0.896410442	5.21E-12	3.24E-10	nosignificant	9.673010342	11.7961488	9.525801397	5.7698734	6.730127945	5.155233038	10.33165351	5.885078127	chloride voltage-gated channel 4 [Source:HGNC Symbol;Acc:HGNC:2022]
ENSG00000150873	C2orf50	chr2	11133128	11151317	11.50844996	20.21732726	17.57001484	7.109510835	13.77969424	5.399341822	0.895254934	0.031504937	0.101495106	nosignificant	0.123473683	0.232007674	0.196207651	0.085926243	0.159276533	0.066235427	0.183896336	0.103812734	chromosome 2 open reading frame 50 [Source:HGNC Symbol;Acc:HGNC:26324]
ENSG00000143147	GPR161	chr1	168079543	168137667	591.8682115	613.0152762	633.67781	324.6728081	384.07674	279.3321068	0.894970169	6.26E-13	4.66E-11	nosignificant	6.931085238	7.333742876	7.40356253	4.064109003	4.778808168	3.517507111	7.222796881	4.120141427	G protein-coupled receptor 161 [Source:HGNC Symbol;Acc:HGNC:23694]
ENSG00000136237	RAPGEF5	chr7	22118236	22357154	30.82694623	25.85212085	40.39846534	19.89768347	15.74750639	16.53518516	0.890828738	0.002543096	0.014606205	nosignificant	0.600151722	0.512801333	0.793938451	0.413473493	0.330959283	0.347696847	0.635630502	0.364043207	Rap guanine nucleotide exchange factor 5 [Source:HGNC Symbol;Acc:HGNC:16862]
ENSG00000147606	SLC26A7	chr8	91209494	91398155	16.57219071	34.9620329	18.9034415	7.883226188	15.23582768	14.80371152	0.888114102	0.019589587	0.071260469	nosignificant	0.263491762	0.595325499	0.307990042	0.142813789	0.264725704	0.260946136	0.388935768	0.222828543	solute carrier family 26 member 7 [Source:HGNC Symbol;Acc:HGNC:14467]
ENSG00000002726	AOC1	chr7	150824627	150861504	2564.56483	1787.318615	2161.27308	1126.939198	1291.466877	1104.496945	0.886204756	6.12E-13	4.58E-11	nosignificant	62.57247259	44.45851615	52.50820641	29.34111757	33.50956964	28.88085736	53.17973172	30.57718152	amine oxidase copper containing 1 [Source:HGNC Symbol;Acc:HGNC:80]
ENSG00000140505	CYP1A2	chr15	74748845	74756607	3.558109783	1.107895734	2.211820045	0	3.55641968	0	0.886079549	0.382239779	0.590301111	nosignificant	0.058359581	0.017314413	0.034776428	0	0.056461293	0	0.036816807	0.018820431	cytochrome P450 family 1 subfamily A member 2 [Source:HGNC Symbol;Acc:HGNC:2596]
ENSG00000104361	NIPAL2	chr8	98189826	98294393	614.7362936	594.9304166	627.1252762	318.2632346	336.9574194	338.8711434	0.885273505	4.13E-17	6.14E-15	nosignificant	19.43006289	19.1923488	19.75947494	10.74839669	11.34074132	11.48395542	19.46062888	11.19103115	NIPA like domain containing 2 [Source:HGNC Symbol;Acc:HGNC:25854]
ENSG00000165168	CYBB	chrX	37780059	37813461	48.22080487	39.55012294	26.81666636	20.6853485	22.70951519	18.32897072	0.885035636	0.00217249	0.012922572	nosignificant	1.015033783	0.835678224	0.54437204	0.456932749	0.497146272	0.408373639	0.798361349	0.454150887	cytochrome b-245 beta chain [Source:HGNC Symbol;Acc:HGNC:2578]
ENSG00000228253	MT-ATP8	chrMT	8366	8572	1296.608639	1033.846842	1120.38795	678.7542894	663.3740708	525.9732429	0.884703909	4.13E-13	3.23E-11	nosignificant	311.4067255	253.0674578	267.8268799	173.7471182	169.3617861	135.4707539	277.4336877	159.5265528	mitochondrially encoded ATP synthase membrane subunit 8 [Source:HGNC Symbol;Acc:HGNC:7415]
ENSG00000144130	NT5DC4	chr2	112721486	112742879	37.03137123	41.67115684	39.61850033	34.81580146	11.02112201	18.30764393	0.883029394	0.008666163	0.038147393	nosignificant	1.816920561	2.102307055	1.948862726	1.801781924	0.615237273	0.974657164	1.956030114	1.130558787	5'-nucleotidase domain containing 4 [Source:HGNC Symbol;Acc:HGNC:27678]
ENSG00000205269	TMEM170B	chr6	11537749	11583524	52.33966478	113.8880722	91.20022765	56.13378945	45.92018082	37.48399962	0.880757433	0.001994267	0.012075381	nosignificant	0.280960917	0.652623471	0.508398443	0.332627146	0.273479428	0.226075297	0.480660944	0.277393957	transmembrane protein 170B [Source:HGNC Symbol;Acc:HGNC:34244]
ENSG00000007001	UPP2	chr2	157876702	158136154	4.651431153	1.107911311	1.153356872	0	1.702340044	1.862228228	0.880546325	0.376516434	0.584110319	nosignificant	0.144548998	0.032164141	0.032301237	0	0.052442696	0.0581557	0.069671459	0.036866132	uridine phosphorylase 2 [Source:HGNC Symbol;Acc:HGNC:23061]
ENSG00000102349	KLF8	chrX	56232356	56291531	2.830541211	13.6797991	4.520227427	3.578022454	7.877850709	0	0.875198213	0.280587864	0.480973016	nosignificant	0.02367032	0.136941265	0.042315374	0.037062786	0.077288798	0	0.06764232	0.038117195	Kruppel like factor 8 [Source:HGNC Symbol;Acc:HGNC:6351]
ENSG00000069535	MAOB	chrX	43766610	43882450	239.5473745	168.5458877	240.5456398	126.1525416	115.2191611	112.1957372	0.87420196	4.25E-07	9.38E-06	nosignificant	9.545780136	6.805685315	9.533745063	5.338107748	4.876793428	4.781040091	8.628403505	4.998647089	monoamine oxidase B [Source:HGNC Symbol;Acc:HGNC:6834]
ENSG00000114698	PLSCR4	chr3	146192335	146251179	12.58349355	18.12040336	16.48445502	6.182068206	8.327979009	11.14274952	0.873716212	0.026307676	0.088784021	nosignificant	0.406724985	0.615412948	0.545325963	0.222896288	0.295121446	0.392725677	0.522487965	0.303581137	phospholipid scramblase 4 [Source:HGNC Symbol;Acc:HGNC:16497]
ENSG00000186952	TMEM232	chr5	110289233	110738956	102.5223135	124.9762714	114.4445252	61.13152926	45.04714077	80.60784779	0.87306943	3.61E-05	0.000433805	nosignificant	3.556240811	4.461858433	3.983001521	2.281003365	1.709919545	2.999435455	4.000366921	2.330119455	transmembrane protein 232 [Source:HGNC Symbol;Acc:HGNC:37270]
ENSG00000263874	LINC00672	chr17	38925168	38929384	103.917034	113.0961572	75.42288164	55.86054921	61.50396081	42.03963414	0.872837749	6.88E-05	0.000754337	nosignificant	1.402716478	1.556946517	1.003053158	0.801025989	0.874125422	0.610823875	1.320905385	0.761991762	long intergenic non-protein coding RNA 672 [Source:HGNC Symbol;Acc:HGNC:44353]
ENSG00000188089	PLA2G4E	chr15	41981582	42051190	23.23826511	21.42484464	22.02441418	8.844559204	12.56188623	14.82764822	0.871475518	0.010641316	0.044622977	nosignificant	0.341884422	0.320311524	0.321676823	0.140873614	0.195846984	0.231660982	0.32795759	0.189460527	phospholipase A2 group IVE [Source:HGNC Symbol;Acc:HGNC:24791]
ENSG00000182264	IZUMO1	chr19	48740852	48746909	106.3933445	86.9104682	107.6436838	52.07315966	59.62095643	52.4048105	0.871261765	3.58E-06	5.97E-05	nosignificant	4.78833247	3.967956655	4.821200403	2.49917681	2.835458604	2.524335642	4.525829843	2.619657018	izumo sperm-egg fusion 1 [Source:HGNC Symbol;Acc:HGNC:28539]
ENSG00000154153	RETREG1	chr5	16473038	16617058	135.5926687	120.9545318	116.8380883	78.61487846	72.09585677	53.01734476	0.871203607	2.74E-06	4.76E-05	nosignificant	4.272231024	3.871034572	3.646713794	2.621530696	2.401762832	1.79625067	3.92999313	2.2731814	reticulophagy regulator 1 [Source:HGNC Symbol;Acc:HGNC:25964]
ENSG00000127578	WFIKKN1	chr16	629239	634117	95.72151541	92.07861835	98.95140552	54.0333229	47.3453198	55.32140229	0.870918166	2.20E-06	3.95E-05	nosignificant	1.386734	1.360861314	1.430227533	0.835129367	0.735314846	0.858335373	1.392607616	0.809593195	WAP, follistatin/kazal, immunoglobulin, kunitz and netrin domain containing 1 [Source:HGNC Symbol;Acc:HGNC:30912]
ENSG00000198478	SH3BGRL2	chr6	79631329	79703655	1171.364806	1583.830921	1398.595423	742.0299679	779.2338902	753.9725704	0.868685371	2.00E-14	1.96E-12	nosignificant	12.61434171	17.44791774	15.03769614	8.549280832	8.951329024	8.722938114	15.03331853	8.741182657	SH3 domain binding glutamate rich protein like 2 [Source:HGNC Symbol;Acc:HGNC:15567]
ENSG00000139946	PELI2	chr14	56117814	56301524	2.454449401	2.149211117	2.211785097	2.778621973	0	0.904267348	0.868312603	0.569226688	0.746768742	nosignificant	0.050751689	0.045171796	0.045364337	0.059599924	0	0.020418682	0.047095941	0.026672869	pellino E3 ubiquitin protein ligase family member 2 [Source:HGNC Symbol;Acc:HGNC:8828]
ENSG00000280987	MATR3	chr5	139273752	139331671	2.454416717	4.214551653	0.051849928	1.823813251	0.794159792	0.904275549	0.868213693	0.375518263	0.583184906	nosignificant	0.058026098	0.10329284	0	0.045428386	0.021051996	0.02334536	0.053772979	0.029941914	matrin 3 [Source:NCBI gene (formerly Entrezgene);Acc:9782]
ENSG00000185774	KCNIP4	chr4	20728606	21948772	3.983123356	13.67987712	3.456439669	4.524517805	4.1961298	2.715022048	0.867800856	0.18478826	0.361899856	nosignificant	0.128448495	0.495413656	0.114813534	0.167602971	0.155337992	0.103356125	0.246225228	0.14209903	potassium voltage-gated channel interacting protein 4 [Source:HGNC Symbol;Acc:HGNC:30083]
ENSG00000198938	MT-CO3	chrMT	9207	9990	133722.366	106788.2567	113613.872	59546.41664	80674.6278	53885.18666	0.867406462	1.43E-10	6.95E-09	nosignificant	8469.064417	6904.342429	7171.82519	4027.348133	5442.467388	3660.072987	7515.077345	4376.629502	mitochondrially encoded cytochrome c oxidase III [Source:HGNC Symbol;Acc:HGNC:7422]
ENSG00000135333	EPHA7	chr6	93240020	93419559	168.7297329	241.4499209	235.1363239	130.769842	122.200366	100.9205146	0.866397177	1.48E-06	2.81E-05	nosignificant	1.948301618	2.881658936	2.740281129	1.626257188	1.517644514	1.267993908	2.523413894	1.47063187	EPH receptor A7 [Source:HGNC Symbol;Acc:HGNC:3390]
ENSG00000164266	SPINK1	chr5	147824568	147831786	2.754041903	5.375322342	9.726619764	4.557822609	4.252001363	0.841955022	0.865252149	0.170484556	0.341058982	nosignificant	0.185189674	0.4120725	0.74489206	0.362460529	0.335936114	0.074506467	0.447384745	0.25763437	serine peptidase inhibitor Kazal type 1 [Source:HGNC Symbol;Acc:HGNC:11244]
ENSG00000184719	RNLS	chr10	88273864	88584530	44.06671322	49.04588558	34.40794463	14.95116407	24.29959291	30.63509242	0.864625835	0.002393283	0.013951629	nosignificant	1.420587112	1.615623111	1.093430357	0.525192161	0.830354006	1.047819577	1.37654686	0.801121915	renalase, FAD dependent amine oxidase [Source:HGNC Symbol;Acc:HGNC:25641]
ENSG00000177374	HIC1	chr17	2054154	2063241	13.41863463	11.79321116	12.12615609	3.447045939	7.574466136	9.300558403	0.862625808	0.054481154	0.151497328	nosignificant	0.288879927	0.25711903	0.258214978	0.082241044	0.171501178	0.211315756	0.268071312	0.155019326	HIC ZBTB transcriptional repressor 1 [Source:HGNC Symbol;Acc:HGNC:4909]
ENSG00000142619	PADI3	chr1	17249098	17284233	64.38849354	47.2750408	56.11892029	40.91341397	25.56075651	25.61322848	0.862367899	0.000628338	0.004675571	nosignificant	1.01259089	0.748217185	0.870948321	0.673092272	0.429753832	0.430450659	0.877252132	0.511098921	peptidyl arginine deiminase 3 [Source:HGNC Symbol;Acc:HGNC:18337]
ENSG00000163586	FABP1	chr2	88122982	88128062	5500.694829	4238.187854	5143.179245	2585.975311	2791.080031	2812.694035	0.86151281	6.48E-17	9.28E-15	nosignificant	219.7896011	172.8077578	204.7831923	110.3273864	118.7566324	120.492482	199.1268504	116.5255003	fatty acid binding protein 1 [Source:HGNC Symbol;Acc:HGNC:3555]
ENSG00000164049	FBXW12	chr3	48372219	48401259	6.03472379	3.264351327	5.482941485	0.819034729	3.392780477	3.719336454	0.856169358	0.240868578	0.437785562	nosignificant	0.191234786	0.102125689	0.170934985	0.029943381	0.111008644	0.123101708	0.154765153	0.088017911	F-box and WD repeat domain containing 12 [Source:HGNC Symbol;Acc:HGNC:20729]
ENSG00000047457	CP	chr3	149162410	149221829	0.108041564	0.036804453	6.383409535	2.77864264	0.794165056	0	0.854801714	0.47707276	0.681083842	nosignificant	0	0	0.206417762	0.09039761	0.027927475	0	0.068805921	0.039441695	ceruloplasmin [Source:HGNC Symbol;Acc:HGNC:2295]
ENSG00000197580	BCO2	chr11	112175510	112224699	18.95431789	39.15909311	16.83032004	17.24657621	17.8596751	6.19725138	0.853464112	0.053028397	0.148409121	nosignificant	0.65466407	1.43729471	0.585170697	0.649209389	0.665037997	0.245828644	0.892376492	0.520025344	beta-carotene oxygenase 2 [Source:HGNC Symbol;Acc:HGNC:18503]
ENSG00000261857	MIA	chr19	40771648	40777490	4.924962738	6.3745183	3.375250636	1.749917695	2.480279981	3.719313124	0.852126215	0.314461393	0.515297833	nosignificant	0.546434106	0.729534632	0.366322104	0.213900474	0.297371251	0.439688389	0.547430281	0.316986704	MIA SH3 domain containing [Source:HGNC Symbol;Acc:HGNC:7076]
ENSG00000139209	SLC38A4	chr12	46764761	46832408	40.69535836	56.81299232	86.08213704	37.00195343	33.38769784	31.2119924	0.851574926	0.003014242	0.016603498	nosignificant	0.985182865	1.4523109	2.173992425	0.988222351	0.893566298	0.84227321	1.537162063	0.90802062	solute carrier family 38 member 4 [Source:HGNC Symbol;Acc:HGNC:14679]
ENSG00000055118	KCNH2	chr7	150944961	150978321	1933.726651	1319.824525	1607.776296	872.4285957	1001.54893	819.9095241	0.851243736	8.27E-11	4.20E-09	nosignificant	29.96056143	20.83640935	24.79460695	14.4184517	16.49062123	13.61218527	25.19719258	14.8404194	potassium voltage-gated channel subfamily H member 2 [Source:HGNC Symbol;Acc:HGNC:6251]
ENSG00000119125	GDA	chr9	72114595	72257193	1928.485607	2208.854143	1986.438287	1129.851802	1174.688246	1093.560033	0.849716494	2.09E-20	4.66E-18	nosignificant	40.01544724	46.81536374	41.09535726	25.04638625	25.96735602	24.34866362	42.64205608	25.12080196	guanine deaminase [Source:HGNC Symbol;Acc:HGNC:4212]
ENSG00000134215	VAV3	chr1	107571161	107965180	403.2918959	450.2861228	452.0967575	232.8327548	242.4027859	249.5962158	0.84937903	7.23E-13	5.36E-11	nosignificant	12.07503814	13.79474317	13.52447929	7.464803424	7.746625893	8.027700425	13.1314202	7.74637658	vav guanine nucleotide exchange factor 3 [Source:HGNC Symbol;Acc:HGNC:12659]
ENSG00000107165	TYRP1	chr9	12685439	12710285	13.20249154	8.612021666	8.868908788	9.175381418	4.047050153	3.605523923	0.848333555	0.115462061	0.260742946	nosignificant	0.67154452	0.434699326	0.436552194	0.477953965	0.221488941	0.196494009	0.514265347	0.298645638	tyrosinase related protein 1 [Source:HGNC Symbol;Acc:HGNC:12450]
ENSG00000105675	ATP4A	chr19	35550031	35563658	2.672580434	5.340234971	6.531139838	4.593469982	1.578373829	1.804307139	0.848215324	0.321212603	0.523401386	nosignificant	0.072403331	0.161107371	0.194152892	0.141710653	0.052536177	0.058259365	0.142554531	0.084168731	ATPase H+/K+ transporting subunit alpha [Source:HGNC Symbol;Acc:HGNC:819]
ENSG00000171817	ZNF540	chr19	37551406	37614179	17.14256021	17.10634576	15.46110835	13.71748974	6.474569142	7.292256688	0.847888092	0.032083421	0.102726498	nosignificant	0.444725568	0.452377401	0.397517417	0.373043319	0.184397049	0.204484902	0.431540129	0.25397509	zinc finger protein 540 [Source:HGNC Symbol;Acc:HGNC:25331]
ENSG00000186115	CYP4F2	chr19	15878023	15898077	818.0970323	635.9200849	716.4359735	403.0196272	394.3585671	407.8953926	0.847776197	3.13E-13	2.50E-11	nosignificant	32.40406455	25.646395	28.22721808	17.01394342	16.61364562	17.29155105	28.75922588	16.9730467	cytochrome P450 family 4 subfamily F member 2 [Source:HGNC Symbol;Acc:HGNC:2645]
ENSG00000152766	ANKRD22	chr10	88819896	88851844	1313.400495	1259.472776	1497.086813	816.3656845	791.9781554	653.0910211	0.847481817	2.48E-14	2.38E-12	nosignificant	30.2376257	29.60446572	34.37843464	20.06666221	19.41841623	16.14468057	31.40684202	18.543253	ankyrin repeat domain 22 [Source:HGNC Symbol;Acc:HGNC:28321]
ENSG00000171951	SCG2	chr2	223596940	223602361	67.57090798	68.47421853	69.30807478	34.95703452	36.67694308	42.48290954	0.845978278	5.01E-05	0.00057731	nosignificant	2.818340752	2.91895662	2.885595315	1.56458572	1.636000399	1.89668776	2.874297562	1.699091293	secretogranin II [Source:HGNC Symbol;Acc:HGNC:10575]
ENSG00000166839	ANKDD1A	chr15	64911902	64958691	2.585137839	1.142666876	7.515263408	0	5.307268278	0.875578942	0.845660883	0.439743061	0.64544209	nosignificant	0.073362315	0.032648249	0.229511862	0	0.15969606	0.029515506	0.111840809	0.063070522	ankyrin repeat and death domain containing 1A [Source:HGNC Symbol;Acc:HGNC:28002]
ENSG00000213085	CFAP45	chr1	159872364	159900165	47.61647234	38.66242511	47.2243886	24.26093991	29.59617956	20.09759801	0.844344399	0.000887549	0.006298732	nosignificant	1.786593015	1.46784562	1.760733162	0.968341919	1.163399805	0.810944074	1.671723932	0.980895266	cilia and flagella associated protein 45 [Source:HGNC Symbol;Acc:HGNC:17229]
ENSG00000187867	PALM3	chr19	14053363	14062076	468.2249123	370.4320192	372.3139681	201.0726691	287.7846423	185.4156153	0.844213629	6.31E-07	1.35E-05	nosignificant	9.92564665	7.980920616	7.829622088	4.544770935	6.431111811	4.212293315	8.578729785	5.062725353	paralemmin 3 [Source:HGNC Symbol;Acc:HGNC:33274]
ENSG00000066230	SLC9A3	chr5	470456	524449	208.0938609	137.1652588	110.9144645	91.96998942	87.90732702	74.32063025	0.844035447	0.000259027	0.00229541	nosignificant	3.032266575	2.008471887	1.575806892	1.407806764	1.343161233	1.149029423	2.205515118	1.29999914	solute carrier family 9 member A3 [Source:HGNC Symbol;Acc:HGNC:11073]
ENSG00000148346	LCN2	chr9	128149071	128153453	10470.00063	7294.716469	8078.626311	5119.924251	4422.480122	4857.349553	0.84369253	3.58E-12	2.25E-10	nosignificant	772.6825898	549.3782404	594.0416411	403.3574948	347.630085	384.3346914	638.7008238	378.4407571	lipocalin 2 [Source:HGNC Symbol;Acc:HGNC:6526]
ENSG00000146859	TMEM140	chr7	135148072	135166215	105.7314387	174.7305057	118.1096288	86.77187824	69.10678275	66.08431706	0.843543284	0.000150644	0.001458404	nosignificant	4.333748317	7.442270725	4.876324537	3.831950915	3.07059664	2.953822917	5.550781193	3.285456824	transmembrane protein 140 [Source:HGNC Symbol;Acc:HGNC:21870]
ENSG00000158292	GPR153	chr1	6247353	6261098	2612.659114	2006.357791	2114.269254	1292.881331	1316.088049	1144.891119	0.842466664	2.24E-14	2.17E-12	nosignificant	30.92813134	24.22079306	24.92078165	16.327923	16.57581447	14.5277317	26.68990202	15.81048972	G protein-coupled receptor 153 [Source:HGNC Symbol;Acc:HGNC:23618]
ENSG00000259030	FPGT-TNNI3K	chr1	74198235	74544393	44.55394373	48.17419104	54.82873743	18.53479191	30.28095253	33.33888521	0.842374118	0.000953244	0.006653232	nosignificant	0.814476978	0.906161657	1.011137879	0.371962837	0.590988093	0.655369177	0.910592171	0.539440035	FPGT-TNNI3K readthrough [Source:HGNC Symbol;Acc:HGNC:42952]
ENSG00000139865	TTC6	chr14	37595847	38041442	15.55731678	30.87330865	29.55164801	16.28511679	15.1066455	10.93032474	0.841429099	0.018085345	0.067288123	nosignificant	0.377064896	0.811053887	0.758337765	0.442803766	0.410399931	0.303405397	0.64881885	0.385536365	tetratricopeptide repeat domain 6 [Source:HGNC Symbol;Acc:HGNC:19739]
ENSG00000198886	MT-ND4	chrMT	10760	12137	222179.3102	196887.6565	196360.5454	105703.9736	137004.7383	100916.3204	0.840749133	1.63E-13	1.35E-11	nosignificant	8005.675028	7242.449055	7052.12053	4067.429582	5258.584004	3899.820313	7433.414871	4408.6113	mitochondrially encoded NADH:ubiquinone oxidoreductase core subunit 4 [Source:HGNC Symbol;Acc:HGNC:7459]
ENSG00000157111	TMEM171	chr5	73120569	73131809	3.707095827	4.26848861	3.329613754	0.841136883	5.30728365	0	0.837963125	0.375714277	0.583342817	nosignificant	0.146695191	0.174089056	0.131123321	0.038282348	0.212885358	0	0.150635856	0.083722569	transmembrane protein 171 [Source:HGNC Symbol;Acc:HGNC:27031]
ENSG00000153707	PTPRD	chr9	8314246	10612723	245.8110954	273.6799928	248.8247226	158.6816411	169.0079773	102.3806209	0.836255364	2.18E-06	3.93E-05	nosignificant	2.358784468	2.687293396	2.382488246	1.625080487	1.720102151	1.062878165	2.476188703	1.469353601	protein tyrosine phosphatase receptor type D [Source:HGNC Symbol;Acc:HGNC:9668]
ENSG00000113161	HMGCR	chr5	75336329	75362101	8527.289789	10035.84743	10270.96839	5640.661948	5195.219988	5322.157439	0.835604948	2.65E-19	5.29E-17	nosignificant	322.40944	387.4484531	387.150478	227.7820118	209.2950047	215.8530093	365.669457	217.6433419	3-hydroxy-3-methylglutaryl-CoA reductase [Source:HGNC Symbol;Acc:HGNC:5006]
ENSG00000102032	RENBP	chrX	153935269	153944687	3.424170593	0.018577318	0.026160697	1.861274923	0	0	0.835056143	1	1	nosignificant	0.231077381	0	0	0.120606335	0	0	0.077025794	0.040202112	renin binding protein [Source:HGNC Symbol;Acc:HGNC:9959]
ENSG00000154479	CCDC173	chr2	169645425	169694405	31.98673055	32.11710139	34.06904965	20.79675475	14.78153772	19.36535179	0.835044883	0.003117185	0.017008938	nosignificant	1.554575538	1.596528193	1.656777695	1.076639382	0.780927838	1.010334016	1.602627142	0.955967079	coiled-coil domain containing 173 [Source:HGNC Symbol;Acc:HGNC:25064]
ENSG00000047644	WWC3	chrX	10015254	10144474	654.8877493	647.174243	600.0182554	353.5011469	348.3790709	364.662463	0.834323261	2.60E-15	2.92E-13	nosignificant	8.696934803	8.769951423	7.933878099	5.010965952	4.92788915	5.189521818	8.466921442	5.042792307	WWC family member 3 [Source:HGNC Symbol;Acc:HGNC:29237]
ENSG00000170011	MYRIP	chr3	39808914	40260321	5.916894433	4.268556834	1.202928124	4.632420019	0.73279017	0.875517617	0.832934796	0.382658912	0.590604874	nosignificant	0.094110909	0.06701111	0.016824185	0.073679033	0.013657458	0.015145275	0.059315402	0.034160589	myosin VIIA and Rab interacting protein [Source:HGNC Symbol;Acc:HGNC:19156]
ENSG00000089041	P2RX7	chr12	121132819	121188032	2.585022242	6.3333272	2.272045636	0.841096239	3.452662146	1.825785049	0.828330909	0.367545206	0.57471531	nosignificant	0.061886646	0.16524756	0.055317304	0.024225396	0.089810447	0.049797111	0.094150503	0.054610985	purinergic receptor P2X 7 [Source:HGNC Symbol;Acc:HGNC:8537]
ENSG00000136383	ALPK3	chr15	84817356	84873479	32.96661067	23.72970567	36.11086568	18.01206528	18.45644587	15.58214583	0.826113437	0.004819283	0.024174399	nosignificant	0.306738742	0.222456144	0.335106516	0.177884787	0.181354137	0.155403569	0.288100467	0.171547498	alpha kinase 3 [Source:HGNC Symbol;Acc:HGNC:17574]
ENSG00000163637	PRICKLE2	chr3	64092236	64445476	14.83581143	11.88681353	20.69440928	9.940240633	5.5990589	11.12982492	0.8260063	0.040859046	0.122166695	nosignificant	0.165526111	0.135050068	0.234262585	0.118790551	0.070062112	0.133190642	0.178279588	0.107347768	prickle planar cell polarity protein 2 [Source:HGNC Symbol;Acc:HGNC:20340]
ENSG00000166866	MYO1A	chr12	57028517	57051198	25.54732601	24.56481954	18.87873621	6.006659804	19.77080388	12.88003017	0.82571899	0.02397949	0.082823358	nosignificant	0.843981173	0.822731558	0.610697932	0.220249762	0.67071994	0.452739825	0.759136888	0.447903176	myosin IA [Source:HGNC Symbol;Acc:HGNC:7595]
ENSG00000146950	SHROOM2	chrX	9786429	9949443	3.707148312	2.191603739	5.428277807	2.724032789	0	3.747098834	0.82534494	0.367036352	0.574382265	nosignificant	0.048037374	0.028503937	0.071563582	0.037608257	0	0.051537719	0.049368298	0.029715325	shroom family member 2 [Source:HGNC Symbol;Acc:HGNC:630]
ENSG00000198821	CD247	chr1	167430640	167518610	1.438058862	3.232184284	6.472704199	2.724092103	1.624134096	1.825754384	0.824503061	0.367004277	0.574382265	nosignificant	0.042310696	0.112976544	0.226916192	0.099374595	0.061401656	0.068090632	0.127401144	0.076288961	CD247 molecule [Source:HGNC Symbol;Acc:HGNC:1677]
ENSG00000120437	ACAT2	chr6	159762045	159779112	2129.460691	2175.019931	2315.013797	1245.008429	1314.447184	1178.169495	0.824418294	1.75E-20	4.03E-18	nosignificant	78.94626129	82.33534754	85.57401085	49.30286112	51.90205434	46.8650686	82.28520656	49.35666135	acetyl-CoA acetyltransferase 2 [Source:HGNC Symbol;Acc:HGNC:94]
ENSG00000257594	GALNT4	chr12	89519412	89524796	14.49711253	6.577017532	15.26565814	8.156586902	6.664554166	5.46953521	0.82241637	0.078201011	0.197019746	nosignificant	0.135771371	0.060421995	0.141585591	0.079721124	0.065677538	0.05462424	0.112592986	0.0666743	polypeptide N-acetylgalactosaminyltransferase 4 [Source:HGNC Symbol;Acc:HGNC:4126]
ENSG00000122877	EGR2	chr10	62811996	62919900	46.18543481	41.70215324	34.34925882	19.64201679	23.4219459	25.87143701	0.820824418	0.00170379	0.010634675	nosignificant	1.265159184	1.155694479	0.92254452	0.573440287	0.676424805	0.750113197	1.114466061	0.666659429	early growth response 2 [Source:HGNC Symbol;Acc:HGNC:3239]
ENSG00000204116	CHIC1	chrX	73563200	73687102	249.9870803	391.9037399	315.885549	176.2162391	174.4641949	191.6668473	0.820598572	9.92E-07	1.99E-05	nosignificant	3.343476057	5.406668821	4.246125329	2.539842953	2.510111723	2.770239912	4.332090069	2.606731529	cysteine rich hydrophobic domain 1 [Source:HGNC Symbol;Acc:HGNC:1934]
ENSG00000106003	LFNG	chr7	2512529	2529177	1164.56846	837.1624861	944.3839478	561.3789486	644.9641089	461.4843252	0.820322345	6.28E-09	2.24E-07	nosignificant	31.47309075	23.03469605	25.38108764	16.16766906	18.49053683	13.36810331	26.62962481	16.00876973	LFNG O-fucosylpeptide 3-beta-N-acetylglucosaminyltransferase [Source:HGNC Symbol;Acc:HGNC:6560]
ENSG00000134007	ADAM20	chr14	70522358	70535015	2.338268271	0.01857216	1.110174985	0	0.842346991	0.926734051	0.819933045	1	1	nosignificant	0.043706889	0	0.019533675	0	0.015856956	0.017584381	0.021080188	0.011147112	ADAM metallopeptidase domain 20 [Source:HGNC Symbol;Acc:HGNC:199]
ENSG00000182963	GJC1	chr17	44798448	44830816	2.338258267	1.077558956	0.026151422	0.906402616	0.84235015	0	0.819700166	1	1	nosignificant	0.040686079	0.018106424	0	0.015926479	0.014760999	0	0.019597501	0.01022916	gap junction protein gamma 1 [Source:HGNC Symbol;Acc:HGNC:4280]
ENSG00000165389	SPTSSA	chr14	34432788	34462240	1852.92776	2592.708956	2428.294501	1185.146922	1357.823745	1352.603821	0.819452763	8.48E-12	5.14E-10	nosignificant	34.51484727	49.38034112	45.15137821	23.61695863	26.97059683	27.05413228	43.0155222	25.88056258	serine palmitoyltransferase small subunit A [Source:HGNC Symbol;Acc:HGNC:20361]
ENSG00000250305	TRMT9B	chr8	12945642	13031503	14.2124302	33.88684977	18.86256722	15.41681455	16.14709063	6.230374607	0.819196176	0.050971664	0.144197197	nosignificant	0.236486038	0.612321704	0.326682451	0.286131509	0.296391905	0.121092727	0.391830064	0.234538714	tRNA methyltransferase 9B (putative) [Source:HGNC Symbol;Acc:HGNC:26725]
ENSG00000135517	MIP	chr12	56449502	56469166	0.054445287	0.018561852	3.197870614	0	1.765718127	0	0.81730392	1	1	nosignificant	0	0	0.128140909	0	0.069347753	0	0.042713636	0.023115918	major intrinsic protein of lens fiber [Source:HGNC Symbol;Acc:HGNC:7103]
ENSG00000189283	FHIT	chr3	59747277	61251459	135.9166102	118.6074962	77.84639928	55.51932402	74.18805496	58.8052999	0.816879622	0.000387784	0.003161416	nosignificant	4.709364468	4.154168561	2.630912376	2.040985473	2.684892304	2.165366696	3.831481802	2.297081491	fragile histidine triad diadenosine triphosphatase [Source:HGNC Symbol;Acc:HGNC:3701]
ENSG00000120137	PANK3	chr5	168548495	168579368	3361.308613	5026.329397	4382.830588	2488.413111	2155.419185	2606.701884	0.816755356	3.17E-10	1.45E-08	nosignificant	44.91201225	68.62937079	58.42007182	35.53397858	30.71901882	37.37961161	57.32048495	34.54420301	pantothenate kinase 3 [Source:HGNC Symbol;Acc:HGNC:19365]
ENSG00000120332	TNN	chr1	175067833	175148075	1.237109943	0.018567004	2.157713218	0.906402616	0.84235015	0	0.815934842	1	1	nosignificant	0.014064497	0	0.025143068	0.011011035	0.010205261	0	0.013069189	0.007072099	tenascin N [Source:HGNC Symbol;Acc:HGNC:22942]
ENSG00000239704	CDRT4	chr17	15436015	15503608	23.07294715	23.44773202	14.54294167	15.47995294	8.994235634	10.06925652	0.81523265	0.027109884	0.09070591	nosignificant	1.105654874	1.139476887	0.67619725	0.774495412	0.464470982	0.515069541	0.973776337	0.584678645	CMT1A duplicated region transcript 4 [Source:HGNC Symbol;Acc:HGNC:14383]
ENSG00000214842	RAD51AP2	chr2	17510584	17518439	29.7493537	35.2504586	34.08250999	21.71358403	27.40477944	7.010019275	0.815052866	0.018645056	0.068830728	nosignificant	0.392657805	0.480544697	0.453344917	0.307410133	0.379885651	0.105317412	0.442182473	0.264204399	RAD51 associated protein 2 [Source:HGNC Symbol;Acc:HGNC:34417]
ENSG00000117586	TNFSF4	chr1	173183731	173207331	29.04345528	25.6477949	18.9325771	14.41065315	10.61531175	16.66971814	0.815031553	0.013123289	0.05256241	nosignificant	0.589620027	0.524794267	0.373313736	0.307740682	0.231741735	0.355828466	0.495909343	0.298436961	TNF superfamily member 4 [Source:HGNC Symbol;Acc:HGNC:11934]
ENSG00000205420	KRT6A	chr12	52487176	52493257	128.5061718	154.9851127	153.8854541	67.91240413	111.8427303	68.70689648	0.814612163	8.76E-05	0.000925709	nosignificant	6.940251798	8.612450644	8.350913544	3.970630044	6.391690496	4.027266322	7.967871995	4.796528954	keratin 6A [Source:HGNC Symbol;Acc:HGNC:6443]
ENSG00000205097	FRG2	chr4	190024351	190027257	2.338258267	1.077558956	0.026151422	0	0	1.891495058	0.814232187	1	1	nosignificant	0.058247995	0.02592196	0	0	0	0.046869269	0.028056652	0.01562309	FSHD region gene 2 [Source:HGNC Symbol;Acc:HGNC:19136]
ENSG00000152518	ZFP36L2	chr2	43222402	43226606	3704.321718	3065.40834	3282.705301	1797.023545	2164.482365	1754.369223	0.814136161	1.29E-14	1.31E-12	nosignificant	49.82419618	42.07022551	43.98966707	25.80671858	30.98115094	25.30250114	45.29469625	27.36345689	ZFP36 ring finger protein like 2 [Source:HGNC Symbol;Acc:HGNC:1108]
ENSG00000160180	TFF3	chr21	42311667	42315651	5188.323182	3481.055877	4777.657158	2778.44486	2413.375078	2457.933318	0.813717788	2.31E-10	1.08E-08	nosignificant	431.6966731	295.4875952	396.0884854	246.728643	213.8628948	219.2586798	374.4242512	226.6167392	trefoil factor 3 [Source:HGNC Symbol;Acc:HGNC:11757]
ENSG00000126010	GRPR	chrX	16123565	16153518	0.054441101	1.077540273	2.157691645	0	1.765718127	0	0.813499728	1	1	nosignificant	0	0.022436384	0.045064035	0	0.036581872	0	0.02250014	0.012193957	gastrin releasing peptide receptor [Source:HGNC Symbol;Acc:HGNC:4609]
ENSG00000082074	FYB1	chr5	39105252	39274528	1.237094099	2.111136825	0.026142153	0.906402616	0.84235015	0	0.813277084	1	1	nosignificant	0.033476595	0.059592023	0	0.026208684	0.024290765	0	0.031022873	0.01683315	FYN binding protein 1 [Source:HGNC Symbol;Acc:HGNC:4036]
ENSG00000165702	GFI1B	chr9	132944000	132991687	1.237094099	2.111136825	0.026142153	0.906402616	0.84235015	0	0.81327508	1	1	nosignificant	0.036615026	0.065178775	0	0.028665749	0.026568024	0	0.033931267	0.018411258	growth factor independent 1B transcriptional repressor [Source:HGNC Symbol;Acc:HGNC:4238]
ENSG00000116711	PLA2G4A	chr1	186828949	186988981	165.3415305	144.641515	166.008929	64.95219841	106.9744764	98.70060284	0.813223565	1.86E-05	0.000246203	nosignificant	4.410294573	3.925404841	4.409352715	1.867070141	3.010491935	2.812709021	4.24835071	2.563423699	phospholipase A2 group IVA [Source:HGNC Symbol;Acc:HGNC:9035]
ENSG00000121410	A1BG	chr19	58345178	58353492	1.237102021	1.077549612	1.110158026	1.861274923	0	0	0.811183893	1	1	nosignificant	0.033076766	0.029440142	0.029565628	0.05179132	0	0	0.030694178	0.017263773	alpha-1-B glycoprotein [Source:HGNC Symbol;Acc:HGNC:5]
ENSG00000090530	P3H2	chr3	189956728	190122437	1.237109943	0.018567004	2.157713218	0	0	1.891495058	0.809760695	1	1	nosignificant	0.05344509	0	0.09554366	0	0	0.08600922	0.049662917	0.02866974	prolyl 3-hydroxylase 2 [Source:HGNC Symbol;Acc:HGNC:19317]
ENSG00000256060	TRAPPC2B	chr19	57363551	57365405	0.054441101	1.077540273	2.157691645	0.906402616	0.84235015	0	0.809696369	1	1	nosignificant	0	0.043592235	0.087556087	0.038343895	0.035537936	0	0.043716108	0.024627277	trafficking protein particle complex 2B [Source:HGNC Symbol;Acc:HGNC:10710]
ENSG00000204086	RPA4	chrX	96883908	96885467	0.054445287	0.018561852	3.197870614	0	0.842346991	0.926734051	0.80840447	1	1	nosignificant	0	0	0.10473055	0	0.028339226	0.031426446	0.034910183	0.019921891	replication protein A4 [Source:HGNC Symbol;Acc:HGNC:30305]
ENSG00000115718	PROC	chr2	127418427	127429242	0.054436916	2.111124915	1.110141077	0.906402616	0.84235015	0	0.808376369	1	1	nosignificant	0	0.134897366	0.067736177	0.059328116	0.054986558	0	0.067544514	0.038104891	protein C, inactivator of coagulation factors Va and VIIIa [Source:HGNC Symbol;Acc:HGNC:9451]
ENSG00000169621	APLF	chr2	68467572	68655862	79.4098048	97.28374592	103.1690009	52.12500843	54.37941389	53.39271986	0.807388243	2.42E-05	0.000308936	nosignificant	1.682932145	2.129829705	2.209421364	1.194039158	1.240223357	1.227218304	2.007394405	1.220493606	aprataxin and PNKP like factor [Source:HGNC Symbol;Acc:HGNC:28724]
ENSG00000130957	FBP2	chr9	94558720	94593824	1.237094099	2.111136825	0.026142153	0	0	1.891495058	0.806519063	1	1	nosignificant	0.045604343	0.08118075	0	0	0	0.073391101	0.042261698	0.0244637	fructose-bisphosphatase 2 [Source:HGNC Symbol;Acc:HGNC:3607]
ENSG00000164574	GALNT10	chr5	154190730	154420984	6360.046038	6300.276652	6548.511573	3750.49371	3818.532188	3419.85699	0.80562994	1.25E-21	3.73E-19	nosignificant	128.8399546	130.2950043	132.2279815	81.13443076	82.39395829	74.30796559	130.4543135	79.27878488	polypeptide N-acetylgalactosaminyltransferase 10 [Source:HGNC Symbol;Acc:HGNC:19873]
ENSG00000122367	LDB3	chr10	86668507	86736072	0.054441101	1.077540273	2.157691645	0.906394497	0	0.926729165	0.805181632	1	1	nosignificant	0	0.022408571	0.04500817	0.019710663	0	0.02025837	0.022472247	0.013323011	LIM domain binding 3 [Source:HGNC Symbol;Acc:HGNC:15710]
ENSG00000167332	OR51E2	chr11	4680171	4697854	111.5525358	89.89228052	72.05523135	49.36477787	68.71027857	38.28390751	0.805071035	0.001002371	0.006910075	nosignificant	2.802660529	2.27760712	1.769946301	1.311744656	1.7904723	1.029530363	2.28340465	1.377249106	olfactory receptor family 51 subfamily E member 2 [Source:HGNC Symbol;Acc:HGNC:15195]
ENSG00000163629	PTPN13	chr4	86594315	86815171	0.054441101	1.077540273	2.157691645	1.861274923	0	0	0.804719156	1	1	nosignificant	0	0.010953088	0.02199955	0.019268756	0	0	0.010984213	0.006422919	protein tyrosine phosphatase non-receptor type 13 [Source:HGNC Symbol;Acc:HGNC:9646]
ENSG00000166143	PPP1R14D	chr15	40815451	40828709	83.45480134	51.68256633	66.05866827	23.75426311	38.44300383	52.94334253	0.804696444	0.004344678	0.022266106	nosignificant	5.612804798	3.475273118	4.362607705	1.719485651	2.715117302	3.730893933	4.483561874	2.721832295	protein phosphatase 1 regulatory inhibitor subunit 14D [Source:HGNC Symbol;Acc:HGNC:14953]
ENSG00000132958	TPTE2	chr13	19422877	19536762	6.071604626	7.420734623	2.325129232	6.485059749	0	2.747665226	0.804064798	0.306195886	0.50604829	nosignificant	0.193175025	0.240710962	0.069067706	0.211730272	0	0.09326301	0.167651231	0.101664427	transmembrane phosphoinositide 3-phosphatase and tensin homolog 2 [Source:HGNC Symbol;Acc:HGNC:17299]
ENSG00000203734	ECT2L	chr6	138795911	138904070	0.054436916	2.111124915	1.110141077	0.906394497	0	0.926729165	0.803931829	1	1	nosignificant	0	0.044304527	0.022246686	0.019485215	0	0.020026657	0.022183737	0.013170624	epithelial cell transforming 2 like [Source:HGNC Symbol;Acc:HGNC:21118]
ENSG00000276302	AL021997.3	chr6	28267121	28281580	0.054432731	3.139466353	0.026132891	0.906402616	0.84235015	0	0.803751316	1	1	nosignificant	0	0.292075804	0	0.085636994	0.079370184	0	0.097358601	0.055002393	novel protein
ENSG00000184270	H2AC21	chr1	149887469	149887965	0.054432731	3.139466353	0.026132891	0.906402616	0.84235015	0	0.803747478	1	1	nosignificant	0	0.327336464	0	0.095975464	0.088952098	0	0.109112155	0.061642521	H2A clustered histone 21 [Source:HGNC Symbol;Acc:HGNC:20508]
ENSG00000204889	KRT40	chr17	40977716	40987135	6.210990848	6.435602894	7.669473753	2.635771908	5.110968086	3.669875178	0.802926604	0.174748768	0.34709697	nosignificant	0.160758319	0.171700499	0.201171084	0.075514204	0.139976335	0.103483389	0.177876634	0.106324643	keratin 40 [Source:HGNC Symbol;Acc:HGNC:26707]
ENSG00000005381	MPO	chr17	58269855	58280935	32.12973745	36.33260441	35.19860365	16.96351872	16.4694916	25.99770228	0.802235194	0.004561965	0.023115955	nosignificant	1.636479827	1.904728504	1.800326816	0.936256516	0.91341307	1.418085899	1.780511716	1.089251828	myeloperoxidase [Source:HGNC Symbol;Acc:HGNC:7218]
ENSG00000101445	PPP1R16B	chr20	38805697	38923024	0.054441101	1.077540273	2.157691645	0	0	1.891495058	0.802034098	1	1	nosignificant	0	0.016773505	0.033690001	0	0	0.030328027	0.016821169	0.010109342	protein phosphatase 1 regulatory subunit 16B [Source:HGNC Symbol;Acc:HGNC:15850]
ENSG00000108309	RUNDC3A	chr17	44308413	44318670	0.054432731	3.139466353	0.026132891	0	0.842346991	0.926734051	0.802006668	1	1	nosignificant	0	0.088416425	0	0	0.024026735	0.026644161	0.029472142	0.016890299	RUN domain containing 3A [Source:HGNC Symbol;Acc:HGNC:16984]
ENSG00000166960	CCDC178	chr18	32937402	33441101	0.054445287	0.018561852	3.197870614	1.861274923	0	0	0.801829753	1	1	nosignificant	0	0	0.084433932	0.049302125	0	0	0.028144644	0.016434042	coiled-coil domain containing 178 [Source:HGNC Symbol;Acc:HGNC:29588]
ENSG00000213366	GSTM2	chr1	109668022	109709551	14.26963205	6.520739398	8.853635909	4.435514588	7.68686268	4.558440687	0.800732434	0.108257828	0.249749823	nosignificant	0.602744298	0.268237795	0.359174847	0.196619149	0.328015444	0.202082668	0.410052314	0.242239087	glutathione S-transferase mu 2 [Source:HGNC Symbol;Acc:HGNC:4634]
ENSG00000122643	NT5C3A	chr7	33014114	33062797	2233.559132	2594.205029	2723.071472	1402.268134	1350.088079	1583.939889	0.8004969	3.90E-15	4.29E-13	nosignificant	101.0272978	119.8766607	122.8698435	67.78851142	65.1249364	76.86731014	114.5912673	69.92691932	5'-nucleotidase, cytosolic IIIA [Source:HGNC Symbol;Acc:HGNC:17820]
ENSG00000169282	KCNAB1	chr3	156037701	156539138	25.16502157	9.871316316	21.8846207	17.41311668	11.75661099	3.450583639	0.799979576	0.092349451	0.221743794	nosignificant	0.806731059	0.307729299	0.686757707	0.571435251	0.39024508	0.123645032	0.600406022	0.361775121	potassium voltage-gated channel subfamily A member regulatory beta subunit 1 [Source:HGNC Symbol;Acc:HGNC:6228]
ENSG00000100890	PRORP	chr14	35121846	35277622	161.2619795	183.8414076	170.604002	95.24514296	127.6005797	73.09626211	0.799943161	3.47E-05	0.000419225	nosignificant	3.951232558	4.617496754	4.178852653	2.503059109	3.304746575	1.941594272	4.249193988	2.583133319	protein only RNase P catalytic subunit [Source:HGNC Symbol;Acc:HGNC:19958]
ENSG00000136114	THSD1	chr13	52377167	52416373	17.04113076	21.21642254	7.996850013	8.99530055	11.0328684	6.350081281	0.797880393	0.064609848	0.172066227	nosignificant	0.276225272	0.351222415	0.123451815	0.154468283	0.186113829	0.111132379	0.250299834	0.150571497	thrombospondin type 1 domain containing 1 [Source:HGNC Symbol;Acc:HGNC:17754]
ENSG00000205209	SCGB2B2	chr19	34593329	34675699	15.37238293	6.520807274	7.797974698	5.378450242	3.149953395	8.392890499	0.797031348	0.162032958	0.329890061	nosignificant	0.665034623	0.27319265	0.320083294	0.240301288	0.148477557	0.370467925	0.419436856	0.253082257	secretoglobin family 2B member 2 [Source:HGNC Symbol;Acc:HGNC:27616]
ENSG00000172425	TTC36	chr11	118527472	118531197	4.853623114	1.150799007	6.493037573	0.829928986	5.270878318	0.866789602	0.79588958	0.424665432	0.63088875	nosignificant	0.254926372	0.056724624	0.341798449	0.049895194	0.277463552	0.051281648	0.217816482	0.126213465	tetratricopeptide repeat domain 36 [Source:HGNC Symbol;Acc:HGNC:33708]
ENSG00000067064	IDI1	chr10	1039152	1049170	3591.593543	4085.496029	4098.830286	2309.345039	2179.509072	2295.220309	0.79581469	3.38E-19	6.66E-17	nosignificant	108.6371606	126.2032673	123.6216185	74.6163322	70.26055715	74.47895284	119.4873488	73.11861406	isopentenyl-diphosphate delta isomerase 1 [Source:HGNC Symbol;Acc:HGNC:5387]
ENSG00000102547	CAB39L	chr13	49308650	49444064	1397.989419	1428.2409	1477.708824	820.3647296	840.1464435	821.1727805	0.794269073	5.95E-19	1.13E-16	nosignificant	38.53209983	40.1973177	40.61056477	24.15448238	24.66976044	24.28124807	39.7799941	24.36849696	calcium binding protein 39 like [Source:HGNC Symbol;Acc:HGNC:20290]
ENSG00000109929	SC5D	chr11	121292681	121313410	3230.448057	4409.129439	3751.438984	2235.572876	2068.151045	2270.462965	0.793203279	4.91E-13	3.80E-11	nosignificant	82.37409907	114.8668398	95.40275025	60.91162234	56.22700497	62.12552915	97.54789636	59.75471882	sterol-C5-desaturase [Source:HGNC Symbol;Acc:HGNC:10547]
ENSG00000184602	SNN	chr16	11668455	11679152	342.8721042	317.7652421	299.6062883	180.7239145	209.8045677	163.5307432	0.791538634	9.22E-09	3.18E-07	nosignificant	5.226615437	4.934416686	4.538323849	2.937396121	3.386120756	2.673558656	4.899785324	2.999025178	stannin [Source:HGNC Symbol;Acc:HGNC:11149]
ENSG00000129654	FOXJ1	chr17	76136333	76141245	47.58517251	50.12903746	34.45508476	30.81632496	18.76758113	26.73820095	0.791047242	0.003699725	0.01953455	nosignificant	0.91850356	0.985214853	0.652592374	0.626901195	0.393046552	0.549567996	0.852103596	0.523171914	forkhead box J1 [Source:HGNC Symbol;Acc:HGNC:3816]
ENSG00000185345	PRKN	chr6	161347417	162727775	46.88765119	52.3685275	50.60661659	23.15273459	33.767494	29.47447474	0.790754051	0.00088997	0.006310018	nosignificant	1.555941738	1.785758271	1.68357175	0.833464346	1.188419156	1.054306567	1.675090586	1.02539669	parkin RBR E3 ubiquitin protein ligase [Source:HGNC Symbol;Acc:HGNC:8607]
ENSG00000186480	INSIG1	chr7	155297776	155310235	5824.737673	6267.059835	6780.357567	3569.420722	3907.456035	3431.873064	0.790742194	8.24E-18	1.34E-15	nosignificant	184.0620329	202.2100347	213.6103238	120.4792036	131.5300867	116.3374615	199.9607971	122.7822506	insulin induced gene 1 [Source:HGNC Symbol;Acc:HGNC:6083]
ENSG00000104369	JPH1	chr8	74234700	74321540	1238.086164	1252.708266	1208.391032	678.9226637	818.7731068	640.336021	0.790290888	1.11E-13	9.66E-12	nosignificant	27.11766627	28.01140523	26.37713058	15.88590793	19.0721616	15.05142379	27.16873403	16.66983111	junctophilin 1 [Source:HGNC Symbol;Acc:HGNC:14201]
ENSG00000156219	ART3	chr4	76011184	76112802	0.054432731	3.139466353	0.026132891	0	0	1.891495058	0.788988002	1	1	nosignificant	0	0.205152866	0	0	0	0.123645032	0.068384289	0.041215011	ADP-ribosyltransferase 3 (inactive) [Source:HGNC Symbol;Acc:HGNC:725]
ENSG00000151704	KCNJ1	chr11	128836315	128867373	2.489036248	4.228979031	1.166314202	0.864901006	2.592835678	0.894222122	0.788952897	0.413786461	0.620078841	nosignificant	0.057778476	0.102852045	0.025822611	0.022617262	0.062886476	0.023245735	0.062151044	0.036249824	potassium inwardly rectifying channel subfamily J member 1 [Source:HGNC Symbol;Acc:HGNC:6255]
ENSG00000164938	TP53INP1	chr8	94925972	94949378	1322.744086	1640.596251	1401.06534	976.031274	807.0369531	743.373472	0.788813606	3.72E-11	2.04E-09	nosignificant	11.68010196	14.80720695	12.34023409	9.203736087	7.601651842	7.050980123	12.94251433	7.952122684	tumor protein p53 inducible nuclear protein 1 [Source:HGNC Symbol;Acc:HGNC:18022]
ENSG00000135929	CYP27A1	chr2	218781749	218815293	12.33467859	11.80409115	14.24841025	2.496179441	10.26071965	9.274853604	0.787982621	0.088208018	0.214445502	nosignificant	0.413067138	0.404417729	0.479985438	0.097016554	0.359668008	0.332374613	0.432490101	0.263019725	cytochrome P450 family 27 subfamily A member 1 [Source:HGNC Symbol;Acc:HGNC:2605]
ENSG00000117461	PIK3R3	chr1	46040140	46133036	335.7957698	391.3125285	363.1550757	198.5727867	225.2852707	208.0183543	0.78680176	5.82E-10	2.58E-08	nosignificant	5.21907153	6.227712328	5.639084543	3.307705382	3.731494449	3.476532071	5.695289467	3.505243967	phosphoinositide-3-kinase regulatory subunit 3 [Source:HGNC Symbol;Acc:HGNC:8981]
ENSG00000129757	CDKN1C	chr11	2883213	2885775	161.2993035	126.573191	156.0795105	88.22963394	71.16844121	97.87920371	0.786571177	1.26E-05	0.000175325	nosignificant	5.643801523	4.490520303	5.426879886	3.280407688	2.668063553	3.646790925	5.187067238	3.198420722	cyclin dependent kinase inhibitor 1C [Source:HGNC Symbol;Acc:HGNC:1786]
ENSG00000253958	CLDN23	chr8	8701937	8704096	90.37312375	77.16499933	83.64046261	32.73191219	60.05621839	52.58882158	0.786028018	0.000390824	0.003179369	nosignificant	2.087327689	1.807624698	1.91618118	0.817080004	1.453172534	1.293722016	1.937044523	1.187991518	claudin 23 [Source:HGNC Symbol;Acc:HGNC:17591]
ENSG00000198899	MT-ATP6	chrMT	8527	9207	59024.30429	42573.2026	45530.63598	27419.91986	33207.19125	24715.79	0.785718517	1.91E-09	7.55E-08	nosignificant	4303.747114	3168.837764	3308.77796	2135.004077	2578.999404	1932.718107	3593.787613	2215.573863	mitochondrially encoded ATP synthase membrane subunit 6 [Source:HGNC Symbol;Acc:HGNC:7414]
ENSG00000116678	LEPR	chr1	65420652	65641559	283.6645292	347.5426697	361.6277207	200.7630191	225.0863042	151.2751334	0.782189715	1.46E-06	2.78E-05	nosignificant	3.732898947	4.694816412	4.772856301	2.833526016	3.156117106	2.154812769	4.400190553	2.71481863	leptin receptor [Source:HGNC Symbol;Acc:HGNC:6554]
ENSG00000197046	SIGLEC15	chr18	45825675	45844094	80.44952134	95.1419559	97.7580832	61.47404476	53.51046265	43.93615194	0.781508407	7.61E-05	0.000822811	nosignificant	2.39436589	2.917991502	2.930429184	1.961056097	1.710633813	1.42274018	2.747595525	1.698143363	sialic acid binding Ig like lectin 15 [Source:HGNC Symbol;Acc:HGNC:27596]
ENSG00000067992	PDK3	chrX	24465270	24550466	3362.552627	4397.389894	3664.659749	2369.898992	2099.097383	2188.290331	0.779308117	1.88E-13	1.55E-11	nosignificant	34.09892854	45.55258562	37.05586861	25.67251494	22.69176375	23.81140825	38.90246093	24.05856231	pyruvate dehydrogenase kinase 3 [Source:HGNC Symbol;Acc:HGNC:8811]
ENSG00000170915	PAQR8	chr6	52361421	52407777	498.6356232	449.448004	448.0626293	291.7876183	269.9280303	252.0093442	0.777808364	4.46E-11	2.41E-09	nosignificant	7.475867634	6.866467048	6.68229535	4.659251442	4.304965091	4.049719617	7.008210011	4.337978717	progestin and adipoQ receptor family member 8 [Source:HGNC Symbol;Acc:HGNC:15708]
ENSG00000169629	RGPD8	chr2	112368369	112434488	33.71997184	50.04333497	38.60835638	24.30118716	31.48262103	15.37942614	0.777750289	0.007038429	0.032379761	nosignificant	0.587514241	0.910268152	0.680748577	0.459962412	0.584192902	0.297653336	0.72617699	0.44726955	RANBP2 like and GRIP domain containing 8 [Source:HGNC Symbol;Acc:HGNC:9849]
ENSG00000057468	MSH4	chr1	75796882	75913242	108.1189116	178.9570504	114.9054059	96.8596231	57.48383834	80.14249267	0.776146034	0.001551827	0.009897164	nosignificant	1.621004295	2.786063755	1.732057542	1.560819329	0.946374153	1.304341656	2.046375197	1.270511713	mutS homolog 4 [Source:HGNC Symbol;Acc:HGNC:7327]
ENSG00000133019	CHRM3	chr1	239386565	239915452	896.0613252	1123.994802	1041.998242	634.5280508	585.7508742	570.6100691	0.774254366	1.61E-12	1.10E-10	nosignificant	15.37420445	19.72807433	17.85168301	11.64013949	10.72711804	10.52116937	17.6513206	10.96280897	cholinergic receptor muscarinic 3 [Source:HGNC Symbol;Acc:HGNC:1952]
ENSG00000187753	C9orf153	chr9	86220265	86259657	1.358712522	0.042827451	6.407370408	3.716003348	0	0.894193213	0.773353636	0.48915933	0.691556973	nosignificant	0.058923987	0	0.316014813	0.18452536	0	0.047413206	0.1249796	0.077312856	chromosome 9 open reading frame 153 [Source:HGNC Symbol;Acc:HGNC:31456]
ENSG00000170385	SLC30A1	chr1	211571568	211579161	1867.734628	2274.063857	2095.177003	1198.142531	1106.636132	1349.225819	0.771782938	1.63E-13	1.35E-11	nosignificant	15.72553532	19.56394082	17.59572769	10.78162925	9.940128998	12.18768015	17.62840128	10.9698128	solute carrier family 30 member 1 [Source:HGNC Symbol;Acc:HGNC:11012]
ENSG00000072274	TFRC	chr3	196027183	196082096	4754.625852	5431.226507	5100.483706	3092.072722	2947.037514	2914.629256	0.771779844	7.28E-19	1.35E-16	nosignificant	163.6842985	190.9287918	175.0496342	113.6922552	108.1009799	107.637974	176.5542415	109.8104031	transferrin receptor [Source:HGNC Symbol;Acc:HGNC:11763]
ENSG00000120162	MOB3B	chr9	27325209	27529814	3.983240723	10.58598355	6.634096508	5.457434831	5.082352663	1.756697049	0.771197396	0.207604419	0.393388476	nosignificant	0.049913219	0.148085038	0.089229743	0.078153696	0.072434505	0.026775126	0.095742667	0.059121109	MOB kinase activator 3B [Source:HGNC Symbol;Acc:HGNC:23825]
ENSG00000156052	GNAQ	chr9	77716097	78031811	1492.065339	1756.362322	1663.761604	1006.897379	931.6805098	941.7245678	0.770498657	1.28E-15	1.51E-13	nosignificant	19.91573699	23.9557688	22.15317404	14.35998992	13.2615684	13.49282654	22.00822661	13.70479495	G protein subunit alpha q [Source:HGNC Symbol;Acc:HGNC:4390]
ENSG00000115828	QPCT	chr2	37342827	37373322	143.7267443	107.2797494	123.2873199	57.05798823	109.8583279	52.89702182	0.769532661	0.002802262	0.015684102	nosignificant	8.006050703	6.038835295	6.792324335	3.399540715	6.350763747	3.166441883	6.945736778	4.305582115	glutaminyl-peptide cyclotransferase [Source:HGNC Symbol;Acc:HGNC:9753]
ENSG00000269028	MTRNR2L12	chr3	96617188	96618236	10.20465573	15.9995581	16.41900631	2.465271977	6.542347043	15.96522861	0.769437519	0.143312272	0.304162487	nosignificant	0.464651308	0.775434809	0.778740031	0.136415078	0.337153042	0.794498895	0.672942049	0.422689005	MT-RNR2 like 12 [Source:HGNC Symbol;Acc:HGNC:37169]
ENSG00000117707	PROX1	chr1	213983181	214041510	1991.61568	2542.337311	2083.444258	1366.772152	1239.12898	1282.397616	0.767386991	2.32E-13	1.89E-11	nosignificant	22.88127978	29.8452691	23.86954493	16.77610669	15.17995661	15.81203536	25.53203127	15.92269955	prospero homeobox 1 [Source:HGNC Symbol;Acc:HGNC:9459]
ENSG00000109458	GAB1	chr4	143336762	143474568	28.41946781	19.54132459	43.4809139	16.10326754	23.84769601	13.65905021	0.764792834	0.028260015	0.093156791	nosignificant	0.952637841	0.663573989	1.480894254	0.58368219	0.841507405	0.499917628	1.032368695	0.641702408	GRB2 associated binding protein 1 [Source:HGNC Symbol;Acc:HGNC:4066]
ENSG00000167315	ACAA2	chr18	49782164	49813953	5415.355802	4857.184847	4914.694787	2975.797422	3419.222364	2547.65102	0.763877934	1.11E-12	7.84E-11	nosignificant	184.9611802	169.3249546	167.2750012	108.5219788	124.3269522	93.33005972	173.853712	108.7263302	acetyl-CoA acyltransferase 2 [Source:HGNC Symbol;Acc:HGNC:83]
ENSG00000113163	CERT1	chr5	75356345	75512138	1459.629998	1936.895194	1716.634695	986.7368876	969.2463438	1056.199509	0.763800379	3.27E-12	2.09E-10	nosignificant	27.97903152	37.96221487	32.84013237	20.22678269	19.8232174	21.73636177	32.92712625	20.59545395	ceramide transporter 1 [Source:HGNC Symbol;Acc:HGNC:2205]
ENSG00000129028	THAP10	chr15	70881342	70892433	43.04483026	40.74132869	48.26991579	27.02763838	31.30435541	19.11219413	0.763734157	0.002312719	0.013554855	nosignificant	1.650510138	1.594962969	1.854671046	1.107580627	1.266052729	0.796850126	1.700048051	1.056827827	THAP domain containing 10 [Source:HGNC Symbol;Acc:HGNC:23193]
ENSG00000165164	CFAP47	chrX	35919734	36385317	7.846602356	23.20082001	7.921107358	5.282376007	11.14801292	6.391764055	0.762993894	0.161188454	0.328893315	nosignificant	0.116719162	0.380917082	0.121717498	0.091378938	0.183499203	0.109571133	0.206451247	0.128149758	cilia and flagella associated protein 47 [Source:HGNC Symbol;Acc:HGNC:26708]
ENSG00000145743	FBXL17	chr5	107859035	108382098	801.9543359	896.2994746	844.0588867	498.3466299	477.7267574	523.1052894	0.762494237	5.38E-14	4.98E-12	nosignificant	14.01394647	16.00693375	14.71318517	9.308098745	8.90724134	9.808504771	14.91135513	9.341281619	F-box and leucine rich repeat protein 17 [Source:HGNC Symbol;Acc:HGNC:13615]
ENSG00000123096	SSPN	chr12	26121991	26299290	19.89163724	19.35339406	28.36910997	6.926426495	16.09221706	16.69466614	0.761984555	0.031375981	0.10129464	nosignificant	0.611567406	0.612369722	0.888304292	0.239396766	0.526960263	0.553610161	0.704080473	0.439989063	sarcospan [Source:HGNC Symbol;Acc:HGNC:11322]
ENSG00000145860	RNF145	chr5	159157409	159210053	2423.581567	2812.385516	2832.188345	1616.651864	1488.034151	1654.58344	0.761832003	8.18E-16	9.86E-14	nosignificant	55.04379549	65.24821966	64.15549063	39.22954269	36.0350444	40.31962649	61.48250193	38.52807119	ring finger protein 145 [Source:HGNC Symbol;Acc:HGNC:20853]
ENSG00000261587	TMEM249	chr8	144352219	144354914	18.80033727	8.633534344	5.717106634	12.93269861	3.980181529	2.630382002	0.759734176	0.21577909	0.40423628	nosignificant	0.844747353	0.375935812	0.235961379	0.578680485	0.191547628	0.127448671	0.485548181	0.299225595	transmembrane protein 249 [Source:HGNC Symbol;Acc:HGNC:44155]
ENSG00000053254	FOXN3	chr14	89124871	89619149	393.7001367	461.9594714	448.8283952	281.9805048	233.3890206	255.917093	0.758949357	1.86E-09	7.38E-08	nosignificant	15.59741512	18.74145287	17.77570685	11.94403134	9.902859141	10.90321679	17.37152495	10.91670242	forkhead box N3 [Source:HGNC Symbol;Acc:HGNC:1928]
ENSG00000163898	LIPH	chr3	185506262	185552588	379.8521909	348.8729532	353.3380931	200.3635421	214.8538779	223.8704721	0.758777832	5.96E-10	2.62E-08	nosignificant	12.76182086	11.94497943	11.81190775	7.187200448	7.676866552	8.049416927	12.17290268	7.637827976	lipase H [Source:HGNC Symbol;Acc:HGNC:18483]
ENSG00000141579	ZNF750	chr17	82829434	82840022	39.3304956	39.59656432	40.6935494	29.96504738	26.98463149	13.49348559	0.758594253	0.006635623	0.030938226	nosignificant	0.834621956	0.858931256	0.862592375	0.673841433	0.605605378	0.314802582	0.852048529	0.531416464	zinc finger protein 750 [Source:HGNC Symbol;Acc:HGNC:25843]
ENSG00000164949	GEM	chr8	94249253	94262350	183.8842898	167.0743462	188.0085324	97.82094212	104.3884252	116.2162325	0.758332657	5.38E-07	1.16E-05	nosignificant	7.334759567	6.789473185	7.474029324	4.172775937	4.435111617	4.957610093	7.199420692	4.521832549	GTP binding protein overexpressed in skeletal muscle [Source:HGNC Symbol;Acc:HGNC:4234]
ENSG00000162512	SDC3	chr1	30869466	30908758	1576.098059	1231.782646	1317.457429	834.9533527	821.7168704	781.4521362	0.758087377	1.83E-12	1.23E-10	nosignificant	24.90547998	19.8402037	20.72106922	14.07038133	13.81361612	13.23027394	21.82225096	13.70475713	syndecan 3 [Source:HGNC Symbol;Acc:HGNC:10660]
ENSG00000121690	DEPDC7	chr11	33015876	33033582	752.4216952	661.3289752	668.162056	409.2893417	425.7295787	395.7338743	0.757277304	1.28E-12	8.90E-11	nosignificant	24.59528292	22.03376851	21.73382703	14.26917263	14.79452928	13.85986838	22.78762615	14.30785676	DEP domain containing 7 [Source:HGNC Symbol;Acc:HGNC:29899]
ENSG00000135424	ITGA7	chr12	55684568	55716043	1119.014138	823.1448237	858.7754583	583.2114557	572.8537645	500.447196	0.757030559	2.83E-09	1.09E-07	nosignificant	36.09050302	27.02650797	27.52994894	20.03206356	19.62624558	17.28434149	30.21565331	18.98088354	integrin subunit alpha 7 [Source:HGNC Symbol;Acc:HGNC:6143]
ENSG00000173041	ZNF680	chr7	64519878	64563075	262.8555763	306.0153089	360.2107668	185.3462067	191.6770314	172.9058379	0.756558779	3.19E-07	7.36E-06	nosignificant	9.203926807	10.99958859	12.66868274	6.968907777	7.180074542	6.536700715	10.95739938	6.895227678	zinc finger protein 680 [Source:HGNC Symbol;Acc:HGNC:26897]
ENSG00000118276	B4GALT6	chr18	31622247	31685836	296.4508099	369.6601853	290.911876	172.3838531	192.3462777	201.8223547	0.756467312	1.57E-07	4.02E-06	nosignificant	6.1054071	7.80172323	5.978133036	3.808051013	4.227906152	4.464254022	6.628421122	4.166737063	beta-1,4-galactosyltransferase 6 [Source:HGNC Symbol;Acc:HGNC:929]
ENSG00000258643	BCL2L2-PABPN1	chr14	23306835	23325369	9.459104025	5.37561549	3.417554921	6.445640719	3.312026186	0.834070794	0.75612562	0.242597201	0.439979153	nosignificant	0.448407748	0.249442231	0.150303274	0.307174461	0.162683321	0.045101431	0.282717751	0.171653071	BCL2L2-PABPN1 readthrough [Source:HGNC Symbol;Acc:HGNC:42959]
ENSG00000182141	ZNF708	chr19	21291160	21329425	217.0178779	344.9331301	298.0594237	181.0547264	152.3415728	175.9423988	0.755859568	1.76E-05	0.000234103	nosignificant	5.473457644	8.991726554	7.576298334	4.921797196	4.153122302	4.806891054	7.347160844	4.627270184	zinc finger protein 708 [Source:HGNC Symbol;Acc:HGNC:12945]
ENSG00000196275	GTF2IRD2	chr7	74796144	74851551	40.82058012	49.10499524	44.04981988	21.3739039	33.96478438	23.84425266	0.753936021	0.002784489	0.01560877	nosignificant	1.148916739	1.425441191	1.244797398	0.654168763	1.010495831	0.728375222	1.273051776	0.797679939	GTF2I repeat domain containing 2 [Source:HGNC Symbol;Acc:HGNC:30775]
ENSG00000197142	ACSL5	chr10	112374018	112428380	3321.951644	3309.065448	3512.336571	1928.462337	2021.953066	2073.428536	0.75177032	3.84E-19	7.46E-17	nosignificant	75.89989848	77.187987	79.9981393	47.06322289	49.21400685	50.80758172	77.69534159	49.02827049	acyl-CoA synthetase long chain family member 5 [Source:HGNC Symbol;Acc:HGNC:16526]
ENSG00000173237	C11orf86	chr11	66975277	66977004	2.644167409	5.327862692	5.465121282	0.81913202	7.094414517	0	0.751095981	0.470242701	0.674451188	nosignificant	0.102657797	0.228427721	0.229401374	0.040185177	0.297955805	0	0.186828964	0.112713661	chromosome 11 open reading frame 86 [Source:HGNC Symbol;Acc:HGNC:34442]
ENSG00000170542	SERPINB9	chr6	2887270	2903309	345.0609996	344.5666405	369.5357628	171.1044232	231.3602246	226.7267561	0.750749963	7.02E-08	1.92E-06	nosignificant	4.132416169	4.214736806	4.416732261	2.199049694	2.945145343	2.910985474	4.254628412	2.68506017	serpin family B member 9 [Source:HGNC Symbol;Acc:HGNC:8955]
ENSG00000213901	SLC23A3	chr2	219161465	219170095	14.80351604	14.9963562	16.46894426	11.81962064	11.00540608	4.44207306	0.749968691	0.061979779	0.166758782	nosignificant	0.601752126	0.62485792	0.672344274	0.510368291	0.473020168	0.201750022	0.632984774	0.39504616	solute carrier family 23 member 3 [Source:HGNC Symbol;Acc:HGNC:20601]
ENSG00000108510	MED13	chr17	61942605	62065278	3711.715361	5106.725665	4565.539457	2970.240937	2319.909992	2670.801794	0.749619774	7.83E-10	3.36E-08	nosignificant	73.26314188	102.978524	89.87830858	62.63208373	48.83410017	56.57210255	88.70665815	56.01276215	mediator complex subunit 13 [Source:HGNC Symbol;Acc:HGNC:22474]
ENSG00000079385	CEACAM1	chr19	42507304	42561234	1194.541701	1237.836545	1321.300416	743.9400829	694.8205861	795.7214043	0.748768979	1.58E-14	1.57E-12	nosignificant	38.37046144	40.61013157	42.33418984	25.53251733	23.80715096	27.41606513	40.43826095	25.58524448	CEA cell adhesion molecule 1 [Source:HGNC Symbol;Acc:HGNC:1814]
ENSG00000150471	ADGRL3	chr4	61201258	62078335	423.3374355	563.1556029	440.5428459	240.4327155	371.7762687	236.9684512	0.748752448	2.01E-05	0.000263161	nosignificant	4.504411469	6.141961419	4.68170094	2.747377588	4.199540754	2.718357164	5.109357942	3.221758502	adhesion G protein-coupled receptor L3 [Source:HGNC Symbol;Acc:HGNC:20974]
ENSG00000156162	DPY19L4	chr8	94719703	94793836	546.2486882	683.26747	638.1282343	364.2328272	346.3454161	403.5624114	0.746110578	6.16E-10	2.70E-08	nosignificant	19.48974557	24.96553708	22.75701296	13.91817096	13.21816637	15.47050565	22.40409853	14.202281	dpy-19 like 4 [Source:HGNC Symbol;Acc:HGNC:27829]
ENSG00000168116	KIAA1586	chr6	57046532	57055239	161.4716347	202.8944023	166.3906409	84.89873367	132.4737421	99.28431856	0.744172855	7.04E-05	0.000768752	nosignificant	3.757763544	4.850970236	3.871677407	2.133465884	3.267816967	2.492809595	4.160137062	2.631364148	KIAA1586 [Source:HGNC Symbol;Acc:HGNC:21360]
ENSG00000147872	PLIN2	chr9	19108375	19149290	6307.99621	6452.281233	7341.462201	4031.963091	3889.711981	4084.052801	0.743659192	5.20E-17	7.58E-15	nosignificant	308.8430478	322.5380046	358.3396061	210.838786	202.9088583	214.4734051	329.9068862	209.4070165	perilipin 2 [Source:HGNC Symbol;Acc:HGNC:248]
ENSG00000182621	PLCB1	chr20	8077251	8968360	72.14154487	100.3010033	89.09334892	59.64039771	51.78828989	44.90489215	0.742192654	0.000340682	0.002865128	nosignificant	1.476102491	2.129282226	1.842627728	1.315032236	1.144933142	1.003440899	1.816004148	1.154468759	phospholipase C beta 1 [Source:HGNC Symbol;Acc:HGNC:15917]
ENSG00000105855	ITGB8	chr7	20330702	20415754	1319.077447	1916.398145	1648.377655	1002.28996	884.3161535	1035.073254	0.741538006	4.82E-09	1.76E-07	nosignificant	15.48439204	23.01703074	19.32281135	12.58587956	11.08894717	13.05172597	19.27474471	12.24218423	integrin subunit beta 8 [Source:HGNC Symbol;Acc:HGNC:6163]
ENSG00000124237	C20orf85	chr20	58150902	58161150	17.20840097	12.96763914	21.8157607	10.81052241	10.89927791	9.158027162	0.741302342	0.04853618	0.139212704	nosignificant	1.059607005	0.808378747	1.35304065	0.711053004	0.713937272	0.609009383	1.073675468	0.677999886	chromosome 20 open reading frame 85 [Source:HGNC Symbol;Acc:HGNC:16216]
ENSG00000173947	PIFO	chr1	111346600	111353013	49.1420545	50.27227496	49.53183274	27.80138465	39.10778954	21.84648801	0.740941825	0.002701073	0.015265184	nosignificant	1.301172511	1.360785277	1.30843293	0.789478898	1.085756999	0.628193342	1.323463573	0.834476413	primary cilia formation [Source:HGNC Symbol;Acc:HGNC:27009]
ENSG00000180113	TDRD6	chr6	46687875	46704319	36.07779428	53.19891092	36.52123936	34.60393278	21.47189011	19.13750259	0.740768445	0.011609058	0.047778351	nosignificant	0.287486932	0.441171013	0.292413967	0.294922326	0.187022292	0.167512262	0.340357304	0.216485627	tudor domain containing 6 [Source:HGNC Symbol;Acc:HGNC:21339]
ENSG00000160401	CFAP157	chr9	127706988	127716002	176.3740904	146.5707258	117.2952288	81.67073169	105.3551437	76.13688538	0.740711504	0.00018082	0.001704875	nosignificant	4.200890826	3.532733005	2.745006151	2.064042946	2.627745637	1.934900711	3.492876661	2.208896431	cilia and flagella associated protein 157 [Source:HGNC Symbol;Acc:HGNC:27843]
ENSG00000177076	ACER2	chr9	19409009	19452505	225.0254235	273.4324131	211.7145442	166.1116547	122.1063709	137.0832898	0.739929248	6.88E-06	0.000105853	nosignificant	4.020813095	5.006331656	3.770753028	3.165079063	2.343581432	2.6342456	4.265965927	2.714302032	alkaline ceramidase 2 [Source:HGNC Symbol;Acc:HGNC:23675]
ENSG00000118322	ATP10B	chr5	160563120	160852214	1396.886846	1384.534308	1562.154571	830.9778694	926.7251547	843.1807641	0.739626285	2.07E-14	2.01E-12	nosignificant	28.98636471	29.33611655	32.32986554	18.42584466	20.47817115	18.77388541	30.21744894	19.22596708	ATPase phospholipid transporting 10B (putative) [Source:HGNC Symbol;Acc:HGNC:13543]
ENSG00000164344	KLKB1	chr4	186208979	186258471	9.797529274	6.510557553	11.99147971	3.496027127	7.686830848	5.514169417	0.73904512	0.13024355	0.284902574	nosignificant	0.317536953	0.21196902	0.390266285	0.124299168	0.259206992	0.191629663	0.306590753	0.191711941	kallikrein B1 [Source:HGNC Symbol;Acc:HGNC:6371]
ENSG00000165863	C10orf82	chr10	116663696	116670264	17.20778301	19.2045753	15.4907627	8.923641398	9.991800661	12.02685847	0.738987224	0.044316111	0.129743215	nosignificant	0.646199727	0.739482831	0.577604853	0.361362164	0.401901751	0.482824485	0.654429137	0.4153628	chromosome 10 open reading frame 82 [Source:HGNC Symbol;Acc:HGNC:28500]
ENSG00000143001	TMEM61	chr1	54980628	54992288	24.85024359	24.70737899	34.94227109	20.87140759	11.30168623	18.46573285	0.738840032	0.019473437	0.07099106	nosignificant	0.970181573	0.993042231	1.387513024	0.873483702	0.492777624	0.780656932	1.116912276	0.71563942	transmembrane protein 61 [Source:HGNC Symbol;Acc:HGNC:27296]
ENSG00000196267	ZNF836	chr19	52153864	52171643	40.31800757	42.67331855	31.07238874	35.67761516	16.26526048	16.36060562	0.738210548	0.022252025	0.078208423	nosignificant	1.439229988	1.552719855	1.091536731	1.331633802	0.632916143	0.631678308	1.361162191	0.865409418	zinc finger protein 836 [Source:HGNC Symbol;Acc:HGNC:34333]
ENSG00000075275	CELSR1	chr22	46360834	46537620	128.1406801	74.26112946	92.59201915	65.90708191	55.81010172	55.12899082	0.736703202	0.001179418	0.00786624	nosignificant	1.892266246	1.096332589	1.340354656	1.020241961	0.867862849	0.861856233	1.442984497	0.916653681	cadherin EGF LAG seven-pass G-type receptor 1 [Source:HGNC Symbol;Acc:HGNC:1850]
ENSG00000164626	KCNK5	chr6	39188971	39229475	432.5100553	322.4131004	349.0765718	217.6299122	263.7662065	180.7991622	0.736490788	5.36E-06	8.44E-05	nosignificant	5.701374727	4.314790121	4.563516764	3.051375356	3.669491534	2.552993737	4.859893871	3.091286876	potassium two pore domain channel subfamily K member 5 [Source:HGNC Symbol;Acc:HGNC:6280]
ENSG00000167131	CCDC103	chr17	44899142	44905390	4.737213367	3.209032113	1.178926893	0	3.485012466	1.837249965	0.736248661	0.457655341	0.662711827	nosignificant	0.191595606	0.127897974	0.042814376	0	0.139022618	0.077083735	0.120769319	0.072035451	coiled-coil domain containing 103 [Source:HGNC Symbol;Acc:HGNC:32700]
ENSG00000196151	WDSUB1	chr2	159235798	159286703	327.4466857	262.3616531	269.8591535	175.4870096	179.1116878	160.9226658	0.735878184	2.00E-07	4.93E-06	nosignificant	9.40584329	7.653249731	7.685871034	5.357985083	5.4497507	4.942062032	8.248321352	5.249932605	WD repeat, sterile alpha motif and U-box domain containing 1 [Source:HGNC Symbol;Acc:HGNC:26697]
ENSG00000223547	ZNF844	chr19	12064731	12081565	2.64408915	8.423289626	2.299200565	0.819034729	3.392780477	3.719336454	0.733946139	0.437458913	0.643409195	nosignificant	0.03914385	0.139360722	0.034988684	0.015322777	0.056805901	0.062994225	0.071164419	0.045040968	zinc finger protein 844 [Source:HGNC Symbol;Acc:HGNC:25932]
ENSG00000172738	TMEM217	chr6	37212178	37258155	13.45282057	12.84228948	12.14178329	11.90469961	7.496432218	3.540161345	0.731844502	0.11246123	0.256484597	nosignificant	0.443842007	0.430956882	0.396727648	0.410660579	0.263498499	0.129868226	0.423842179	0.268009101	transmembrane protein 217 [Source:HGNC Symbol;Acc:HGNC:21238]
ENSG00000169213	RAB3B	chr1	51907956	51990700	43.60766559	49.28816162	63.43047759	40.88216797	21.06870489	32.24693707	0.731472222	0.006471543	0.030394867	nosignificant	0.166859084	0.195189521	0.247157543	0.167957062	0.089940454	0.134263219	0.203068716	0.130720245	RAB3B, member RAS oncogene family [Source:HGNC Symbol;Acc:HGNC:9778]
ENSG00000161298	ZNF382	chr19	36604817	36634114	4.737213367	3.209032113	1.178926893	0.852704997	1.648651677	2.797649877	0.730825007	0.451234134	0.65673386	nosignificant	0.113406055	0.075703221	0.025341967	0.02219628	0.041143967	0.068439165	0.071483748	0.043926471	zinc finger protein 382 [Source:HGNC Symbol;Acc:HGNC:17409]
ENSG00000142611	PRDM16	chr1	3069168	3438621	153.8099402	166.830335	166.0911735	107.3150027	90.76175334	95.69083612	0.728743846	2.02E-06	3.69E-05	nosignificant	2.322636582	2.579958398	2.507911806	1.731099992	1.469594996	1.554933381	2.470168929	1.585209457	PR/SET domain 16 [Source:HGNC Symbol;Acc:HGNC:14000]
ENSG00000184232	OAF	chr11	120211032	120230334	3.635617296	3.209005356	2.243148685	1.791889035	1.64866059	1.837222257	0.728704728	0.443261823	0.64873838	nosignificant	0.147049242	0.130881917	0.087626526	0.076749486	0.071133053	0.078882149	0.121852562	0.075588229	out at first homolog [Source:HGNC Symbol;Acc:HGNC:28752]
ENSG00000178750	STX19	chr3	94014365	94028597	53.00899654	53.55543854	61.44510791	36.06658911	42.36931821	22.67988464	0.728156741	0.002673222	0.015164239	nosignificant	2.28013779	2.359823366	2.654267734	1.660567647	1.923811688	1.066693981	2.43140963	1.550357772	syntaxin 19 [Source:HGNC Symbol;Acc:HGNC:19300]
ENSG00000273514	FOXD4L6	chr9	41126430	41128463	3.635639994	2.17126022	3.296571524	1.791866031	0.75225101	2.797633686	0.727512381	0.445857437	0.651030771	nosignificant	0.089863426	0.053322262	0.080324316	0.046902464	0.0217351	0.072308636	0.074503335	0.046982067	forkhead box D4 like 6 [Source:HGNC Symbol;Acc:HGNC:31986]
ENSG00000052802	MSMO1	chr4	165327667	165343164	11672.33135	14261.49802	13669.29627	8233.166388	7602.327964	8086.045829	0.727374846	7.50E-15	8.01E-13	nosignificant	446.0974042	556.5229758	520.785763	336.0651435	309.5664479	331.47715	507.8020477	325.7029138	methylsterol monooxygenase 1 [Source:HGNC Symbol;Acc:HGNC:10545]
ENSG00000106714	CNTNAP3	chr9	39072767	39288315	3.635639994	2.17126022	3.296571524	0.852686775	0.752243968	3.76212043	0.72692003	0.449901243	0.655284762	nosignificant	0.083999177	0.049842593	0.075082564	0.021920867	0.020316725	0.090119955	0.069641444	0.044119182	contactin associated protein family member 3 [Source:HGNC Symbol;Acc:HGNC:13834]
ENSG00000102359	SRPX2	chrX	100644195	100675788	74.25410845	88.69794194	87.91803213	38.24568789	62.58497986	50.63003718	0.726054792	0.000642013	0.004765648	nosignificant	2.528108	3.11271473	3.012995086	1.418458951	2.262434476	1.864722714	2.884605939	1.848538714	sushi repeat containing protein X-linked 2 [Source:HGNC Symbol;Acc:HGNC:30668]
ENSG00000100003	SEC14L2	chr22	30396941	30425303	290.0751158	246.3102853	270.684519	183.9864621	172.5322318	131.1163562	0.725523499	2.48E-06	4.40E-05	nosignificant	11.54260149	9.970112245	10.70913829	7.778385575	7.279851059	5.604006008	10.74061734	6.887414214	SEC14 like lipid binding 2 [Source:HGNC Symbol;Acc:HGNC:10699]
ENSG00000139163	ETNK1	chr12	22625075	22690665	1409.224339	2285.208178	1832.254224	1156.163687	1095.612114	1093.62815	0.724347425	1.79E-07	4.50E-06	nosignificant	35.73326695	59.30748179	46.40517425	31.36860301	29.66133648	29.80655239	47.148641	30.27883063	ethanolamine kinase 1 [Source:HGNC Symbol;Acc:HGNC:24649]
ENSG00000171503	ETFDH	chr4	158672125	158709623	656.7025955	695.2413116	651.5894412	441.2333013	426.7072996	344.6870536	0.723935463	4.75E-10	2.13E-08	nosignificant	27.93158569	30.20452581	27.62660893	20.02819604	19.3202127	15.75361676	28.58757348	18.36734183	electron transfer flavoprotein dehydrogenase [Source:HGNC Symbol;Acc:HGNC:3483]
ENSG00000003402	CFLAR	chr2	201116154	201176687	2279.253017	2483.954674	2370.348155	1417.642785	1446.871914	1455.575058	0.72367424	2.03E-17	3.14E-15	nosignificant	65.8569191	73.29402589	68.28090503	43.75721404	44.54372083	45.11579088	69.14395001	44.47224191	CASP8 and FADD like apoptosis regulator [Source:HGNC Symbol;Acc:HGNC:1876]
ENSG00000170017	ALCAM	chr3	105366909	105576900	2510.999349	3135.252362	2925.901089	1751.545839	1662.092523	1780.644111	0.723032917	1.48E-13	1.26E-11	nosignificant	54.93674548	70.08132263	63.84869372	40.94864269	38.77076017	41.80548671	62.95558728	40.50829653	activated leukocyte cell adhesion molecule [Source:HGNC Symbol;Acc:HGNC:400]
ENSG00000174326	SLC16A11	chr17	7041621	7044092	9.691439899	2.294339447	12.98270724	1.656317073	6.828368697	6.49741343	0.722252484	0.26857398	0.470291039	nosignificant	0.291518674	0.064866915	0.390860427	0.057057184	0.211527237	0.205249275	0.249082005	0.157944565	solute carrier family 16 member 11 [Source:HGNC Symbol;Acc:HGNC:23093]
ENSG00000176658	MYO1D	chr17	32492522	32877177	3382.987671	3414.824454	3292.614158	1978.898096	2181.379894	1956.16536	0.722011839	3.58E-17	5.39E-15	nosignificant	115.0526367	118.5603706	111.6054654	71.87641949	79.00122156	71.35525181	115.0728242	74.07763095	myosin ID [Source:HGNC Symbol;Acc:HGNC:7598]
ENSG00000041353	RAB27B	chr18	54717860	54895516	12.05696134	5.477202424	12.00955634	8.206143764	4.024227927	5.50250313	0.72149635	0.193641608	0.374122388	nosignificant	0.288209096	0.128260977	0.283376891	0.203073912	0.104562896	0.139144528	0.233282321	0.148927112	RAB27B, member RAS oncogene family [Source:HGNC Symbol;Acc:HGNC:9767]
ENSG00000124253	PCK1	chr20	57561080	57568121	26.92927181	18.39519737	32.73582779	12.43638322	26.78752666	8.030246047	0.720301886	0.072665867	0.187133092	nosignificant	0.658998457	0.453239231	0.803243159	0.328317246	0.673788088	0.216925909	0.638493616	0.406343748	phosphoenolpyruvate carboxykinase 1 [Source:HGNC Symbol;Acc:HGNC:8724]
ENSG00000120925	RNF170	chr8	42849637	42897290	872.2110833	1023.513335	944.1907025	582.9932371	567.4112688	574.4694957	0.719800629	9.47E-13	6.81E-11	nosignificant	23.86015223	28.6248787	25.77307355	17.04879982	16.55711074	16.87355728	26.08603483	16.82648928	ring finger protein 170 [Source:HGNC Symbol;Acc:HGNC:25358]
ENSG00000154122	ANKH	chr5	14704800	14871778	1484.522403	1396.29079	1486.563155	969.3821205	828.5802502	854.2015859	0.719547025	7.62E-14	6.89E-12	nosignificant	42.491157	40.78876481	42.40651656	29.60962	25.27695623	26.22215388	41.89547946	27.03624337	ANKH inorganic pyrophosphate transport regulator [Source:HGNC Symbol;Acc:HGNC:15492]
ENSG00000150540	HNMT	chr2	137964020	138016364	41.66337955	23.65827316	19.04777556	12.38613612	22.11018546	16.54654174	0.719452711	0.049041448	0.14021435	nosignificant	2.156177046	1.206301619	0.936115334	0.675224752	1.162223466	0.892269562	1.432864666	0.909905926	histamine N-methyltransferase [Source:HGNC Symbol;Acc:HGNC:5028]
ENSG00000183734	ASCL2	chr11	2268495	2270952	2315.718016	1461.139707	1770.84105	1181.435551	1197.525494	991.9298577	0.71858177	4.57E-07	9.98E-06	nosignificant	62.1775331	39.96880745	47.31423157	33.81741082	34.18334978	28.53629875	49.82019071	32.17901978	achaete-scute family bHLH transcription factor 2 [Source:HGNC Symbol;Acc:HGNC:739]
ENSG00000186919	ZACN	chr17	76071961	76083666	19.67726887	18.24224548	21.93160166	6.038694388	14.37909883	15.78609471	0.718133718	0.053474054	0.149337365	nosignificant	0.676032209	0.63931248	0.755338227	0.231552455	0.521190204	0.577967643	0.690227639	0.443570101	zinc activated ion channel [Source:HGNC Symbol;Acc:HGNC:29504]
ENSG00000179088	C12orf42	chr12	103237591	103496010	4.555807584	0.024705051	0.034791842	0.891452758	0.817193488	0.915032515	0.716927709	0.756849966	0.886153682	nosignificant	0.272911099	0	0	0.053415236	0.049506375	0.054899502	0.090970366	0.052607038	chromosome 12 open reading frame 42 [Source:HGNC Symbol;Acc:HGNC:24729]
ENSG00000188175	HEPACAM2	chr7	93188534	93226469	17.00693454	18.09708233	10.11236413	12.76826109	10.09429751	4.442022955	0.716127588	0.090264626	0.218083244	nosignificant	0.474670918	0.513015357	0.272754021	0.371617852	0.295219984	0.136408613	0.420146765	0.267748816	HEPACAM family member 2 [Source:HGNC Symbol;Acc:HGNC:27364]
ENSG00000111816	FRK	chr6	115931149	116060891	1231.312997	1593.580955	1465.636008	898.8434038	874.2984541	843.1562548	0.71397717	2.99E-11	1.66E-09	nosignificant	4.568529343	6.046608098	5.428464297	3.565973648	3.460511521	3.360557802	5.347867246	3.462347657	fyn related Src family tyrosine kinase [Source:HGNC Symbol;Acc:HGNC:3955]
ENSG00000157654	PALM2AKAP2	chr9	109498325	110172512	93.83948467	96.41936342	119.5060042	76.01662501	50.29244022	62.58966856	0.713950458	0.00044808	0.003555594	nosignificant	1.575529981	1.660628338	2.019778018	1.363315303	0.917577662	1.134303288	1.751978779	1.138398751	PALM2 and AKAP2 fusion [Source:HGNC Symbol;Acc:HGNC:33529]
ENSG00000115266	APC2	chr19	1446302	1473244	17.61517303	7.572422233	5.691447462	8.189012138	2.224105273	8.365977477	0.712660672	0.229660034	0.42354382	nosignificant	0.186626719	0.077517089	0.055605357	0.087665561	0.027083434	0.090101552	0.106583055	0.068283516	APC regulator of WNT signaling pathway 2 [Source:HGNC Symbol;Acc:HGNC:24036]
ENSG00000161533	ACOX1	chr17	75941507	75979177	2288.276582	2679.565471	2447.418193	1622.381001	1517.091297	1386.110497	0.712494353	1.57E-13	1.33E-11	nosignificant	76.06743391	90.98660153	81.12443863	57.603985	53.74392804	49.452133	82.72615802	53.60001535	acyl-CoA oxidase 1 [Source:HGNC Symbol;Acc:HGNC:119]
ENSG00000030419	IKZF2	chr2	212999691	213152427	88.20996873	126.9297322	104.608242	80.60499491	39.65481889	74.83768857	0.711858887	0.005113597	0.025301307	nosignificant	1.446771103	2.158267616	1.730330832	1.419826991	0.724498474	1.328108924	1.778456517	1.15747813	IKAROS family zinc finger 2 [Source:HGNC Symbol;Acc:HGNC:13177]
ENSG00000257743	MGAM2	chr7	142111749	142222324	1218.021287	1385.144858	1276.578408	815.1808154	812.6705267	744.5423999	0.709680153	2.02E-13	1.66E-11	nosignificant	13.69279193	15.90988209	14.31206796	9.790671484	9.735236792	8.985371905	14.63824733	9.50376006	maltase-glucoamylase 2 (putative) [Source:HGNC Symbol;Acc:HGNC:28101]
ENSG00000230626	AC011005.1	chr7	129126518	129130793	7.137806318	4.303970848	3.375382652	4.5752279	1.556794889	2.747709806	0.709564013	0.342167126	0.547265512	nosignificant	0.289441343	0.171745815	0.129358399	0.188835335	0.070006639	0.116449538	0.196848519	0.125097171	novel protein similar to mitogen-activated protein kinase kinase 2 MAP2K2
ENSG00000197776	KLHDC1	chr14	49693105	49753150	37.46817014	24.77401013	30.82351067	16.06250395	14.7385486	26.03445887	0.708093753	0.021750583	0.076963601	nosignificant	1.509791756	0.997011225	1.218926309	0.686328139	0.636103491	1.09728789	1.241909763	0.806573173	kelch domain containing 1 [Source:HGNC Symbol;Acc:HGNC:19836]
ENSG00000165197	VEGFD	chrX	15345596	15384413	30.12903172	21.47657449	21.03975819	23.8285885	10.55134579	9.95972228	0.708041093	0.05522027	0.152964178	nosignificant	1.140962599	0.812415595	0.775084522	0.928984979	0.430501501	0.403953415	0.909487572	0.587813298	vascular endothelial growth factor D [Source:HGNC Symbol;Acc:HGNC:3708]
ENSG00000183281	PLGLB1	chr2	87002559	87021852	7.952077568	22.22359378	13.27245737	8.99476679	6.496749849	11.12989464	0.707841849	0.116494888	0.262489594	nosignificant	0.383996236	1.196222227	0.686469154	0.501048379	0.37150582	0.617965404	0.755562539	0.496839868	plasminogen like B1 [Source:HGNC Symbol;Acc:HGNC:9072]
ENSG00000134508	CABLES1	chr18	23134564	23260467	669.4113897	536.2564488	536.3011501	350.7691899	368.8875313	346.0587232	0.707662427	5.16E-09	1.86E-07	nosignificant	23.58619203	19.22760029	18.76996785	13.16555146	13.79777348	13.04564474	20.52792006	13.33632323	Cdk5 and Abl enzyme substrate 1 [Source:HGNC Symbol;Acc:HGNC:25097]
ENSG00000215910	C1orf167	chr1	11761787	11789585	3.806061085	5.34027826	5.482784187	0.808520696	4.281409642	3.706311591	0.7073584	0.434815595	0.64056444	nosignificant	0.087039147	0.12911605	0.129666396	0.022714193	0.105259982	0.093381439	0.115273864	0.073785205	chromosome 1 open reading frame 167 [Source:HGNC Symbol;Acc:HGNC:25262]
ENSG00000111817	DSE	chr6	116254173	116444861	387.6922509	495.9151036	418.347333	273.5847173	258.0461464	266.9893537	0.705739169	3.51E-08	1.04E-06	nosignificant	6.435993254	8.43800664	6.939891599	4.862756848	4.581033035	4.767714304	7.271297165	4.737168063	dermatan sulfate epimerase [Source:HGNC Symbol;Acc:HGNC:21144]
ENSG00000122378	PRXL2A	chr10	80407829	80437115	4378.842179	4557.4883	4819.566083	2864.371677	2802.5265	2770.128782	0.705290573	3.30E-17	5.01E-15	nosignificant	91.37829895	97.10568997	100.2666253	63.8403452	62.30913105	62.00798377	96.25020473	62.71915334	peroxiredoxin like 2A [Source:HGNC Symbol;Acc:HGNC:28651]
ENSG00000144278	GALNT13	chr2	153871922	154453979	2.672525439	7.406933443	4.431128875	1.73706862	4.281427179	2.747776624	0.704934778	0.439539015	0.645343094	nosignificant	0.086791172	0.270371216	0.155156371	0.067948441	0.157440145	0.104754819	0.17077292	0.110047802	polypeptide N-acetylgalactosaminyltransferase 13 [Source:HGNC Symbol;Acc:HGNC:23242]
ENSG00000197122	SRC	chr20	37344685	37406050	810.2711712	651.7463895	617.9104826	381.8222517	525.1622979	368.6681627	0.704752773	1.90E-06	3.51E-05	nosignificant	18.86526691	15.44682097	14.28998884	9.481953885	12.94431925	9.195101684	16.20069224	10.54045827	SRC proto-oncogene, non-receptor tyrosine kinase [Source:HGNC Symbol;Acc:HGNC:11283]
ENSG00000111261	MANSC1	chr12	12326056	12350242	573.5325407	495.6099454	545.7483377	303.6888892	355.8125267	330.5078903	0.704740512	1.20E-09	4.92E-08	nosignificant	11.70046143	10.30279321	11.08416231	6.615730125	7.709850986	7.222021614	11.02913899	7.182534242	MANSC domain containing 1 [Source:HGNC Symbol;Acc:HGNC:25505]
ENSG00000085224	ATRX	chrX	77504880	77786233	2013.373808	2835.376031	2400.081833	1574.622922	1338.09343	1535.786351	0.704686054	3.84E-09	1.45E-07	nosignificant	36.55198141	52.62093421	43.47621221	30.55441431	25.92354558	29.93196411	44.21637594	28.803308	ATRX chromatin remodeler [Source:HGNC Symbol;Acc:HGNC:886]
ENSG00000172073	TEX37	chr2	88524649	88529585	3.471950303	0.024698227	1.125433701	1.841635882	0.81719776	0	0.704599903	0.746155893	0.87851132	nosignificant	0.229050386	0	0.068245471	0.119548385	0.055399991	0	0.099098619	0.058316125	testis expressed 37 [Source:HGNC Symbol;Acc:HGNC:26341]
ENSG00000124935	SCGB1D2	chr11	62242239	62244812	392.0981427	310.4762556	300.868696	212.4311624	235.8441242	166.9907065	0.704568001	9.93E-06	0.000143546	nosignificant	42.98394791	34.56337335	32.67593171	24.7409981	27.30282004	19.61010214	36.74108433	23.8846401	secretoglobin family 1D member 2 [Source:HGNC Symbol;Acc:HGNC:18396]
ENSG00000179627	ZBTB42	chr14	104800596	104804712	50.98720641	36.56506436	45.08952625	28.85408557	32.10921901	20.02609472	0.704538686	0.006027858	0.028756406	nosignificant	1.018690652	0.733987736	0.888875531	0.607640836	0.668769633	0.429361313	0.880517973	0.568590594	zinc finger and BTB domain containing 42 [Source:HGNC Symbol;Acc:HGNC:32550]
ENSG00000172264	MACROD2	chr20	13995369	16053197	94.77294372	112.0840368	90.47991768	59.30920287	67.21665135	56.02212527	0.702144469	0.000163854	0.001572251	nosignificant	2.729150678	3.31240128	2.597853791	1.831406151	2.057437701	1.739697834	2.879801916	1.876180562	mono-ADP ribosylhydrolase 2 [Source:HGNC Symbol;Acc:HGNC:16126]
ENSG00000270629	NBPF14	chr1	148531385	148679742	155.7600878	171.9604327	133.5985983	76.85903052	116.4096711	90.11451605	0.701581329	0.000186178	0.001745636	nosignificant	1.928659062	2.176178288	1.642484105	1.022478387	1.520655179	1.197526178	1.915773818	1.246886581	NBPF member 14 [Source:HGNC Symbol;Acc:HGNC:25232]
ENSG00000103056	SMPD3	chr16	68358327	68448508	314.7397796	245.4975896	327.4577249	204.678948	146.7812306	194.4572731	0.701282498	2.25E-05	0.000290908	nosignificant	11.91654682	9.450823195	12.35087221	8.240377386	5.95511955	7.872396409	11.23941407	7.355964448	sphingomyelin phosphodiesterase 3 [Source:HGNC Symbol;Acc:HGNC:14240]
ENSG00000156886	ITGAD	chr16	31393335	31426505	3.471936093	1.088288724	0.034779569	0.891452758	0.817193488	0.915032515	0.700542366	0.74297963	0.876130722	nosignificant	0.095747621	0.028406884	0	0.024986802	0.023158299	0.025681119	0.041384835	0.02460874	integrin subunit alpha D [Source:HGNC Symbol;Acc:HGNC:6146]
ENSG00000263155	MYZAP	chr15	57591904	57685364	34.98804211	21.58066956	28.60598367	18.95463179	17.55227865	15.58204201	0.700373392	0.020877999	0.07458885	nosignificant	1.201152061	0.737304432	0.962581265	0.680962555	0.631130554	0.566573311	0.967012586	0.62622214	myocardial zonula adherens protein [Source:HGNC Symbol;Acc:HGNC:43444]
ENSG00000145794	MEGF10	chr5	127290796	127465737	1.26998888	2.124725029	1.125391673	0	2.661217675	0	0.69768264	1	1	nosignificant	0.026386922	0.046971625	0.023585919	0	0.057439401	0	0.032314822	0.019146467	multiple EGF like domains 10 [Source:HGNC Symbol;Acc:HGNC:29634]
ENSG00000123612	ACVR1C	chr2	157526767	157628864	86.16991384	133.3558989	118.7072471	67.39005261	68.46722659	72.80873916	0.697304379	0.000506452	0.003940516	nosignificant	1.253799819	2.02165005	1.754150822	1.066950619	1.081167251	1.155083559	1.676533564	1.101067143	activin A receptor type 1C [Source:HGNC Symbol;Acc:HGNC:18123]
ENSG00000109654	TRIM2	chr4	153152163	153339319	3352.295162	4773.892377	4097.966245	2569.331191	2322.89183	2648.010522	0.697212032	3.12E-09	1.19E-07	nosignificant	27.26750978	39.67588047	33.24731412	22.33289262	20.14779597	23.11420236	33.39690146	21.86496365	tripartite motif containing 2 [Source:HGNC Symbol;Acc:HGNC:15974]
ENSG00000259332	ST20-MTHFS	chr15	79845150	79923754	7.325937331	5.397497996	7.669581061	3.563163309	2.363555301	6.537667265	0.697167529	0.248513802	0.446759771	nosignificant	0.5056216	0.375025871	0.52727414	0.26389934	0.183440633	0.474656691	0.469307204	0.307332221	ST20-MTHFS readthrough [Source:HGNC Symbol;Acc:HGNC:44655]
ENSG00000113763	UNC5A	chr5	176810519	176880898	3.471936093	1.088288724	0.034779569	0.891441739	0	1.87614562	0.697102995	0.746050745	0.878499701	nosignificant	0.059654768	0.017698675	0	0.015567822	0	0.032000819	0.025784481	0.015856214	unc-5 netrin receptor A [Source:HGNC Symbol;Acc:HGNC:12567]
ENSG00000131127	ZNF141	chr4	337814	384868	16.32495661	24.48432972	19.83532376	23.02506686	6.249262759	8.134586836	0.696026898	0.114079183	0.258781582	nosignificant	0.257914763	0.406141661	0.319204803	0.388308415	0.115165595	0.143675447	0.327753742	0.215716485	zinc finger protein 141 [Source:HGNC Symbol;Acc:HGNC:12926]
ENSG00000177182	CLVS1	chr8	61057158	61501645	0.072398503	1.088254021	3.220282195	0	2.661217675	0	0.695883964	1	1	nosignificant	0	0.03178707	0.095767678	0	0.077741839	0	0.042518249	0.025913946	clavesin 1 [Source:HGNC Symbol;Acc:HGNC:23139]
ENSG00000244607	CCDC13	chr3	42705756	42773253	12.92189635	3.330571637	6.650738859	4.478471059	8.701112281	0.804235161	0.695138599	0.316598694	0.518107823	nosignificant	0.487064993	0.118231267	0.237470434	0.173327782	0.321287737	0.035628819	0.280922231	0.176748113	coiled-coil domain containing 13 [Source:HGNC Symbol;Acc:HGNC:26358]
ENSG00000143028	SYPL2	chr1	109466546	109482134	2.379575273	1.088277151	1.12541268	0	0.817189215	1.876154272	0.69454844	0.739109626	0.874079474	nosignificant	0.057532958	0.025603749	0.025712883	0	0.020873084	0.046293914	0.036283197	0.022389	synaptophysin like 2 [Source:HGNC Symbol;Acc:HGNC:27638]
ENSG00000120327	PCDHB14	chr5	141222932	141227759	151.0615779	175.1107981	133.5894625	93.51487036	88.28393188	102.3622585	0.694251666	3.69E-05	0.00044165	nosignificant	2.082843398	2.47179364	1.831474772	1.378760364	1.302438692	1.512452292	2.128703936	1.397883783	protocadherin beta 14 [Source:HGNC Symbol;Acc:HGNC:8685]
ENSG00000075213	SEMA3A	chr7	83955777	84492724	798.7527854	1114.283125	1064.816367	597.1733741	616.0333869	627.9663314	0.694072932	2.07E-08	6.51E-07	nosignificant	20.89951608	29.8659345	27.86319758	16.74031235	17.2210227	17.67189437	26.20954939	17.21107647	semaphorin 3A [Source:HGNC Symbol;Acc:HGNC:10723]
ENSG00000135702	CHST5	chr16	75528535	75535247	1.269979038	3.155301631	0.03475505	0.891463773	1.732423505	0	0.693524682	1	1	nosignificant	0.032408193	0.086535225	0	0.025372237	0.047031056	0	0.039647806	0.024134431	carbohydrate sulfotransferase 5 [Source:HGNC Symbol;Acc:HGNC:1973]
ENSG00000180785	OR51E1	chr11	4643420	4655488	101.4015007	109.878439	71.05411538	51.02271002	70.06303677	53.25651346	0.693414363	0.001631051	0.010290672	nosignificant	1.687908689	1.864339225	1.163362055	0.907506316	1.224754	0.949087053	1.57186999	1.02711579	olfactory receptor family 51 subfamily E member 1 [Source:HGNC Symbol;Acc:HGNC:15194]
ENSG00000186471	AKAP14	chrX	119895837	119920716	0.07240404	0.024677776	4.259464321	0.891463773	1.732423505	0	0.692906324	1	1	nosignificant	0	0	0.348543272	0.076319689	0.141469416	0	0.116181091	0.072596368	A-kinase anchoring protein 14 [Source:HGNC Symbol;Acc:HGNC:24061]
ENSG00000177191	B3GNT8	chr19	41425359	41428730	56.34288164	23.93884519	42.84827376	36.4753418	19.66139805	20.07780805	0.692461531	0.049619485	0.141423918	nosignificant	3.500718743	1.458474695	2.596498241	2.332508834	1.297091225	1.31852765	2.518563893	1.649375903	UDP-GlcNAc:betaGal beta-1,3-N-acetylglucosaminyltransferase 8 [Source:HGNC Symbol;Acc:HGNC:24139]
ENSG00000175514	GPR152	chr11	67451301	67452729	2.37958758	0.024691406	2.177019673	0	0	2.84335643	0.692102333	0.748941814	0.880199523	nosignificant	0.085272782	0	0.076220974	0	0	0.10292216	0.053831252	0.034307387	G protein-coupled receptor 152 [Source:HGNC Symbol;Acc:HGNC:23622]
ENSG00000053524	MCF2L2	chr3	183178043	183428778	1.270008568	0.024684589	3.220312867	0	0.817189215	1.876154272	0.691897243	1	1	nosignificant	0.022293232	0	0.059780336	0	0.016176068	0.035876513	0.027357856	0.01735086	MCF.2 cell line derived transforming sequence-like 2 [Source:HGNC Symbol;Acc:HGNC:30319]
ENSG00000107242	PIP5K1B	chr9	68705240	69009176	283.8068505	301.6160036	295.9917797	198.241398	170.9652431	176.6712611	0.691494938	1.04E-07	2.75E-06	nosignificant	8.768990684	9.528040466	9.127544787	6.538291119	5.646656998	5.864703445	9.141525312	6.016550521	phosphatidylinositol-4-phosphate 5-kinase type 1 beta [Source:HGNC Symbol;Acc:HGNC:8995]
ENSG00000152818	UTRN	chr6	144285701	144853034	3735.513528	4472.672615	4402.528487	2797.240003	2391.371159	2625.697747	0.690669875	2.40E-12	1.57E-10	nosignificant	111.6880041	136.5845578	131.2614486	89.33656374	76.22090916	84.2289327	126.5113368	83.2621352	utrophin [Source:HGNC Symbol;Acc:HGNC:12635]
ENSG00000176894	PXMP2	chr12	132687587	132704985	17.52841294	2.31706163	8.8383591	11.0632137	3.129092618	3.595597415	0.690582645	0.344315567	0.549461875	nosignificant	1.338083517	0.158795728	0.637890321	0.838063935	0.258911816	0.287117162	0.711589855	0.461364304	peroxisomal membrane protein 2 [Source:HGNC Symbol;Acc:HGNC:9716]
ENSG00000255346	NOX5	chr15	68930525	69062762	1.26998888	2.124725029	1.125391673	0	0.817189215	1.876154272	0.690301177	1	1	nosignificant	0.016610524	0.029568561	0.014847297	0	0.01205267	0.026731328	0.020342127	0.012927999	NADPH oxidase 5 [Source:HGNC Symbol;Acc:HGNC:14874]
ENSG00000188211	NCR3LG1	chr11	17351800	17377341	191.5953506	271.1904372	219.1425002	151.3719254	162.1544551	108.9727201	0.690186197	0.000185748	0.001742674	nosignificant	2.147770624	3.132613191	2.464752638	1.822507926	1.940499015	1.326814962	2.581712151	1.696607301	natural killer cell cytotoxicity receptor 3 ligand 1 [Source:HGNC Symbol;Acc:HGNC:42400]
ENSG00000139291	TMEM19	chr12	71686082	71705047	278.5131691	316.2412904	236.1159758	198.4885965	144.4960634	172.162975	0.689770288	2.01E-05	0.000262984	nosignificant	8.377056594	9.722415095	7.059004024	6.356121893	4.65923653	5.552830256	8.386158571	5.52272956	transmembrane protein 19 [Source:HGNC Symbol;Acc:HGNC:25605]
ENSG00000274226	TBC1D3H	chr17	36377531	36388423	1.270008568	0.024684589	3.220312867	2.799650222	0	0	0.689657266	1	1	nosignificant	0.029504796	0	0.079118479	0.069297538	0	0	0.036207758	0.023099179	TBC1 domain family member 3H [Source:HGNC Symbol;Acc:HGNC:30708]
ENSG00000072422	RHOBTB1	chr10	60869438	61001440	1.269998724	1.088265583	2.176993229	2.799650222	0	0	0.689481886	1	1	nosignificant	0.034598184	0.030794288	0.061851092	0.081260316	0	0	0.042414521	0.027086772	Rho related BTB domain containing 1 [Source:HGNC Symbol;Acc:HGNC:18738]
ENSG00000188603	CLN3	chr16	28474111	28495575	15.9890164	21.24161624	11.21325904	7.996668646	15.49249452	6.31117657	0.689416649	0.089809105	0.217365792	nosignificant	0.590645963	0.808780626	0.406113991	0.320132924	0.593411981	0.255911102	0.60184686	0.389818669	CLN3 lysosomal/endosomal transmembrane protein, battenin [Source:HGNC Symbol;Acc:HGNC:2074]
ENSG00000112394	SLC16A10	chr6	111087503	111231194	204.1168429	242.4848029	195.1252175	140.5209347	140.7372341	116.608875	0.689049361	7.25E-06	0.000110505	nosignificant	2.494192075	3.035739629	2.377163959	1.835060341	1.831601567	1.535439564	2.635698555	1.734033824	solute carrier family 16 member 10 [Source:HGNC Symbol;Acc:HGNC:17027]
ENSG00000136040	PLXNC1	chr12	94148577	94307675	1.269998724	1.088265583	2.176993229	0.891441739	0	1.87614562	0.68884423	1	1	nosignificant	0.037470727	0.033351009	0.06698633	0.029335674	0	0.060301667	0.045936022	0.029879114	plexin C1 [Source:HGNC Symbol;Acc:HGNC:9106]
ENSG00000263002	ZNF234	chr19	44141554	44160313	190.1910826	185.1470594	193.604822	136.3322801	95.17410336	121.6019376	0.688617968	1.84E-05	0.000243562	nosignificant	4.686723293	4.655867089	4.756794029	3.57452638	2.523105285	3.211580004	4.699794804	3.103070556	zinc finger protein 234 [Source:HGNC Symbol;Acc:HGNC:13027]
ENSG00000139537	CCDC65	chr12	48904110	48931840	10.46789599	3.274587412	2.325374738	4.557584019	0	5.617091156	0.688017752	0.450514429	0.655937947	nosignificant	0.363625083	0.107882111	0.072227966	0.158155854	0	0.195060698	0.181245053	0.117738851	coiled-coil domain containing 65 [Source:HGNC Symbol;Acc:HGNC:29937]
ENSG00000177363	LRRN4CL	chr11	62686406	62689530	0.072398503	1.088254021	3.220282195	1.841635882	0.81719776	0	0.6877786	1	1	nosignificant	0	0.024515706	0.073860605	0.043128215	0.019986073	0	0.032792104	0.021038096	LRRN4 C-terminal like [Source:HGNC Symbol;Acc:HGNC:33724]
ENSG00000127324	TSPAN8	chr12	71125085	71441898	1870.331962	1832.773608	2015.650799	1164.860185	1133.833482	1252.327569	0.687605368	2.60E-14	2.47E-12	nosignificant	111.201631	111.2500997	119.4856425	73.97754291	71.84655611	79.84951771	113.9791244	75.22453891	tetraspanin 8 [Source:HGNC Symbol;Acc:HGNC:11855]
ENSG00000204869	IGFL4	chr19	46039748	46077118	1514.472852	1508.549874	1606.393365	994.241066	1011.870618	867.7494745	0.687537638	5.76E-13	4.37E-11	nosignificant	64.70259472	65.80251699	68.42636302	45.3599701	46.03538988	39.78555577	66.31049157	43.72697192	IGF like family member 4 [Source:HGNC Symbol;Acc:HGNC:32931]
ENSG00000158470	B4GALT5	chr20	49632945	49713878	6630.994711	6565.524019	6495.895356	4185.008181	4233.906306	3812.055239	0.687004034	2.02E-16	2.68E-14	nosignificant	69.72716746	70.4789884	68.08062434	46.99269291	47.42049142	42.99313478	69.42892673	45.80210637	beta-1,4-galactosyltransferase 5 [Source:HGNC Symbol;Acc:HGNC:928]
ENSG00000072042	RDH11	chr14	67676800	67695793	4475.652488	4598.154775	4848.216558	2857.908522	2936.475059	2857.617271	0.686263279	1.08E-16	1.49E-14	nosignificant	162.9048666	170.876194	175.9166118	111.1013802	113.8613589	111.564804	169.8992241	112.1758477	retinol dehydrogenase 11 [Source:HGNC Symbol;Acc:HGNC:17964]
ENSG00000104549	SQLE	chr8	124998497	125022283	4674.968156	5245.195925	5233.419342	3209.834692	3074.002702	3135.687864	0.686061487	1.49E-15	1.72E-13	nosignificant	183.6016434	210.3508836	204.9139388	134.6462869	128.6403563	132.104446	199.6221553	131.7970297	squalene epoxidase [Source:HGNC Symbol;Acc:HGNC:11279]
ENSG00000138380	CARF	chr2	202912214	202988263	299.5251788	348.7369201	386.7979199	223.2507485	194.1202107	226.6500726	0.685388561	8.21E-07	1.70E-05	nosignificant	7.715142721	9.212386425	9.989515339	6.164435541	5.367765437	6.28463409	8.972348162	5.938945023	calcium responsive transcription factor [Source:HGNC Symbol;Acc:HGNC:14435]
ENSG00000163581	SLC2A2	chr3	170996347	171026743	2.554147731	5.288169571	2.257829341	0.841116565	4.377846571	0.875566685	0.684968616	0.488300792	0.691068994	nosignificant	0.075219016	0.167372657	0.067234427	0.029444324	0.136448125	0.030262503	0.103275367	0.065384984	solute carrier family 2 member 2 [Source:HGNC Symbol;Acc:HGNC:11006]
ENSG00000121351	IAPP	chr12	21354959	21379980	2.554126194	6.318620237	1.191002436	0	4.377832349	1.825800374	0.684317884	0.509518701	0.709586595	nosignificant	0.117734112	0.314369513	0.052618248	0	0.213570979	0.094734793	0.161573957	0.102768591	islet amyloid polypeptide [Source:HGNC Symbol;Acc:HGNC:5329]
ENSG00000104290	FZD3	chr8	28494205	28574267	795.5357053	1348.920192	973.1412682	734.7847923	572.3988207	633.3078379	0.683946614	2.64E-05	0.000332222	nosignificant	5.556056213	9.660738436	6.795954176	5.494500483	4.281127346	4.761346088	7.337582942	4.845657972	frizzled class receptor 3 [Source:HGNC Symbol;Acc:HGNC:4041]
ENSG00000081320	STK17B	chr2	196133583	196176503	343.6946649	523.6870843	493.6699686	249.5772294	260.2120536	337.6450803	0.683586105	5.26E-05	0.000599524	nosignificant	10.14240598	15.91142699	14.64220892	7.940446691	8.25944197	10.74445716	13.56534729	8.981448608	serine/threonine kinase 17b [Source:HGNC Symbol;Acc:HGNC:11396]
ENSG00000105854	PON2	chr7	95404862	95435329	2664.10313	2714.107053	2675.168221	1647.943734	1706.137523	1659.876092	0.683563663	1.41E-16	1.91E-14	nosignificant	143.7754255	149.5416476	143.9043297	94.9848304	98.0771327	96.07884284	145.7404676	96.38026865	paraoxonase 2 [Source:HGNC Symbol;Acc:HGNC:9205]
ENSG00000181240	SLC25A41	chr19	6426037	6433779	0.072387433	3.155284693	1.125370678	0	0.817189215	1.876154272	0.683079106	1	1	nosignificant	0	0.106819582	0.035758297	0	0.029027704	0.064379849	0.04752596	0.031135851	solute carrier family 25 member 41 [Source:HGNC Symbol;Acc:HGNC:28533]
ENSG00000121039	RDH10	chr8	73294602	73325281	1067.299882	1000.45578	1066.20638	695.7377168	599.4462543	657.3730158	0.682661116	5.19E-12	3.24E-10	nosignificant	36.05907513	34.49243047	35.89906783	25.08295903	21.59333353	23.81226689	35.48352448	23.49618648	retinol dehydrogenase 10 [Source:HGNC Symbol;Acc:HGNC:19975]
ENSG00000144452	ABCA12	chr2	214931542	215138626	285.4596661	360.0183724	282.1032132	197.0863499	187.0271919	194.2720672	0.681836427	1.51E-06	2.85E-05	nosignificant	2.525939502	3.265740833	2.49137435	1.866736497	1.769631726	1.848521959	2.761018228	1.828296728	ATP binding cassette subfamily A member 12 [Source:HGNC Symbol;Acc:HGNC:14637]
ENSG00000183186	C2CD4C	chr19	405445	409147	2.554147731	5.288169571	2.257829341	0.841075904	2.53357744	2.784296462	0.680648291	0.480359769	0.684078723	nosignificant	0.039320686	0.087493935	0.035146748	0.015391999	0.042796895	0.047459105	0.053987123	0.035216	C2 calcium dependent domain containing 4C [Source:HGNC Symbol;Acc:HGNC:29417]
ENSG00000007944	MYLIP	chr6	16129086	16148248	483.7050064	482.5726087	513.7010812	308.5567526	316.130734	299.0997929	0.679538279	5.11E-10	2.28E-08	nosignificant	8.181798468	8.335774427	8.668291359	5.576357649	5.69566285	5.430541238	8.395288085	5.567520579	myosin regulatory light chain interacting protein [Source:HGNC Symbol;Acc:HGNC:21155]
ENSG00000213658	LAT	chr16	28984826	28990784	4.959288594	5.35233883	5.499948306	4.557727229	2.431275795	2.736459172	0.678812906	0.354709823	0.560242963	nosignificant	0.232104392	0.2582321	0.259332791	0.227141932	0.126311979	0.140072158	0.249889761	0.16450869	linker for activation of T cells [Source:HGNC Symbol;Acc:HGNC:18874]
ENSG00000137491	SLCO2B1	chr11	75100563	75206549	237.0975061	217.1371642	187.5513509	143.2619203	150.2844235	107.2141579	0.677789087	5.01E-05	0.00057731	nosignificant	7.27379455	6.774421177	5.697341939	4.667242523	4.8698126	3.529818386	6.581852556	4.355624503	solute carrier organic anion transporter family member 2B1 [Source:HGNC Symbol;Acc:HGNC:10962]
ENSG00000121210	TMEM131L	chr4	153466346	153636711	222.1671536	234.1620135	213.6629413	157.8627177	149.143243	111.8034808	0.676797874	1.38E-05	0.000190319	nosignificant	4.943012061	5.323215719	4.735642277	3.741580453	3.527223793	2.680896976	5.000623352	3.316567074	transmembrane 131 like [Source:HGNC Symbol;Acc:HGNC:29146]
ENSG00000169876	MUC17	chr7	101020072	101058859	3.8372058	8.452560933	3.389530517	2.663054863	2.431245509	4.654260861	0.674333535	0.36745519	0.574692951	nosignificant	0.024977071	0.059282581	0.022325725	0.019554443	0.018123473	0.033496348	0.035528459	0.023724755	mucin 17, cell surface associated [Source:HGNC Symbol;Acc:HGNC:16800]
ENSG00000124429	POF1B	chrX	85277396	85379717	981.3167389	1287.714819	1272.757805	719.5064995	674.5740219	827.2373324	0.673559143	4.03E-08	1.18E-06	nosignificant	16.66212044	22.37539551	21.5935875	13.07739703	12.2416133	15.08727872	20.21036782	13.46876302	POF1B actin binding protein [Source:HGNC Symbol;Acc:HGNC:13711]
ENSG00000196132	MYT1	chr20	64102394	64242253	3293.798997	2737.085778	3232.778706	2018.908451	1978.636324	1809.671635	0.673464947	3.46E-12	2.20E-10	nosignificant	53.67128495	45.51086593	52.49447034	35.11757346	34.33174504	31.62193308	50.55887374	33.69041719	myelin transcription factor 1 [Source:HGNC Symbol;Acc:HGNC:7622]
ENSG00000170153	RNF150	chr4	140859807	141212877	0.07240404	0.024677776	4.259464321	2.799650222	0	0	0.673370094	1	1	nosignificant	0	0	0.052822392	0.03469918	0	0	0.017607464	0.011566393	ring finger protein 150 [Source:HGNC Symbol;Acc:HGNC:23138]
ENSG00000198763	MT-ND2	chrMT	4470	5511	64293.85631	55506.02638	57582.23738	33633.88249	45003.91441	32619.5368	0.672947377	1.40E-08	4.65E-07	nosignificant	3063.736204	2700.14373	2734.858411	1711.562413	2284.283042	1667.046879	2832.912782	1887.630778	mitochondrially encoded NADH:ubiquinone oxidoreductase core subunit 2 [Source:HGNC Symbol;Acc:HGNC:7456]
ENSG00000162688	AGL	chr1	99850361	99924023	924.6330984	1243.643691	1095.995571	720.8491163	681.1651645	648.8325283	0.670916148	8.66E-09	3.04E-07	nosignificant	7.218750104	9.936667044	8.546092112	6.019780106	5.676775164	5.445534115	8.567169753	5.714029795	amylo-alpha-1, 6-glucosidase, 4-alpha-glucanotransferase [Source:HGNC Symbol;Acc:HGNC:321]
ENSG00000179456	ZBTB18	chr1	244048939	244057476	1569.892473	1665.622863	1639.59338	1068.958216	1034.035946	960.8823657	0.670056961	1.30E-13	1.12E-11	nosignificant	20.52849004	22.24292668	21.37650959	14.92817943	14.40642024	13.48323672	21.3826421	14.27261213	zinc finger and BTB domain containing 18 [Source:HGNC Symbol;Acc:HGNC:13030]
ENSG00000127528	KLF2	chr19	16324826	16328685	723.3881946	483.0584159	524.2681657	304.2139728	396.911807	386.911835	0.66930654	2.14E-05	0.000277497	nosignificant	21.31738916	14.45458757	15.32086633	9.556875957	12.38484473	12.16938963	17.03094769	11.37037011	Kruppel like factor 2 [Source:HGNC Symbol;Acc:HGNC:6347]
ENSG00000136158	SPRY2	chr13	80335976	80341126	2041.890584	1900.302263	2191.630009	1315.312567	1238.358861	1303.68335	0.669163057	1.61E-13	1.35E-11	nosignificant	40.60200171	38.57038203	43.44577224	27.92836038	26.2386958	27.80126616	40.87271866	27.32277411	sprouty RTK signaling antagonist 2 [Source:HGNC Symbol;Acc:HGNC:11270]
ENSG00000101049	SGK2	chr20	43558968	43588237	181.7524829	196.6824824	175.1634323	106.7968508	145.0472334	96.25886769	0.667832527	0.0001128	0.001149966	nosignificant	7.156552076	7.919117726	6.872318971	4.504981646	6.034905656	4.085437947	7.315996257	4.875108416	serum/glucocorticoid regulated kinase 2 [Source:HGNC Symbol;Acc:HGNC:13900]
ENSG00000168994	PXDC1	chr6	3722614	3751713	272.0087006	274.1108283	343.7308294	188.9545673	143.1998438	228.0813027	0.667702773	0.000136665	0.001346254	nosignificant	9.542846223	9.838807713	12.08075434	7.099191488	5.420404195	8.582025566	10.48746943	7.03387375	PX domain containing 1 [Source:HGNC Symbol;Acc:HGNC:21361]
ENSG00000135414	GDF11	chr12	55743122	55757264	1023.252043	1153.160774	1182.649436	763.283544	674.9727389	677.4193175	0.667330587	7.33E-11	3.81E-09	nosignificant	10.08996551	11.62198464	11.63904128	8.041637217	7.101595948	7.173476729	11.11699715	7.438903298	growth differentiation factor 11 [Source:HGNC Symbol;Acc:HGNC:4216]
ENSG00000099937	SERPIND1	chr22	20774113	20787720	6.542966458	7.591776305	18.35163269	6.264266989	4.85557005	9.300387671	0.667085183	0.212332004	0.39960325	nosignificant	0.152242386	0.18970574	0.462677694	0.166865887	0.132561297	0.245003775	0.268208607	0.181476986	serpin family D member 1 [Source:HGNC Symbol;Acc:HGNC:4838]
ENSG00000155846	PPARGC1B	chr5	149730298	149855022	59.10238741	74.58480061	50.9684358	43.35026852	42.87890018	30.11793709	0.664008699	0.005056473	0.025059504	nosignificant	0.815082312	1.057974322	0.698203669	0.63812449	0.628391534	0.450901178	0.857086768	0.572472401	PPARG coactivator 1 beta [Source:HGNC Symbol;Acc:HGNC:30022]
ENSG00000188931	CFAP126	chr1	161364733	161367876	6.276350239	4.37622975	11.89701284	4.478353364	6.858188807	2.685022774	0.663822914	0.299001347	0.498525514	nosignificant	0.393587873	0.280251891	0.773977711	0.308138279	0.456942559	0.19002037	0.482605825	0.318367069	cilia and flagella associated protein 126 [Source:HGNC Symbol;Acc:HGNC:32325]
ENSG00000179397	CATSPERE	chr1	244454377	244641177	26.16246569	8.799459438	18.6747928	15.49629056	7.220383524	11.03491812	0.663672208	0.151479819	0.314736333	nosignificant	0.770346472	0.249327545	0.532079348	0.466032584	0.228668238	0.338105209	0.517251122	0.344268677	catsper channel auxiliary subunit epsilon [Source:HGNC Symbol;Acc:HGNC:28491]
ENSG00000079112	CDH17	chr8	94127162	94217303	7400.819746	7745.441275	7556.652542	5111.845062	4588.354292	4639.879294	0.662864065	2.93E-15	3.24E-13	nosignificant	189.4088486	202.379425	192.7711538	139.706338	125.1074574	127.3645809	194.8531425	130.7261255	cadherin 17 [Source:HGNC Symbol;Acc:HGNC:1756]
ENSG00000100197	CYP2D6	chr22	42126499	42130881	157.579693	142.3129756	131.2397145	92.71010919	77.07634107	102.4650149	0.662812657	0.000103305	0.001066056	nosignificant	4.80417785	4.408571239	3.961324239	3.003105124	2.513114249	3.326285663	4.391357776	2.947501679	cytochrome P450 family 2 subfamily D member 6 [Source:HGNC Symbol;Acc:HGNC:2625]
ENSG00000181004	BBS12	chr4	122732702	122744942	158.1926797	156.1939273	153.0283675	116.5687536	93.36552175	85.32627081	0.661853796	5.12E-05	0.000587103	nosignificant	3.132576709	3.155598318	3.017108083	2.45248104	1.973467346	1.817197588	3.101761036	2.081048658	Bardet-Biedl syndrome 12 [Source:HGNC Symbol;Acc:HGNC:26648]
ENSG00000113966	ARL6	chr3	97764521	97801229	219.4970719	369.3179485	282.9408228	183.5049636	167.4537436	200.0428421	0.661738706	0.000305348	0.00262765	nosignificant	7.797650251	13.56698797	10.12016685	7.035980011	6.425197188	7.69232134	10.49493502	7.05116618	ADP ribosylation factor like GTPase 6 [Source:HGNC Symbol;Acc:HGNC:13210]
ENSG00000204936	CD177	chr19	43353686	43363172	4.010731086	11.63209344	6.649879931	1.667208427	9.625844583	2.685111288	0.661366308	0.350279262	0.555905823	nosignificant	0.12926606	0.421864321	0.231088626	0.067467901	0.343918754	0.104013979	0.260739669	0.171800211	CD177 molecule [Source:HGNC Symbol;Acc:HGNC:30072]
ENSG00000058668	ATP2B4	chr1	203626787	203744081	173.8335585	170.0311531	151.0589048	115.4544666	105.3537164	91.79113921	0.661347255	2.77E-05	0.000344309	nosignificant	2.132534187	2.12530683	1.839044715	1.504948268	1.373023975	1.20841152	2.032295244	1.362127921	ATPase plasma membrane Ca2+ transporting 4 [Source:HGNC Symbol;Acc:HGNC:817]
ENSG00000112902	SEMA5A	chr5	9035033	9546075	42.03725674	59.55498205	35.57494056	32.5305896	24.78596098	29.4729268	0.65997358	0.014095089	0.055647192	nosignificant	0.512882321	0.751871625	0.431472235	0.425153009	0.328367363	0.388414997	0.565408727	0.380645123	semaphorin 5A [Source:HGNC Symbol;Acc:HGNC:10736]
ENSG00000069974	RAB27A	chr15	55202966	55319113	169.8691723	201.9068686	171.8654345	92.06942542	130.2332952	121.664137	0.659761073	9.87E-05	0.001026507	nosignificant	7.07147316	8.620043768	7.145283637	4.132111003	5.763183223	5.442669224	7.612266855	5.112654484	RAB27A, member RAS oncogene family [Source:HGNC Symbol;Acc:HGNC:9766]
ENSG00000146038	DCDC2	chr6	24171755	24358059	357.427703	333.7429487	295.3723374	160.1394974	270.3069042	194.0357447	0.659371688	0.000166879	0.001596233	nosignificant	6.107381263	5.808227661	5.010384311	2.931090015	4.8716618	3.551091274	5.641997745	3.784614363	doublecortin domain containing 2 [Source:HGNC Symbol;Acc:HGNC:18141]
ENSG00000119655	NPC2	chr14	74476192	74494177	1037.122875	862.6720392	983.6588946	609.9209224	627.9797153	587.2188252	0.65899506	1.86E-10	8.87E-09	nosignificant	62.40264258	52.91569638	58.94326664	39.15310925	40.19504072	37.86696479	58.08720187	39.07170492	NPC intracellular cholesterol transporter 2 [Source:HGNC Symbol;Acc:HGNC:14537]
ENSG00000073849	ST6GAL1	chr3	186930502	187078553	281.441099	298.4431545	302.5020883	203.653072	201.0857065	154.159597	0.658064415	3.34E-06	5.61E-05	nosignificant	10.62633301	11.52309118	11.40629756	8.210324508	8.080888212	6.272843032	11.18524059	7.521351917	ST6 beta-galactoside alpha-2,6-sialyltransferase 1 [Source:HGNC Symbol;Acc:HGNC:10860]
ENSG00000149212	SESN3	chr11	95165513	95232541	279.5173135	559.4601373	426.9280482	272.6484126	267.454734	262.3103077	0.657147355	0.000801848	0.005782447	nosignificant	5.61370419	11.63630641	8.652922129	5.918526255	5.793178391	5.721620712	8.63431091	5.811108453	sestrin 3 [Source:HGNC Symbol;Acc:HGNC:23060]
ENSG00000053918	KCNQ1	chr11	2444684	2849105	1936.986829	1372.045455	1438.784363	979.5028347	1088.199112	942.4629187	0.656980274	2.08E-07	5.11E-06	nosignificant	71.3527584	51.49721918	52.72523796	38.47784323	42.60456264	37.18656407	58.52507185	39.42298998	potassium voltage-gated channel subfamily Q member 1 [Source:HGNC Symbol;Acc:HGNC:6294]
ENSG00000103044	HAS3	chr16	69105653	69118719	96.14193147	88.00838057	124.845978	59.16058506	72.25807149	64.41392387	0.656407413	0.000875553	0.006231082	nosignificant	2.169026663	2.0295558	2.833604302	1.436872284	1.735276387	1.566302088	2.344062255	1.579483586	hyaluronan synthase 3 [Source:HGNC Symbol;Acc:HGNC:4820]
ENSG00000102038	SMARCA1	chrX	129446501	129523500	352.8221469	359.6057462	414.3797522	235.6337352	276.082124	202.981069	0.656066881	3.00E-06	5.13E-05	nosignificant	5.176484489	5.393977786	6.077968351	3.699629687	4.305750256	3.207395333	5.549476875	3.737591759	SWI/SNF related, matrix associated, actin dependent regulator of chromatin, subfamily a, member 1 [Source:HGNC Symbol;Acc:HGNC:11097]
ENSG00000198515	CNGA1	chr4	47935977	48016681	6.10784388	3.284266738	7.615728547	3.592745038	2.408001282	4.641004624	0.655916194	0.379672652	0.587385941	nosignificant	0.197816243	0.105640404	0.247544937	0.123895599	0.086121804	0.159172907	0.183667195	0.123063437	cyclic nucleotide gated channel subunit alpha 1 [Source:HGNC Symbol;Acc:HGNC:2148]
ENSG00000137960	GIPC2	chr1	77979542	78138444	257.3567748	317.3777179	275.2410389	155.114638	185.7402026	199.1709189	0.654643717	8.66E-06	0.000128657	nosignificant	6.22681036	7.875763356	6.657687797	4.035240283	4.799237533	5.178217681	6.920087171	4.670898499	GIPC PDZ domain containing family member 2 [Source:HGNC Symbol;Acc:HGNC:18177]
ENSG00000116191	RALGPS2	chr1	178725147	178921841	407.8743885	535.6099491	505.9730259	300.3519484	274.1997448	347.5495976	0.653341049	2.05E-06	3.72E-05	nosignificant	9.454744645	12.73727108	11.74474807	7.469167881	6.818951882	8.665035758	11.3122546	7.65105184	Ral GEF with PH domain and SH3 binding motif 2 [Source:HGNC Symbol;Acc:HGNC:30279]
ENSG00000198888	MT-ND1	chrMT	3307	4262	44882.9926	41603.41439	39318.66663	23184.11585	34055.08885	22766.72387	0.653003473	1.14E-06	2.24E-05	nosignificant	2331.174205	2205.907195	2035.409763	1285.94884	1883.977517	1268.195152	2190.830387	1479.373836	mitochondrially encoded NADH:ubiquinone oxidoreductase core subunit 1 [Source:HGNC Symbol;Acc:HGNC:7455]
ENSG00000166548	TK2	chr16	66508003	66552544	878.611617	770.4172366	750.8270441	532.7839191	512.4149673	481.2736021	0.651905006	9.79E-10	4.08E-08	nosignificant	25.13518286	22.4653012	21.37033508	16.24757477	15.59277046	14.75270918	22.99027305	15.53101814	thymidine kinase 2 [Source:HGNC Symbol;Acc:HGNC:11831]
ENSG00000138792	ENPEP	chr4	110365733	110565285	78.3626242	106.7664169	101.0932078	58.38235159	52.16691201	72.11784556	0.64931036	0.001530351	0.009781361	nosignificant	2.034142224	2.873807152	2.655171981	1.643077567	1.475982583	2.026481144	2.521040452	1.715180431	glutamyl aminopeptidase [Source:HGNC Symbol;Acc:HGNC:3355]
ENSG00000047365	ARAP2	chr4	35948221	36244514	1133.654739	1320.96476	1252.219285	753.6056155	809.3221883	801.0214601	0.649260018	3.15E-11	1.75E-09	nosignificant	28.28772273	33.6883778	31.17472358	20.10685973	21.52640766	21.45471437	31.0502747	21.02932725	ArfGAP with RhoGAP domain, ankyrin repeat and PH domain 2 [Source:HGNC Symbol;Acc:HGNC:16924]
ENSG00000101624	CEP76	chr18	12661833	12702777	476.9762541	525.2303796	546.6241287	356.6090178	321.6075214	310.0386711	0.648541098	2.21E-08	6.88E-07	nosignificant	17.40782937	19.60700428	19.93119546	13.90951623	12.53353398	12.16606116	18.9820097	12.86970379	centrosomal protein 76 [Source:HGNC Symbol;Acc:HGNC:25727]
ENSG00000011083	SLC6A7	chr5	150190062	150222788	271.6115367	224.6392419	171.4440905	133.8331617	167.3291165	124.8835872	0.647624811	0.000582582	0.004395422	nosignificant	6.136770924	5.143647516	3.812683992	3.210149523	3.973635649	3.011488134	5.031034144	3.398424435	solute carrier family 6 member 7 [Source:HGNC Symbol;Acc:HGNC:11054]
ENSG00000272398	CD24	chr6	106969831	106975627	12292.6762	13849.78266	13719.93423	7974.413536	9267.060384	8223.000276	0.646535996	1.32E-12	9.13E-11	nosignificant	559.4040274	643.487883	622.370175	387.5882467	449.223748	401.3690017	608.4206951	412.7269988	CD24 molecule [Source:HGNC Symbol;Acc:HGNC:1645]
ENSG00000133048	CHI3L1	chr1	203178931	203186704	9.45915349	4.336510586	4.477754388	1.7007433	6.030086456	3.669904161	0.645238519	0.311585419	0.512089415	nosignificant	0.38653388	0.172018211	0.172751423	0.075653934	0.245411854	0.155512309	0.243767838	0.158859366	chitinase 3 like 1 [Source:HGNC Symbol;Acc:HGNC:1932]
ENSG00000180884	ZNF792	chr19	34956354	34964229	215.7590659	242.8552637	269.1590123	153.7876049	141.5780846	170.5902568	0.644203024	1.27E-05	0.000177447	nosignificant	3.213470612	3.710043459	4.021299613	2.458308248	2.265088228	2.733475661	3.648271228	2.485624046	zinc finger protein 792 [Source:HGNC Symbol;Acc:HGNC:24751]
ENSG00000165813	CCDC186	chr10	114120862	114174232	3810.04568	5250.150271	4888.891349	3003.751553	2562.173007	3362.803472	0.643762113	3.12E-07	7.20E-06	nosignificant	62.29249783	87.69511057	79.72496682	52.47764452	44.67531917	58.9918394	76.57085841	52.0482677	coiled-coil domain containing 186 [Source:HGNC Symbol;Acc:HGNC:24349]
ENSG00000184271	POU6F1	chr12	51186936	51217708	110.6866382	65.8042476	109.6342375	59.30672893	61.00387168	62.64177685	0.643600015	0.004026641	0.020884319	nosignificant	3.354140142	2.001181608	3.294608964	1.904529446	1.952372087	2.016767916	2.883310238	1.957889816	POU class 6 homeobox 1 [Source:HGNC Symbol;Acc:HGNC:9224]
ENSG00000139044	B4GALNT3	chr12	459939	563509	216.5470536	120.5803968	194.4152616	112.4139621	98.82615389	129.22324	0.64277332	0.002962068	0.01635656	nosignificant	3.929375978	2.200586589	3.492536179	2.160317285	1.906120985	2.486788315	3.207499582	2.184408862	beta-1,4-N-acetyl-galactosaminyltransferase 3 [Source:HGNC Symbol;Acc:HGNC:24137]
ENSG00000171291	ZNF439	chr19	11848726	11883750	3.516335185	1.098345487	1.139739384	0	3.55641968	0	0.642562694	0.54516771	0.725615593	nosignificant	0.10958166	0.032511236	0.032649812	0	0.106017248	0	0.058247569	0.035339083	zinc finger protein 439 [Source:HGNC Symbol;Acc:HGNC:20873]
ENSG00000101695	RNF125	chr18	32018825	32073219	42.00615516	72.56514041	77.69305392	43.26811634	24.96523506	54.75482643	0.642538413	0.039188457	0.118596647	nosignificant	1.276574154	2.341304371	2.455017091	1.453708363	0.870149188	1.836501629	2.024298539	1.386786393	ring finger protein 125 [Source:HGNC Symbol;Acc:HGNC:21150]
ENSG00000255561	FDXACB1	chr11	111874056	111881243	69.68700157	65.27866366	62.83039077	46.02005258	38.18827596	42.34867552	0.642402403	0.001730479	0.010766688	nosignificant	1.580729158	1.505668274	1.412932869	1.107278147	0.925636258	1.026473257	1.499776767	1.019795888	ferredoxin-fold anticodon binding domain containing 1 [Source:HGNC Symbol;Acc:HGNC:25110]
ENSG00000138435	CHRNA1	chr2	174747592	174787935	39.78150473	26.87879995	28.73238522	15.06478772	23.6384024	22.15319068	0.640482142	0.026799655	0.089938336	nosignificant	1.136576762	0.766375649	0.800427948	0.458392706	0.699749798	0.665125002	0.901126787	0.607755835	cholinergic receptor nicotinic alpha 1 subunit [Source:HGNC Symbol;Acc:HGNC:1955]
ENSG00000116747	RO60	chr1	193059454	193091777	824.3591098	1475.222761	1157.636819	730.3786738	633.9880518	857.8001135	0.637443584	0.000221206	0.002005915	nosignificant	16.1363549	29.62615301	22.68083938	15.33342922	13.30126143	18.0690866	22.8144491	15.56792575	Ro60, Y RNA binding protein [Source:HGNC Symbol;Acc:HGNC:11313]
ENSG00000269855	RNF225	chr19	58396090	58397079	25.34336723	22.42125089	14.55630839	9.732032393	10.65936595	19.57019319	0.637330225	0.091474789	0.22010588	nosignificant	1.292399453	1.150306626	0.715129819	0.529997841	0.580524751	1.039929659	1.052611966	0.716817417	ring finger protein 225 [Source:HGNC Symbol;Acc:HGNC:51249]
ENSG00000119408	NEK6	chr9	124257606	124353307	1376.810837	1384.342116	1373.36183	945.8273873	893.575688	819.037377	0.636936217	9.01E-12	5.40E-10	nosignificant	35.71606371	36.66248213	35.50989444	26.19252652	24.6915501	22.7964876	35.96281343	24.56018807	NIMA related kinase 6 [Source:HGNC Symbol;Acc:HGNC:7749]
ENSG00000134594	RAB33A	chrX	130171962	130184870	1.558006842	9.497922539	5.516316419	7.401022802	2.408065076	0.83405276	0.635786485	0.547054659	0.727298101	nosignificant	0.064473442	0.5164642	0.288147546	0.403807879	0.140346643	0.051878577	0.289695063	0.1986777	RAB33A, member RAS oncogene family [Source:HGNC Symbol;Acc:HGNC:9773]
ENSG00000213064	SFT2D2	chr1	168225938	168253021	2171.623625	3147.586332	2461.966942	1871.841601	1538.022533	1600.796318	0.635127066	6.64E-07	1.41E-05	nosignificant	32.46523453	48.09981453	36.71692748	29.90222899	24.52957311	25.69467121	39.09399218	26.70882443	SFT2 domain containing 2 [Source:HGNC Symbol;Acc:HGNC:25140]
ENSG00000115423	DNAH6	chr2	84516455	84819589	310.7944776	338.9665132	313.7346161	204.1458655	235.7866388	180.0451005	0.635104206	2.82E-06	4.86E-05	nosignificant	3.91731459	4.368617759	3.944362786	2.751678751	3.156996981	2.441918691	4.076765045	2.783531474	dynein axonemal heavy chain 6 [Source:HGNC Symbol;Acc:HGNC:2951]
ENSG00000127720	METTL25	chr12	82358528	82479239	104.7293979	62.60324184	109.5393829	55.63556905	66.42415748	56.06131672	0.634839238	0.00625151	0.029548185	nosignificant	5.988293304	3.594590829	6.223986992	3.379871944	3.991458531	3.417760659	5.268957042	3.596363712	methyltransferase like 25 [Source:HGNC Symbol;Acc:HGNC:26228]
ENSG00000146426	TIAM2	chr6	154832697	155257723	56.48791932	58.79850043	55.08733706	36.88796012	34.09723694	38.72873482	0.633797795	0.003619488	0.019217848	nosignificant	1.359854696	1.447152233	1.321200538	0.948904431	0.879464773	0.999059061	1.376069156	0.942476088	TIAM Rac1 associated GEF 2 [Source:HGNC Symbol;Acc:HGNC:11806]
ENSG00000142046	TMEM91	chr19	41350911	41384083	75.3781717	58.99259626	62.82161868	51.63308776	47.99266245	27.18993999	0.633775426	0.00987343	0.04209192	nosignificant	4.652092332	3.673129005	3.822923045	3.348385373	3.103354653	1.811277907	4.049381461	2.754339311	transmembrane protein 91 [Source:HGNC Symbol;Acc:HGNC:32393]
ENSG00000168301	KCTD6	chr3	58492096	58502360	108.5435295	137.6595271	108.1044658	58.83855147	91.05868046	78.30141956	0.63371637	0.001486387	0.009544569	nosignificant	4.475468654	5.839321855	4.454982342	2.627869093	3.985469783	3.478419621	4.923257617	3.363919499	potassium channel tetramerization domain containing 6 [Source:HGNC Symbol;Acc:HGNC:22235]
ENSG00000103381	CPPED1	chr16	12659799	12803887	1720.89404	1600.545145	1578.215688	1088.680606	1063.271288	1005.13457	0.633675606	2.51E-12	1.63E-10	nosignificant	32.2448684	30.60211108	29.45887468	21.77169553	21.21240776	20.19448467	30.76861805	21.05952932	calcineurin like phosphoesterase domain containing 1 [Source:HGNC Symbol;Acc:HGNC:25632]
ENSG00000256771	ZNF253	chr19	19865882	19894674	256.8033413	340.9250399	320.0324772	208.9242906	182.5636516	200.7458073	0.632877592	1.33E-05	0.000184161	nosignificant	7.789120949	10.63243292	9.740520516	6.801693247	5.950714922	6.568841837	9.387358129	6.440416669	zinc finger protein 253 [Source:HGNC Symbol;Acc:HGNC:13497]
ENSG00000186260	MRTFB	chr16	14071319	14266773	1888.375758	2245.202092	2055.62886	1471.425187	1167.36064	1354.33551	0.632605012	1.85E-09	7.37E-08	nosignificant	30.23760746	36.72995394	32.82706273	25.16591877	19.9433531	23.2707811	33.26487471	22.79335099	myocardin related transcription factor B [Source:HGNC Symbol;Acc:HGNC:29819]
ENSG00000130755	GMFG	chr19	39328353	39342372	18.80060626	5.504686338	8.899694851	2.506323165	4.832906738	14.09891338	0.63199245	0.319706873	0.521844122	nosignificant	1.788694394	0.497511385	0.799411173	0.262567738	0.486706707	1.349318955	1.028538984	0.699531133	glia maturation factor gamma [Source:HGNC Symbol;Acc:HGNC:4374]
ENSG00000123636	BAZ2B	chr2	159318979	159616569	1412.165603	1636.561316	1547.152675	992.2480609	904.4302028	1071.068504	0.631495182	3.02E-10	1.39E-08	nosignificant	31.07162449	36.79377989	33.95592016	23.33165661	21.23217542	25.28442217	33.94044152	23.2827514	bromodomain adjacent to zinc finger domain 2B [Source:HGNC Symbol;Acc:HGNC:963]
ENSG00000118620	ZNF430	chr19	21020634	21060050	550.4756615	712.2381699	726.881803	432.7392564	377.6920165	475.474098	0.630402338	1.90E-06	3.50E-05	nosignificant	18.12012578	24.02950198	23.950755	15.26520727	13.32452711	16.83102579	22.03346092	15.14025339	zinc finger protein 430 [Source:HGNC Symbol;Acc:HGNC:20808]
ENSG00000101752	MIB1	chr18	21704957	21870957	1670.578011	2671.45497	2178.842529	1424.11139	1297.33687	1491.717554	0.630298522	4.60E-06	7.38E-05	nosignificant	23.40314879	38.28812744	30.47783342	21.34222509	19.40556136	22.44796882	30.72303655	21.06525176	MIB E3 ubiquitin protein ligase 1 [Source:HGNC Symbol;Acc:HGNC:21086]
ENSG00000124713	GNMT	chr6	42960754	42963880	3.897542	7.446814047	6.584587817	1.700629668	3.286819986	6.551970366	0.630236921	0.305248968	0.504938838	nosignificant	0.169871941	0.352789207	0.303679663	0.088661349	0.164346441	0.318937535	0.275446937	0.190648442	glycine N-methyltransferase [Source:HGNC Symbol;Acc:HGNC:4415]
ENSG00000203724	C1orf53	chr1	197902630	197907367	14.92935736	15.03902884	20.74622493	4.222905672	14.48904289	13.91914308	0.630155345	0.121205139	0.270254702	nosignificant	1.642986143	1.706072749	2.325253567	0.535952873	1.688890504	1.652536698	1.891437486	1.292460025	chromosome 1 open reading frame 53 [Source:HGNC Symbol;Acc:HGNC:30003]
ENSG00000135378	PRRG4	chr11	32829927	32858120	307.2482189	399.8430667	397.9887811	220.9913329	245.0835441	248.7105971	0.629110582	6.45E-06	9.98E-05	nosignificant	2.736951705	3.658948063	3.5566442	2.11693166	2.336874153	2.388024346	3.317514656	2.280610053	proline rich and Gla domain 4 [Source:HGNC Symbol;Acc:HGNC:30799]
ENSG00000177432	NAP1L5	chr4	88695913	88697829	19.61292105	20.29923318	17.6783755	12.59658869	14.35293529	10.03834055	0.628988198	0.079540968	0.199071097	nosignificant	0.508522924	0.537478392	0.454542608	0.348355388	0.392048135	0.281313411	0.500181308	0.340572311	nucleosome assembly protein 1 like 5 [Source:HGNC Symbol;Acc:HGNC:19968]
ENSG00000157617	C2CD2	chr21	41885112	41954018	430.153718	415.0459799	381.0749224	280.935104	261.5323194	250.2295006	0.62869574	1.29E-07	3.35E-06	nosignificant	5.980290376	5.883879052	5.269329032	4.161728011	3.869540627	3.728990341	5.711166153	3.920086326	C2 calcium dependent domain containing 2 [Source:HGNC Symbol;Acc:HGNC:1266]
ENSG00000135437	RDH5	chr12	55720367	55724705	221.6517687	221.3181161	188.5791522	158.8853348	130.1395936	119.3623381	0.628198802	5.78E-05	0.000653167	nosignificant	12.41876116	12.64115921	10.48720781	9.454015537	7.76647978	7.177120717	11.84904273	8.132538678	retinol dehydrogenase 5 [Source:HGNC Symbol;Acc:HGNC:9940]
ENSG00000165060	FXN	chr9	69035751	69079076	125.6880042	108.1533274	106.9176243	60.77041088	73.54889522	85.93836442	0.627960568	0.000663019	0.00489763	nosignificant	2.205032498	1.924491509	1.856152129	1.139700206	1.366974332	1.60201994	1.995225379	1.369564826	frataxin [Source:HGNC Symbol;Acc:HGNC:3951]
ENSG00000197969	VPS13A	chr9	77177445	77421537	1927.147604	2576.590284	2228.41643	1624.435116	1354.25104	1378.88281	0.627787322	4.43E-08	1.28E-06	nosignificant	20.95464599	28.6359134	24.17388635	18.87289549	15.70870259	16.09816583	24.58814858	16.89325464	vacuolar protein sorting 13 homolog A [Source:HGNC Symbol;Acc:HGNC:1908]
ENSG00000177599	ZNF491	chr19	11797667	11809622	16.79109685	11.80447716	10.02970401	9.02500422	6.542602152	9.237517085	0.627192904	0.175241778	0.347598353	nosignificant	0.772630108	0.5403226	0.443966463	0.432063457	0.320356468	0.444069342	0.585639724	0.398829756	zinc finger protein 491 [Source:HGNC Symbol;Acc:HGNC:23706]
ENSG00000172296	SPTLC3	chr20	13008972	13169103	82.55215586	98.20892408	81.61030061	60.39807617	51.51730035	58.03324681	0.626997262	0.001004926	0.006924545	nosignificant	2.306291519	2.818669021	2.276853999	1.805585864	1.548570588	1.744966716	2.467271513	1.699707723	serine palmitoyltransferase long chain base subunit 3 [Source:HGNC Symbol;Acc:HGNC:16253]
ENSG00000196323	ZBTB44	chr11	130226677	130314917	950.0220873	1470.172926	1232.420749	788.0217852	752.6772071	825.0875755	0.62689447	3.46E-06	5.81E-05	nosignificant	11.0986208	17.5942706	14.39241919	9.859610609	9.398886863	10.36494309	14.3617702	9.874480186	zinc finger and BTB domain containing 44 [Source:HGNC Symbol;Acc:HGNC:25001]
ENSG00000244219	TMEM225B	chr7	99598267	99611045	9.898421799	9.661314457	12.04386293	6.264348397	5.757902038	8.340442356	0.625649322	0.197404492	0.379508636	nosignificant	0.509852743	0.51052162	0.62663049	0.349266359	0.323707477	0.461534831	0.549001618	0.378169556	transmembrane protein 225B [Source:HGNC Symbol;Acc:HGNC:53075]
ENSG00000155792	DEPTOR	chr8	119873717	120050918	128.515211	125.1266166	113.5693402	63.38503393	82.04301018	92.387791	0.625629045	0.000534324	0.004108935	nosignificant	4.233869818	4.19904877	3.712354915	2.241354204	2.867306998	3.24455694	4.048424501	2.784406047	DEP domain containing MTOR interacting protein [Source:HGNC Symbol;Acc:HGNC:22953]
ENSG00000117010	ZNF684	chr1	40531573	40548167	46.01760897	56.64455068	59.25101587	32.26823607	40.47601887	32.12619554	0.624691404	0.006500305	0.0304914	nosignificant	1.835760508	2.340491263	2.394815842	1.398365638	1.728046616	1.397299623	2.190355871	1.507903959	zinc finger protein 684 [Source:HGNC Symbol;Acc:HGNC:28418]
ENSG00000139971	ARMH4	chr14	57999735	58298139	23.36479859	20.42456318	27.36462895	19.05876549	12.30357506	14.70142121	0.624079131	0.05560429	0.153803411	nosignificant	0.579389716	0.515688728	0.681430007	0.501349309	0.331900845	0.392594638	0.592169484	0.408614931	armadillo like helical domain containing 4 [Source:HGNC Symbol;Acc:HGNC:19846]
ENSG00000183742	MACC1	chr7	20134655	20217404	2909.442071	4097.886631	3736.796121	2452.582518	2269.90101	2251.732328	0.623603978	5.97E-08	1.67E-06	nosignificant	45.83582637	65.97342222	58.73158891	41.29236908	38.13025312	38.08058895	56.84694584	39.16773705	MET transcriptional regulator MACC1 [Source:HGNC Symbol;Acc:HGNC:30215]
ENSG00000186106	ANKRD46	chr8	100509752	100559784	254.7571452	363.3118372	339.7569189	226.1506666	207.2735473	188.4454336	0.623497646	6.56E-05	0.000725581	nosignificant	8.384131582	12.31648091	11.24121899	7.997763007	7.323900978	6.713545323	10.64727716	7.345069769	ankyrin repeat domain 46 [Source:HGNC Symbol;Acc:HGNC:27229]
ENSG00000158301	GPRASP2	chrX	102712176	102717733	66.07412145	59.98975387	63.8143827	35.77862417	36.48112294	50.94017102	0.623243175	0.003956378	0.020603025	nosignificant	1.291240091	1.19184046	1.239667739	0.748819555	0.763424048	1.058237459	1.240916097	0.856827021	G protein-coupled receptor associated sorting protein 2 [Source:HGNC Symbol;Acc:HGNC:25169]
ENSG00000114933	INO80D	chr2	205993721	206086303	862.5196186	1148.154839	829.3019556	739.6459287	550.7652226	553.8166578	0.622952001	1.79E-05	0.000237913	nosignificant	7.755401046	10.56059253	7.435774124	7.100913953	5.290674	5.351442199	8.583922565	5.914343384	INO80 complex subunit D [Source:HGNC Symbol;Acc:HGNC:25997]
ENSG00000185261	KIAA0825	chr5	94152966	94618597	26.2604563	35.21871866	34.03846436	22.56677507	15.51038836	24.05048957	0.62294558	0.034055722	0.10747731	nosignificant	0.296312056	0.414439197	0.390981119	0.276168398	0.194528638	0.295196072	0.367244124	0.255297703	KIAA0825 [Source:HGNC Symbol;Acc:HGNC:28532]
ENSG00000102575	ACP5	chr19	11574660	11579008	108.67834	101.6046703	89.4233294	50.81275741	82.93637991	60.64355139	0.622007229	0.002519744	0.01449402	nosignificant	6.820803585	6.480164013	5.54874312	3.419986066	5.449686634	4.0700212	6.283236906	4.3132313	acid phosphatase 5, tartrate resistant [Source:HGNC Symbol;Acc:HGNC:124]
ENSG00000119283	TRIM67	chr1	231162112	231221556	4.853592388	2.201312469	5.447120084	0	3.392765432	4.682290585	0.621753425	0.540235224	0.721390807	nosignificant	0.047405098	0.021096573	0.052966238	0	0.034397349	0.047680661	0.040489303	0.027359337	tripartite motif containing 67 [Source:HGNC Symbol;Acc:HGNC:31859]
ENSG00000139874	SSTR1	chr14	38207904	38213067	1570.039262	1676.343733	1686.813216	1086.781239	1055.538795	1064.234358	0.621687037	1.69E-12	1.13E-10	nosignificant	17.75083102	19.35681938	19.01754112	13.12559573	12.7189545	12.90961166	18.70839717	12.91805396	somatostatin receptor 1 [Source:HGNC Symbol;Acc:HGNC:11330]
ENSG00000039600	SOX30	chr5	157625679	157671480	36.00030827	49.00273777	37.54695792	29.81896269	22.26380118	27.64983042	0.621109722	0.016488242	0.06276097	nosignificant	0.691543907	0.976329583	0.724710814	0.616083596	0.467181292	0.575639006	0.797528101	0.552967964	SRY-box transcription factor 30 [Source:HGNC Symbol;Acc:HGNC:30635]
ENSG00000147853	AK3	chr9	4709556	4742043	1091.510745	1204.434797	1147.755579	698.6220052	788.6836757	753.1127748	0.620189911	1.48E-10	7.18E-09	nosignificant	20.6576892	23.28816259	21.66348638	14.1352971	15.89979734	15.29468302	21.86977939	15.10992582	adenylate kinase 3 [Source:HGNC Symbol;Acc:HGNC:17376]
ENSG00000164187	LMBRD2	chr5	36098407	36151887	536.0686386	812.2652433	658.1522594	434.480644	407.3665453	464.2564279	0.619845798	1.17E-05	0.000164971	nosignificant	8.929723794	13.88606574	10.97271292	7.762468374	7.268896896	8.325043363	11.26283415	7.785469544	LMBR1 domain containing 2 [Source:HGNC Symbol;Acc:HGNC:25287]
ENSG00000165023	DIRAS2	chr9	90609832	90642862	182.0909657	178.8548039	217.4030894	141.6453975	108.8023003	126.1352221	0.61934494	0.000108848	0.001114917	nosignificant	5.155663588	5.177930096	6.165270134	4.281800737	3.311265998	3.840171518	5.499621273	3.811079417	DIRAS family GTPase 2 [Source:HGNC Symbol;Acc:HGNC:19323]
ENSG00000284797	AC008397.1	chr19	18249950	18255419	2.418086689	2.137351004	1.139714617	0.877707544	0	2.826935802	0.619239646	0.766719005	0.893367708	nosignificant	0.164003776	0.145972385	0.07329729	0.064198931	0	0.197948541	0.127757817	0.087382491	novel protein
ENSG00000179698	WDR97	chr8	144107726	144118328	54.02244624	24.97187564	41.75949984	39.26031868	22.28523896	17.20623548	0.617333964	0.076187439	0.193528333	nosignificant	0.611448066	0.278158127	0.461524459	0.457424541	0.26620165	0.207734133	0.450376884	0.310453442	WD repeat domain 97 [Source:HGNC Symbol;Acc:HGNC:26959]
ENSG00000116117	PARD3B	chr2	204545475	205620162	302.6143125	325.2465463	351.794351	222.3658253	226.9344011	189.3024659	0.616968397	3.10E-06	5.28E-05	nosignificant	4.29336611	4.722296548	4.992026233	3.374921798	3.431879459	2.892925409	4.66922963	3.233242222	par-3 family cell polarity regulator beta [Source:HGNC Symbol;Acc:HGNC:14446]
ENSG00000101670	LIPG	chr18	49560699	49599185	4535.981933	4969.173121	4825.320679	3140.478208	3081.621349	3127.425128	0.616221309	1.15E-13	9.93E-12	nosignificant	76.62051064	85.70687367	81.25437254	56.6587348	55.46080064	56.66512163	81.19391895	56.26155236	lipase G, endothelial type [Source:HGNC Symbol;Acc:HGNC:6623]
ENSG00000139364	TMEM132B	chr12	125186836	125662377	4.853561666	3.243287975	4.398291014	4.593385099	0	3.719243089	0.615279867	0.534585897	0.717064055	nosignificant	0.049534474	0.033066305	0.04427633	0.048475412	0	0.039857931	0.04229237	0.029444448	transmembrane protein 132B [Source:HGNC Symbol;Acc:HGNC:29397]
ENSG00000170262	MRAP	chr21	32291813	32314784	6.820905097	0.036864853	0.051922368	1.807326114	0.772634282	1.849314743	0.614723384	0.631696195	0.797530588	nosignificant	0.448545297	0	0	0.117054738	0.054244408	0.120307375	0.149515099	0.097202174	melanocortin 2 receptor accessory protein [Source:HGNC Symbol;Acc:HGNC:1304]
ENSG00000250673	REELD1	chr4	146214515	146230878	6.820905097	0.036864853	0.051922368	1.807326114	0.772634282	1.849314743	0.614704861	0.631647409	0.797530588	nosignificant	0.232399502	0	0	0.060648195	0.028105018	0.062333446	0.077466501	0.05036222	reeler domain containing 1 [Source:HGNC Symbol;Acc:HGNC:53638]
ENSG00000162407	PLPP3	chr1	56494761	56645301	419.869283	441.7303373	420.4498812	267.8929141	290.3134755	278.9455388	0.614553213	5.33E-08	1.50E-06	nosignificant	14.37046328	15.44584139	14.34736312	9.803132474	10.57971712	10.24458784	14.7212226	10.20914581	phospholipid phosphatase 3 [Source:HGNC Symbol;Acc:HGNC:9229]
ENSG00000179674	ARL14	chr3	160677160	160678448	42.81909875	38.5821081	41.79604306	17.62358867	33.03538548	29.54690299	0.614374451	0.01904841	0.069937736	nosignificant	1.654351511	1.51453427	1.605489275	0.740105596	1.33759388	1.217073834	1.591458352	1.09825777	ADP ribosylation factor like GTPase 14 [Source:HGNC Symbol;Acc:HGNC:22974]
ENSG00000127831	VIL1	chr2	218419121	218453295	12113.77332	11629.19865	12759.15988	7867.668264	8522.116823	7467.011598	0.613522063	1.21E-12	8.53E-11	nosignificant	271.0569268	265.6450717	284.5706986	188.004732	203.1152404	179.1995702	273.7575657	190.1065142	villin 1 [Source:HGNC Symbol;Acc:HGNC:12690]
ENSG00000060709	RIMBP2	chr12	130396137	130716281	912.3509515	756.5525332	716.9078721	519.0452918	513.9384877	525.726695	0.613353587	6.44E-08	1.79E-06	nosignificant	17.97660004	15.18404747	14.04094491	10.90011401	10.76778354	11.08650329	15.73386414	10.91813361	RIMS binding protein 2 [Source:HGNC Symbol;Acc:HGNC:30339]
ENSG00000140932	CMTM2	chr16	66579448	66588275	2.61506652	3.243222539	6.492885079	0	2.480253138	5.647359577	0.612753855	0.550928606	0.730727186	nosignificant	0.165114913	0.220442036	0.442763302	0	0.179712165	0.398579312	0.27610675	0.192763826	CKLF like MARVEL transmembrane domain containing 2 [Source:HGNC Symbol;Acc:HGNC:19173]
ENSG00000134070	IRAK2	chr3	10164919	10243745	16.46599869	20.38378376	29.40432937	16.26987488	14.17640331	12.82557482	0.612488736	0.076227329	0.193571232	nosignificant	0.230852882	0.30030489	0.428568035	0.250246722	0.219048754	0.200044761	0.319908602	0.223113412	interleukin 1 receptor associated kinase 2 [Source:HGNC Symbol;Acc:HGNC:6113]
ENSG00000169435	RASSF6	chr4	73571550	73620631	4107.348018	5128.287169	4661.381112	3153.268013	2698.687455	3245.589416	0.611421203	4.78E-09	1.75E-07	nosignificant	67.75110993	86.39833304	76.66735722	55.56258519	47.45619544	57.43237791	76.9389334	53.48371952	Ras association domain family member 6 [Source:HGNC Symbol;Acc:HGNC:20796]
ENSG00000134202	GSTM3	chr1	109733932	109741038	614.7768246	554.5216624	674.0582831	407.5672741	436.1363637	362.3560915	0.611296167	2.47E-07	5.91E-06	nosignificant	15.93975395	14.66866204	17.43285129	11.28355716	12.02767067	10.08665828	16.01375576	11.13262871	glutathione S-transferase mu 3 [Source:HGNC Symbol;Acc:HGNC:4635]
ENSG00000180592	SKIDA1	chr10	21513475	21526368	1.580770271	6.411912847	9.726508989	2.635598699	1.495984195	7.516228778	0.611269024	0.465107185	0.669630828	nosignificant	0.021806515	0.116453989	0.175425546	0.051216685	0.031645807	0.140372957	0.104562017	0.074411816	SKI/DACH domain containing 1 [Source:HGNC Symbol;Acc:HGNC:32697]
ENSG00000006715	VPS41	chr7	38722974	38932394	1185.953485	1495.296595	1469.820008	917.6346279	872.2665079	929.0296309	0.610952234	1.00E-08	3.43E-07	nosignificant	51.61979254	66.55994719	63.87919924	42.71624388	40.52185871	43.42974772	60.68631299	42.22261677	VPS41 subunit of HOPS complex [Source:HGNC Symbol;Acc:HGNC:12713]
ENSG00000102053	ZC3H12B	chrX	65366638	65507887	114.9628442	138.9405739	137.3956795	78.0343077	86.11116458	92.22071136	0.610637683	0.000313658	0.002685466	nosignificant	1.276182086	1.587778451	1.533217516	0.934658354	1.025573612	1.104172418	1.465726018	1.021468128	zinc finger CCCH-type containing 12B [Source:HGNC Symbol;Acc:HGNC:17407]
ENSG00000143570	SLC39A1	chr1	153959099	153968184	40.80148927	17.44974514	33.98425398	18.82966618	16.44818199	25.02940824	0.610087444	0.073347695	0.188395602	nosignificant	1.112530449	0.465982736	0.906689834	0.537967733	0.474857063	0.710892532	0.828401006	0.574572443	solute carrier family 39 member 1 [Source:HGNC Symbol;Acc:HGNC:12876]
ENSG00000117335	CD46	chr1	207752054	207795513	17043.24225	20197.03078	20562.17186	13126.93769	12136.00469	12613.68115	0.609867376	4.30E-11	2.34E-09	nosignificant	361.7613383	437.7017531	435.0737209	297.578266	274.4409904	287.1718784	411.5122707	286.3970449	CD46 molecule [Source:HGNC Symbol;Acc:HGNC:6953]
ENSG00000128271	ADORA2A	chr22	24417879	24442357	16.43049542	5.468134194	6.725645485	5.349708038	6.716690902	6.44791695	0.608631415	0.260299868	0.460369567	nosignificant	0.698022618	0.221885192	0.26739715	0.234205265	0.289421883	0.280832068	0.39576832	0.268153072	adenosine A2a receptor [Source:HGNC Symbol;Acc:HGNC:263]
ENSG00000143190	POU2F1	chr1	167220876	167427345	1105.443256	1377.369742	1135.977975	857.7539362	841.4090949	675.128321	0.60800127	4.15E-07	9.18E-06	nosignificant	8.74695526	11.14158851	8.965162313	7.25122265	7.094344832	5.740076158	9.617902026	6.695214547	POU class 2 homeobox 1 [Source:HGNC Symbol;Acc:HGNC:9212]
ENSG00000076770	MBNL3	chrX	132369317	132489968	386.3253358	487.3564139	405.2050756	275.1889626	276.5620399	288.2561267	0.607015348	1.68E-06	3.14E-05	nosignificant	5.402768845	6.983424421	5.659767895	4.122039122	4.132517015	4.333494755	6.015320387	4.196016964	muscleblind like splicing regulator 3 [Source:HGNC Symbol;Acc:HGNC:20564]
ENSG00000146411	SLC2A12	chr6	133987581	134052624	90.56475075	76.17166616	93.34572122	59.45638708	57.70999382	53.29357122	0.606841006	0.001310961	0.008592879	nosignificant	0.809157898	0.690997955	0.830777158	0.565001287	0.547457697	0.510313139	0.776977671	0.540924041	solute carrier family 2 member 12 [Source:HGNC Symbol;Acc:HGNC:18067]
ENSG00000143178	TBX19	chr1	168280877	168314426	76.84288132	61.17794885	72.55781217	49.6055177	42.39557012	46.02667292	0.606811305	0.003107271	0.016979255	nosignificant	1.583509231	1.27518079	1.482818683	1.082297571	0.930143904	1.011247017	1.447169568	1.007896164	T-box transcription factor 19 [Source:HGNC Symbol;Acc:HGNC:11596]
ENSG00000165188	RNF183	chr9	113297093	113303376	166.6782725	167.2052443	235.6668152	120.4279766	121.9030613	131.78868	0.606254301	0.000532237	0.00409704	nosignificant	7.189859597	7.394828311	10.23503106	5.587214999	5.642082272	6.12815692	8.273239655	5.785818063	ring finger protein 183 [Source:HGNC Symbol;Acc:HGNC:28721]
ENSG00000087253	LPCAT2	chr16	55509072	55586666	834.0187963	959.3550638	886.993689	583.7894473	595.2206787	582.7269722	0.605732088	1.17E-09	4.83E-08	nosignificant	23.28064519	27.37376513	24.70155783	17.42103201	17.7135313	17.46369535	25.11865605	17.53275289	lysophosphatidylcholine acyltransferase 2 [Source:HGNC Symbol;Acc:HGNC:26032]
ENSG00000162614	NEXN	chr1	77888513	77943895	10.6408969	4.356922484	5.564510673	3.548991903	2.342232545	7.486525528	0.605148944	0.352278125	0.557736956	nosignificant	0.282507277	0.111754232	0.140288218	0.098299445	0.068329509	0.202061846	0.178183242	0.122896933	nexilin F-actin binding protein [Source:HGNC Symbol;Acc:HGNC:29557]
ENSG00000109686	SH3D19	chr4	151102751	151325632	1388.8453	1528.726423	1600.763852	1040.190262	1026.734876	904.6054293	0.604624728	8.89E-10	3.77E-08	nosignificant	23.24861423	26.14469326	26.73385101	18.60356793	18.31608924	16.25905061	25.3757195	17.72623593	SH3 domain containing 19 [Source:HGNC Symbol;Acc:HGNC:30418]
ENSG00000164031	DNAJB14	chr4	99896248	99946618	996.7872311	1564.309102	1322.601238	844.6550429	779.9169449	930.2470761	0.60443441	1.71E-05	0.000229434	nosignificant	21.1082961	33.93355347	27.99862412	19.15744975	17.66098626	21.17857481	27.68015789	19.33233694	DnaJ heat shock protein family (Hsp40) member B14 [Source:HGNC Symbol;Acc:HGNC:25881]
ENSG00000134240	HMGCS2	chr1	119748002	119768905	698.8694527	551.2908177	571.429482	357.5303649	471.1853976	368.8839855	0.60408852	8.48E-06	0.000126651	nosignificant	23.79585978	19.10246347	19.33288709	12.98530961	16.99423135	13.44673557	20.74373678	14.47542551	3-hydroxy-3-methylglutaryl-CoA synthase 2 [Source:HGNC Symbol;Acc:HGNC:5008]
ENSG00000103018	CYB5B	chr16	69424619	69466264	4379.960301	4547.834625	4717.31274	3093.856288	2986.421868	2900.783754	0.603457104	4.13E-13	3.23E-11	nosignificant	124.7561105	132.2583923	133.946949	94.11338593	90.62504024	88.62798602	130.3204839	91.1221374	cytochrome b5 type B [Source:HGNC Symbol;Acc:HGNC:24374]
ENSG00000181722	ZBTB20	chr3	114314500	115147288	117.6465342	225.9382297	163.0069072	171.7748004	79.75655315	81.33692571	0.603145173	0.044849014	0.131025409	nosignificant	1.501619262	3.014287646	2.11328347	2.363729227	1.124355449	1.144008319	2.209730126	1.544030998	zinc finger and BTB domain containing 20 [Source:HGNC Symbol;Acc:HGNC:13503]
ENSG00000080298	RFX3	chr9	3218297	3526004	691.4656036	981.3256814	778.2687461	558.8296837	504.3122427	551.5578913	0.602639368	2.92E-06	5.02E-05	nosignificant	14.51513369	21.10300305	16.32180565	12.55683735	11.31935241	12.44854937	17.31331413	12.10824638	regulatory factor X3 [Source:HGNC Symbol;Acc:HGNC:9984]
ENSG00000164830	OXR1	chr8	106359476	106752694	1216.627266	1611.677258	1427.229106	934.6586169	979.1952702	889.1211414	0.602630035	5.00E-08	1.42E-06	nosignificant	28.88799271	39.13923018	33.8287703	23.73567916	24.79356539	22.68122446	33.95199773	23.736823	oxidation resistance 1 [Source:HGNC Symbol;Acc:HGNC:15822]
ENSG00000171435	KSR2	chr12	117453012	117968990	314.644037	400.5060086	276.9309795	235.1043454	219.87294	198.5747117	0.602039061	0.00010657	0.001095288	nosignificant	1.696662147	2.212093751	1.486939131	1.354253158	1.26476859	1.151904183	1.79856501	1.25697531	kinase suppressor of ras 2 [Source:HGNC Symbol;Acc:HGNC:18610]
ENSG00000204539	CDSN	chr6	31115087	31120446	50.92554109	38.63718245	40.81539154	25.97395875	32.8904414	26.62978672	0.601807397	0.016994816	0.064062293	nosignificant	1.001546347	0.764084021	0.788655886	0.541406796	0.674817421	0.556451039	0.851428752	0.590891752	corneodesmosin [Source:HGNC Symbol;Acc:HGNC:1802]
ENSG00000254004	ZNF260	chr19	36510687	36528271	586.4494494	890.3610615	727.4481868	524.8744649	390.459849	538.0954309	0.600993234	0.000126229	0.001259804	nosignificant	7.676401201	11.95673404	9.528317831	7.360769375	5.488118403	7.57828193	9.720484358	6.809056569	zinc finger protein 260 [Source:HGNC Symbol;Acc:HGNC:13499]
ENSG00000203943	SAMD13	chr1	84298366	84389957	20.30790198	9.774006165	14.33000671	2.417252859	11.86222811	14.93116266	0.600684103	0.234058395	0.42895164	nosignificant	1.020458963	0.480845979	0.697515784	0.140984647	0.609781967	0.772811907	0.732940242	0.507859507	sterile alpha motif domain containing 13 [Source:HGNC Symbol;Acc:HGNC:24582]
ENSG00000166912	MTMR10	chr15	30938941	30991628	623.1506896	746.3892909	674.6245505	430.6860384	422.439087	495.7047799	0.600536062	1.61E-07	4.10E-06	nosignificant	11.98223166	14.68256834	12.94953849	8.862764512	8.67721158	10.23102691	13.2047795	9.257001002	myotubularin related protein 10 [Source:HGNC Symbol;Acc:HGNC:25999]
ENSG00000155749	FLACC1	chr2	201288271	201357398	12.43122634	10.79578664	18.50433763	8.980227508	8.278568379	10.15939639	0.599801169	0.159256176	0.326117463	nosignificant	0.498995928	0.444133833	0.758245754	0.390661799	0.362073649	0.441668967	0.567125171	0.398134805	flagellum associated containing coiled-coil domains 1 [Source:HGNC Symbol;Acc:HGNC:14439]
ENSG00000139914	FITM1	chr14	24131275	24132849	7.097212875	2.210778625	4.415172392	3.624294272	2.455325595	2.747732085	0.599761778	0.438353272	0.644162892	nosignificant	0.36666441	0.108783833	0.21849503	0.191373343	0.133026658	0.147518321	0.231314424	0.157306107	fat storage inducing transmembrane protein 1 [Source:HGNC Symbol;Acc:HGNC:33714]
ENSG00000150637	CD226	chr18	69831158	69961803	12.43073092	17.02411201	12.18716725	10.8717245	9.185205709	7.292435582	0.599701921	0.155104326	0.32035789	nosignificant	0.156464825	0.222819685	0.153841486	0.146994779	0.124884725	0.10071958	0.177708666	0.124199694	CD226 molecule [Source:HGNC Symbol;Acc:HGNC:16961]
ENSG00000091136	LAMB1	chr7	107923799	108003187	976.9384997	830.4849559	895.7870619	560.1321796	686.7301273	536.3305905	0.599295334	2.68E-07	6.32E-06	nosignificant	29.91937156	25.92822118	27.31383078	18.30990692	22.33612935	17.61042753	27.72047451	19.41882126	laminin subunit beta 1 [Source:HGNC Symbol;Acc:HGNC:6486]
ENSG00000141429	GALNT1	chr18	35581117	35711834	1446.059042	1786.349243	1799.878411	1129.980607	1075.445543	1117.691123	0.599100734	5.83E-09	2.09E-07	nosignificant	43.46154734	54.88605902	53.9978023	36.30967025	34.48317022	36.07070303	50.78180289	35.62118117	polypeptide N-acetylgalactosaminyltransferase 1 [Source:HGNC Symbol;Acc:HGNC:4123]
ENSG00000198732	SMOC1	chr14	69854131	70032366	1766.994001	1496.986598	1585.8337	1121.158549	1086.750369	993.0594565	0.598880228	1.08E-09	4.46E-08	nosignificant	48.85719947	42.21814613	43.67094935	33.07398879	31.98216493	29.43697859	44.91543165	31.49771077	SPARC related modular calcium binding 1 [Source:HGNC Symbol;Acc:HGNC:20318]
ENSG00000164124	TMEM144	chr4	158201604	158255416	436.1698149	492.9381448	446.9085213	279.4181317	353.1219098	275.8744049	0.598469693	3.15E-06	5.33E-05	nosignificant	15.54940906	17.97228582	15.89555269	10.66473009	13.38035232	10.57338361	16.47241586	11.53948868	transmembrane protein 144 [Source:HGNC Symbol;Acc:HGNC:25633]
ENSG00000137040	RANBP6	chr9	6011025	6015625	819.2259749	1090.776808	1024.245099	677.6330475	624.9080398	637.0154902	0.59782316	2.76E-07	6.49E-06	nosignificant	19.3134937	26.32713744	24.13239126	17.09564667	15.73939841	16.14729972	23.25767414	16.32744827	RAN binding protein 6 [Source:HGNC Symbol;Acc:HGNC:9851]
ENSG00000182359	KBTBD3	chr11	106051098	106077459	99.3248988	191.8893416	157.2074428	104.5132355	84.60166495	106.9781569	0.597678757	0.009077049	0.039481262	nosignificant	2.513454215	5.097218471	4.066717349	2.889387706	2.354745506	2.969676043	3.892463345	2.737936418	kelch repeat and BTB domain containing 3 [Source:HGNC Symbol;Acc:HGNC:22934]
ENSG00000261371	PECAM1	chr17	64319415	64413776	25.01543219	38.29368732	27.62759873	23.53934608	19.1466542	17.39633663	0.597302717	0.051298586	0.144795935	nosignificant	0.947549033	1.518067398	1.058706963	0.964381763	0.790677628	0.724323368	1.174774465	0.82646092	platelet and endothelial cell adhesion molecule 1 [Source:HGNC Symbol;Acc:HGNC:8823]
ENSG00000114771	AADAC	chr3	151814073	151828488	5.738356418	1.107926896	0.051904239	1.807346501	1.674614504	0.894212489	0.596304698	0.59212548	0.765573639	nosignificant	0.266991248	0.04752738	0	0.083610527	0.077492012	0.04296692	0.104839543	0.068023153	arylacetamide deacetylase [Source:HGNC Symbol;Acc:HGNC:17]
ENSG00000157999	ANKRD61	chr7	6031376	6036552	4.889863925	2.210717581	6.512477114	2.677439122	2.455311294	3.70626189	0.595815556	0.550152603	0.730305776	nosignificant	0.17126466	0.076217486	0.229627068	0.100561783	0.093202795	0.137808167	0.159036404	0.110524248	ankyrin repeat domain 61 [Source:HGNC Symbol;Acc:HGNC:22467]
ENSG00000184995	IFNE	chr9	21480839	21482313	32.04308814	43.58175362	24.54416841	26.26645553	23.4928761	16.37954049	0.595687178	0.056413221	0.155498818	nosignificant	1.073974558	1.507375172	0.812283048	0.937826688	0.839225351	0.598274303	1.131210926	0.791775447	interferon epsilon [Source:HGNC Symbol;Acc:HGNC:18163]
ENSG00000112972	HMGCS1	chr5	43287470	43313512	5218.140133	6637.834097	6228.222867	4083.333605	4091.677826	3800.167304	0.594771279	1.91E-09	7.55E-08	nosignificant	149.6258748	194.390143	178.0721871	125.0776533	125.016752	116.912914	174.0294016	122.3357731	3-hydroxy-3-methylglutaryl-CoA synthase 1 [Source:HGNC Symbol;Acc:HGNC:5007]
ENSG00000005961	ITGA2B	chr17	44372180	44389649	7.097137926	4.292547919	2.299422358	1.736940426	0.678235748	6.59758437	0.594291806	0.469415218	0.673699821	nosignificant	0.269193238	0.159731196	0.080206018	0.070250082	0.032554634	0.252707502	0.16971015	0.118504073	integrin subunit alpha 2b [Source:HGNC Symbol;Acc:HGNC:6138]
ENSG00000106443	PHF14	chr7	10973336	11169623	754.4945147	904.7154336	819.8710353	520.5967843	583.1157682	539.4268353	0.593512464	3.33E-08	9.92E-07	nosignificant	17.16028685	21.04473158	18.61129138	12.66889334	14.13477396	13.17834846	18.93876993	13.32733859	PHD finger protein 14 [Source:HGNC Symbol;Acc:HGNC:22203]
ENSG00000117114	ADGRL2	chr1	81306147	81992436	352.0199727	429.7514827	392.848089	267.2940914	267.6740223	243.7593082	0.593308774	2.57E-06	4.55E-05	nosignificant	4.097163697	5.125782709	4.571403566	3.331023344	3.326344141	3.054712596	4.598116657	3.237360027	adhesion G protein-coupled receptor L2 [Source:HGNC Symbol;Acc:HGNC:18582]
ENSG00000121691	CAT	chr11	34438934	34472060	1553.170447	1416.71407	1576.685361	1003.922733	1076.378802	932.2888882	0.593266776	5.91E-10	2.61E-08	nosignificant	80.09770712	74.55747977	81.03947757	55.27827946	59.08331347	51.57069956	78.56488815	55.31076416	catalase [Source:HGNC Symbol;Acc:HGNC:1516]
ENSG00000203880	PCMTD2	chr20	64255695	64287821	3300.099614	3586.922884	3370.703469	2306.623538	2191.236996	2303.511162	0.592963423	1.86E-12	1.24E-10	nosignificant	119.6740585	132.8188228	121.8485255	89.33696254	84.67239078	89.59911535	124.7804689	87.86948956	protein-L-isoaspartate (D-aspartate) O-methyltransferase domain containing 2 [Source:HGNC Symbol;Acc:HGNC:15882]
ENSG00000176532	PRR15	chr7	29563835	29567293	1180.476572	832.9332966	965.2345608	660.2997629	712.8496027	601.7375179	0.59221029	3.49E-06	5.84E-05	nosignificant	54.48424518	39.1372546	44.30549182	32.47834634	34.94084609	29.74259462	45.97566387	32.38726235	proline rich 15 [Source:HGNC Symbol;Acc:HGNC:22310]
ENSG00000169087	HSPBAP1	chr3	122739999	122793831	71.28111983	110.9089263	96.74735634	73.26138441	68.9379446	42.78395274	0.591639031	0.013477079	0.053597603	nosignificant	2.437096112	3.957746708	3.363136831	2.711357374	2.543967574	1.616973335	3.252659884	2.290766094	HSPB1 associated protein 1 [Source:HGNC Symbol;Acc:HGNC:16389]
ENSG00000107771	CCSER2	chr10	84328586	84518521	1488.68506	2116.677957	2047.390061	1307.345859	1054.225463	1390.675506	0.59140774	1.36E-05	0.000188539	nosignificant	25.90698202	37.6821202	35.5863231	24.33561012	19.6054109	25.99302514	33.05847511	23.31134872	coiled-coil serine rich protein 2 [Source:HGNC Symbol;Acc:HGNC:29197]
ENSG00000154642	C21orf91	chr21	17788974	17819386	122.4728097	161.226765	140.8832439	90.75619456	94.45934017	96.72361132	0.591377393	0.000428084	0.003432242	nosignificant	3.484582829	4.73052564	4.027074195	2.783177569	2.885984265	2.973802318	4.080727555	2.880988051	chromosome 21 open reading frame 91 [Source:HGNC Symbol;Acc:HGNC:16459]
ENSG00000180745	CLRN3	chr10	127877841	127892941	424.0266167	401.2056487	384.2776682	297.3425954	273.4644979	231.5484324	0.591198154	3.23E-06	5.45E-05	nosignificant	18.39518444	17.74500686	16.58507878	13.73554613	12.6146649	10.78042264	17.57509002	12.37687789	clarin 3 [Source:HGNC Symbol;Acc:HGNC:20795]
ENSG00000187773	DIPK1C	chr18	74434099	74457944	13.16487216	2.324125885	14.10707823	10.07298028	3.088311174	6.436005329	0.590683685	0.29989345	0.49917574	nosignificant	0.268080572	0.043382993	0.283191408	0.209879145	0.070734708	0.137270715	0.198218324	0.139294856	divergent protein kinase domain 1C [Source:HGNC Symbol;Acc:HGNC:31729]
ENSG00000118997	DNAH7	chr2	195737703	196068837	85.75734502	122.6782943	103.4687652	79.50620165	57.90775741	69.98644237	0.589759322	0.003583735	0.019061351	nosignificant	1.254173864	1.860472914	1.527216379	1.252262201	0.923222996	1.111551136	1.547287719	1.095678778	dynein axonemal heavy chain 7 [Source:HGNC Symbol;Acc:HGNC:18661]
ENSG00000118518	RNF146	chr6	127266682	127288567	409.4133506	373.536092	396.123562	294.7173347	265.0558574	223.2326612	0.589707704	6.29E-06	9.76E-05	nosignificant	15.88583336	14.77426276	15.30488605	12.176297	10.94013587	9.299872797	15.32166072	10.80543522	ring finger protein 146 [Source:HGNC Symbol;Acc:HGNC:21336]
ENSG00000173467	AGR3	chr7	16859412	16881987	81.50199638	102.4398511	83.79965703	50.05512539	74.43313053	53.22632438	0.589543906	0.004481646	0.022867086	nosignificant	7.054751904	9.133261634	7.261318158	4.686296697	6.825278857	4.988534756	7.816443898	5.50003677	anterior gradient 3, protein disulphide isomerase family member [Source:HGNC Symbol;Acc:HGNC:24167]
ENSG00000102908	NFAT5	chr16	69565094	69704666	2328.030029	3076.079758	2454.335533	1983.504641	1468.771854	1771.386364	0.589349937	2.73E-06	4.75E-05	nosignificant	16.94065929	22.87166138	17.80987626	15.41727111	11.40401375	13.83261348	19.20739898	13.55129945	nuclear factor of activated T cells 5 [Source:HGNC Symbol;Acc:HGNC:7774]
ENSG00000124103	FAM209A	chr20	56517187	56526152	8.472300558	4.36667845	8.736829689	7.324963962	3.215867158	3.636469695	0.589150346	0.352603441	0.558077388	nosignificant	0.641341082	0.326187915	0.655156525	0.573832249	0.265919955	0.294888754	0.540895174	0.378213653	family with sequence similarity 209 member A [Source:HGNC Symbol;Acc:HGNC:16100]
ENSG00000213096	ZNF254	chr19	24033405	24129968	199.2105178	274.5851667	257.2835142	142.6044656	165.6129066	177.9582603	0.589022272	0.000265736	0.002338682	nosignificant	3.687711222	5.239393393	4.790832093	2.851228985	3.290759449	3.557095596	4.572645569	3.23302801	zinc finger protein 254 [Source:HGNC Symbol;Acc:HGNC:13047]
ENSG00000107537	PHYH	chr10	13277796	13302412	414.2466282	366.1238472	404.8463299	257.1854064	263.2974024	267.0375148	0.58888054	5.45E-07	1.18E-05	nosignificant	17.57121344	15.82442782	17.10003252	11.64005497	11.88216354	12.13082257	16.83189126	11.88434703	phytanoyl-CoA 2-hydroxylase [Source:HGNC Symbol;Acc:HGNC:8940]
ENSG00000100596	SPTLC2	chr14	77505997	77616637	4705.984448	5680.404987	5295.185667	3509.316683	3603.659944	3317.763225	0.588305644	2.15E-10	1.02E-08	nosignificant	123.0746377	151.71476	138.0721667	98.03843092	100.4140302	93.09115928	137.6205214	97.18120679	serine palmitoyltransferase long chain base subunit 2 [Source:HGNC Symbol;Acc:HGNC:11278]
ENSG00000149634	SPATA25	chr20	45886489	45887635	17.17535852	18.15552589	15.4760252	11.71006753	7.220209376	14.86463851	0.587790541	0.119783641	0.267596125	nosignificant	1.126794768	1.217818489	1.007184157	0.81915122	0.525604668	1.036200906	1.117265804	0.793652265	spermatogenesis associated 25 [Source:HGNC Symbol;Acc:HGNC:16158]
ENSG00000188277	C15orf62	chr15	40769980	40772449	1001.233597	932.06568	1051.696881	702.8955904	620.4770328	662.8597595	0.5877083	4.02E-09	1.50E-07	nosignificant	20.12824319	19.12276655	21.07840129	15.08240819	13.2985547	14.2907627	20.10980368	14.22390853	chromosome 15 open reading frame 62 [Source:HGNC Symbol;Acc:HGNC:34489]
ENSG00000140526	ABHD2	chr15	89087459	89202355	14370.35356	16742.52295	16375.25311	11166.87398	9850.552293	10598.43209	0.586976384	1.10E-10	5.46E-09	nosignificant	453.5663616	539.5294316	515.2050644	376.4130246	331.2457368	358.7913158	502.7669525	355.483359	abhydrolase domain containing 2, acylglycerol lipase [Source:HGNC Symbol;Acc:HGNC:18717]
ENSG00000165972	CCDC38	chr12	95867048	95942635	3.955312364	7.471696379	8.718386274	10.2088026	1.458191419	1.747788629	0.586967677	0.406738787	0.613187248	nosignificant	0.195071727	0.405123999	0.464972347	0.559976374	0.094363271	0.104643021	0.355056024	0.252994222	coiled-coil domain containing 38 [Source:HGNC Symbol;Acc:HGNC:26843]
ENSG00000111269	CREBL2	chr12	12611827	12645108	1238.747517	1336.109313	1327.008108	882.583484	798.3505457	919.0582452	0.586145831	9.58E-10	4.02E-08	nosignificant	27.70425842	30.52352296	29.59829776	21.08765631	19.04641195	22.04921354	29.27535971	20.7277606	cAMP responsive element binding protein like 2 [Source:HGNC Symbol;Acc:HGNC:2350]
ENSG00000005981	ASB4	chr7	95478444	95540233	7.588892055	9.63870152	12.00893611	3.459142632	10.35157487	5.480530505	0.586099484	0.246239912	0.444461577	nosignificant	0.185471546	0.247619822	0.303936453	0.096803259	0.269157946	0.149239742	0.24567594	0.171733649	ankyrin repeat and SOCS box containing 4 [Source:HGNC Symbol;Acc:HGNC:16009]
ENSG00000170006	TMEM154	chr4	152618628	152680012	566.9017355	703.5380433	627.2978448	434.6434626	345.468149	484.8420428	0.585874723	1.40E-05	0.00019282	nosignificant	8.840897921	11.23151135	9.770895538	7.251811814	5.774886662	8.116866327	9.947768268	7.047854934	transmembrane protein 154 [Source:HGNC Symbol;Acc:HGNC:26489]
ENSG00000162337	LRP5	chr11	68312591	68449275	5948.201111	4753.63011	5021.513191	3564.260974	3643.851815	3267.040668	0.585724846	3.86E-09	1.45E-07	nosignificant	163.0446889	132.9681545	137.1415346	104.2972572	106.3509219	96.02131969	144.3847927	102.2231663	LDL receptor related protein 5 [Source:HGNC Symbol;Acc:HGNC:6697]
ENSG00000225830	ERCC6	chr10	49454470	49539538	1010.353904	1069.750798	1064.036646	738.8561023	621.7389936	736.7356426	0.584642993	1.01E-08	3.44E-07	nosignificant	15.46199584	16.72178259	16.23888681	12.07571398	10.15598165	12.09380336	16.14088842	11.441833	ERCC excision repair 6, chromatin remodeling factor [Source:HGNC Symbol;Acc:HGNC:3438]
ENSG00000172893	DHCR7	chr11	71428193	71452868	7509.961151	6279.254243	7263.712203	4761.586216	4762.787212	4512.801236	0.584642243	1.40E-10	6.83E-09	nosignificant	355.1777453	303.1128387	342.3711511	240.4524489	239.9085518	228.8779065	333.5539117	236.4129691	7-dehydrocholesterol reductase [Source:HGNC Symbol;Acc:HGNC:2860]
ENSG00000108733	PEX12	chr17	35574795	35578863	187.8786338	211.537944	172.0330579	135.1354904	122.6756329	123.2853762	0.584392519	9.37E-05	0.000982001	nosignificant	5.464180908	6.293839806	4.979919252	4.194004015	3.809350124	3.850752766	5.579313322	3.951368968	peroxisomal biogenesis factor 12 [Source:HGNC Symbol;Acc:HGNC:8854]
ENSG00000108352	RAPGEFL1	chr17	40177010	40195656	897.3525036	698.9286694	705.8051064	482.784445	546.3614723	505.3763958	0.58418324	1.24E-06	2.42E-05	nosignificant	30.11448837	23.87819814	23.53930347	17.27228297	19.46635385	18.14893135	25.84399666	18.29585606	Rap guanine nucleotide exchange factor like 1 [Source:HGNC Symbol;Acc:HGNC:17428]
ENSG00000166266	CUL5	chr11	108008898	108107761	1151.365777	1430.012811	1365.42248	887.0360363	812.595625	934.7273343	0.583826234	4.87E-08	1.39E-06	nosignificant	27.64599343	35.11081194	32.72867736	22.77579098	20.8307721	24.09715941	31.82849424	22.5679075	cullin 5 [Source:HGNC Symbol;Acc:HGNC:2556]
ENSG00000096696	DSP	chr6	7541617	7586714	21360.98557	24254.94709	24846.19478	16536.45074	15620.14726	14859.79515	0.583705275	6.46E-11	3.38E-09	nosignificant	174.2055356	201.9503967	201.9792658	144.0239533	135.706536	129.9797383	192.7117327	136.5700759	desmoplakin [Source:HGNC Symbol;Acc:HGNC:3052]
ENSG00000219200	RNASEK	chr17	7012417	7014532	77.71847476	55.86626868	66.04461733	34.72553389	56.79156133	41.33252633	0.583589652	0.012210447	0.049706243	nosignificant	5.15787537	3.730019219	4.322213189	2.46070426	3.918010455	2.918169962	4.403369259	3.098961559	ribonuclease K [Source:HGNC Symbol;Acc:HGNC:33911]
ENSG00000175556	LONRF3	chrX	118974614	119018355	111.5750821	132.672534	154.6402112	99.26861867	69.28308445	97.80007395	0.583433788	0.002926883	0.016209442	nosignificant	2.000534933	2.453252053	2.801475356	1.914257068	1.354823852	1.895905534	2.418420781	1.721662151	LON peptidase N-terminal domain and ring finger 3 [Source:HGNC Symbol;Acc:HGNC:21152]
ENSG00000167759	KLK13	chr19	51055626	51065114	3.558128538	0.036834629	3.260588141	1.807346501	1.674614504	0.894212489	0.582442022	0.57290431	0.74957385	nosignificant	0.159635117	0	0.142689658	0.083318438	0.077221297	0.042816817	0.100774925	0.067785517	kallikrein related peptidase 13 [Source:HGNC Symbol;Acc:HGNC:6361]
ENSG00000162980	ARL5A	chr2	151788984	151828492	406.1268114	768.2359074	652.1971202	419.3487253	401.9348597	398.5553516	0.5821862	0.001160587	0.007771374	nosignificant	13.90688109	27.13323921	22.4737039	15.46841297	14.79792737	14.77239775	21.17127473	15.0129127	ADP ribosylation factor like GTPase 5A [Source:HGNC Symbol;Acc:HGNC:696]
ENSG00000197782	ZNF780A	chr19	40069152	40090938	347.9928512	421.0955254	351.3211435	295.8584586	224.992952	228.0296153	0.581541384	5.94E-05	0.000668337	nosignificant	7.493461536	9.285581892	7.550066794	6.799450785	5.18751934	5.283904098	8.109703407	5.756958074	zinc finger protein 780A [Source:HGNC Symbol;Acc:HGNC:27603]
ENSG00000177565	TBL1XR1	chr3	177019340	177228000	1749.865238	2532.642752	2221.626002	1460.053607	1435.869659	1453.696457	0.580720017	8.56E-07	1.76E-05	nosignificant	53.52290043	79.21878999	67.83128328	47.75865798	46.85465322	47.75501432	66.8576579	47.45610851	TBL1X receptor 1 [Source:HGNC Symbol;Acc:HGNC:29529]
ENSG00000003436	TFPI	chr2	187464230	187565760	243.6571042	283.2769424	260.840199	173.5660791	200.6363489	152.4421281	0.5802721	6.11E-05	0.000682114	nosignificant	6.577767588	7.835668676	7.03761888	5.0196633	5.761176134	4.437400431	7.150351714	5.072746622	tissue factor pathway inhibitor [Source:HGNC Symbol;Acc:HGNC:11760]
ENSG00000196218	RYR1	chr19	38433691	38587564	1.330443253	0.036814507	5.34494495	0.864901006	2.592835678	0.894222122	0.580026372	0.590997888	0.76489313	nosignificant	0.014215446	0	0.063532298	0.011129213	0.030944372	0.011438464	0.025915915	0.017837349	ryanodine receptor 1 [Source:HGNC Symbol;Acc:HGNC:10483]
ENSG00000103351	CLUAP1	chr16	3500976	3539048	399.709619	377.7363427	385.1856985	271.8766804	274.5634919	230.7118468	0.579997626	2.02E-06	3.69E-05	nosignificant	13.21512529	12.73635766	12.68194289	9.584392089	9.647781218	8.187185027	12.87780861	9.139786111	clusterin associated protein 1 [Source:HGNC Symbol;Acc:HGNC:19009]
ENSG00000214029	ZNF891	chr12	133106817	133130473	308.1871849	441.0678636	322.8762689	260.3486634	194.3413996	262.707254	0.579839098	0.000586251	0.00441433	nosignificant	1.739788772	2.558134782	1.822586711	1.574556692	1.181604919	1.595910654	2.040170088	1.450690755	zinc finger protein 891 [Source:HGNC Symbol;Acc:HGNC:38709]
ENSG00000168807	SNTB2	chr16	69187129	69309052	802.8799114	1090.513604	875.1328458	640.6909966	641.4095709	570.4787543	0.57981961	2.03E-06	3.70E-05	nosignificant	18.06793553	25.11958028	19.66194801	15.4233704	15.39893312	13.80365955	20.94982127	14.87532102	syntrophin beta 2 [Source:HGNC Symbol;Acc:HGNC:11169]
ENSG00000152291	TGOLN2	chr2	85318020	85328296	9227.765996	9738.432185	8990.717304	6573.572063	6230.335345	5903.802715	0.579566693	5.36E-12	3.32E-10	nosignificant	110.0586282	118.5789644	106.8789983	83.7238722	79.15813634	75.52221058	111.8388636	79.46807304	trans-golgi network protein 2 [Source:HGNC Symbol;Acc:HGNC:15450]
ENSG00000186814	ZSCAN30	chr18	35251058	35290245	460.1677013	553.9241653	536.8252975	374.6045829	329.7868985	334.058965	0.579399248	1.19E-06	2.33E-05	nosignificant	12.42467211	15.31651462	14.49096208	10.81958514	9.521609092	9.703472026	14.07738294	10.01488875	zinc finger and SCAN domain containing 30 [Source:HGNC Symbol;Acc:HGNC:33517]
ENSG00000118263	KLF7	chr2	207074137	207167267	19.48073811	18.17816618	15.50576516	16.41124813	8.073890364	11.01285858	0.579093313	0.112664561	0.256755447	nosignificant	0.395953877	0.374447033	0.309682537	0.34873944	0.179566176	0.238953316	0.360027816	0.255752978	Kruppel like factor 7 [Source:HGNC Symbol;Acc:HGNC:6350]
ENSG00000135318	NT5E	chr6	85449584	85495791	1447.811018	1371.68576	1472.211539	861.2413738	1072.651996	938.0369338	0.579063719	1.04E-08	3.53E-07	nosignificant	36.38377293	35.18281675	36.87617799	23.1257155	28.68227981	25.28174859	36.14758922	25.6965813	5'-nucleotidase ecto [Source:HGNC Symbol;Acc:HGNC:8021]
ENSG00000125864	BFSP1	chr20	17493905	17569220	302.6809705	267.6932674	300.2716068	186.0451713	195.621056	200.7974759	0.578950655	7.25E-06	0.000110505	nosignificant	9.959674714	8.972326431	9.839542639	6.534652397	6.846426914	7.073134129	9.590514595	6.818071147	beaded filament structural protein 1 [Source:HGNC Symbol;Acc:HGNC:1040]
ENSG00000254550	OMP	chr11	77102840	77103331	1.330403374	3.183631996	2.211750169	0.864916974	3.519446063	0	0.578897153	0.573911574	0.749998079	nosignificant	0.123836185	0.330663055	0.221381651	0.096950825	0.35942433	0	0.22529363	0.152125052	olfactory marker protein [Source:HGNC Symbol;Acc:HGNC:8136]
ENSG00000149571	KIRREL3	chr11	126423358	127003460	2.454465746	1.107880164	3.260547867	2.75928427	1.674622416	0	0.578870336	0.570445565	0.747721585	nosignificant	0.064850881	0.028860426	0.086950324	0.07615722	0.047056086	0	0.060220544	0.041071102	kirre like nephrin family adhesion molecule 3 [Source:HGNC Symbol;Acc:HGNC:23204]
ENSG00000122644	ARL4A	chr7	12686856	12690958	822.0706036	930.6527887	966.9154226	629.8930468	614.4278532	577.9566795	0.577968919	2.07E-08	6.51E-07	nosignificant	25.08334306	29.03323362	29.4586092	20.54760859	19.99615788	18.94637561	27.85839529	19.83004736	ADP ribosylation factor like GTPase 4A [Source:HGNC Symbol;Acc:HGNC:695]
ENSG00000204179	PTPN20	chr10	46911396	47002488	6.458233794	8.600745224	14.10608079	8.172582515	3.98004664	7.393789652	0.577871513	0.248444585	0.446725538	nosignificant	0.245477046	0.349580925	0.570490347	0.345929292	0.178119229	0.316037101	0.388516106	0.280028541	protein tyrosine phosphatase non-receptor type 20 [Source:HGNC Symbol;Acc:HGNC:23423]
ENSG00000169710	FASN	chr17	82078338	82098294	18754.23575	15360.93324	16382.23726	11046.72938	13083.39817	9701.952824	0.577765045	3.76E-07	8.42E-06	nosignificant	575.2164002	480.9241894	500.7685766	361.7996378	427.3737327	319.1335184	518.9697221	369.4356296	fatty acid synthase [Source:HGNC Symbol;Acc:HGNC:3594]
ENSG00000180626	ZNF594	chr17	5179535	5191868	295.3814368	318.450599	240.5543807	208.1492027	180.1823884	184.0155256	0.577761359	8.28E-05	0.000885546	nosignificant	4.202491149	4.625118719	3.397897879	3.153593334	2.733023927	2.806253884	4.075169249	2.897623715	zinc finger protein 594 [Source:HGNC Symbol;Acc:HGNC:29392]
ENSG00000154447	SH3RF1	chr4	169094259	169270956	589.7248091	637.5672235	656.7245756	408.2564955	440.0040031	414.2208423	0.577567943	4.23E-08	1.23E-06	nosignificant	14.80767258	16.36472385	16.46205167	10.96491735	11.77419509	11.17031135	15.87814937	11.30314126	SH3 domain containing ring finger 1 [Source:HGNC Symbol;Acc:HGNC:17650]
ENSG00000138688	KIAA1109	chr4	122152333	122362758	1990.319314	2419.515433	2164.622447	1711.077564	1247.342001	1448.096634	0.57747737	8.19E-07	1.70E-05	nosignificant	23.76975209	29.5223615	25.78161158	21.8236656	15.89615734	18.55998235	26.35790839	18.7599351	KIAA1109 [Source:HGNC Symbol;Acc:HGNC:26953]
ENSG00000255552	LY6G6E	chr6	31711771	31714065	2.454449401	2.149211117	2.211785097	1.807346501	1.674614504	0.894212489	0.577142731	0.564527372	0.742335889	nosignificant	0.236611273	0.210597052	0.211494704	0.185241964	0.171686185	0.095194671	0.219567676	0.150707606	lymphocyte antigen 6 family member G6E [Source:HGNC Symbol;Acc:HGNC:13934]
ENSG00000114796	KLHL24	chr3	183635610	183684519	779.204471	1152.570796	1001.266427	671.2081231	572.2985713	723.1351534	0.577046026	3.14E-05	0.000385446	nosignificant	24.5493609	37.21106476	31.54582841	22.65057608	19.30458696	24.49702448	31.10208469	22.15072917	kelch like family member 24 [Source:HGNC Symbol;Acc:HGNC:25947]
ENSG00000124920	MYRF	chr11	61752636	61788518	1534.049637	1164.408296	1231.723172	833.6274893	997.563175	802.4223958	0.576946774	2.39E-06	4.27E-05	nosignificant	25.04304278	19.36995081	20.00676712	14.5166513	17.30051135	14.03480718	21.47325357	15.28398994	myelin regulatory factor [Source:HGNC Symbol;Acc:HGNC:1181]
ENSG00000139597	N4BP2L1	chr13	32400723	32428311	13.04291806	30.76548996	22.02193516	20.03750143	15.05720179	9.010848315	0.576358414	0.157603326	0.323824918	nosignificant	0.315033107	0.813150717	0.563183932	0.542603787	0.411460945	0.253491496	0.563789252	0.402518743	NEDD4 binding protein 2 like 1 [Source:HGNC Symbol;Acc:HGNC:25037]
ENSG00000132357	CARD6	chr5	40841308	40860175	2.454449401	2.149211117	2.211785097	1.807326114	0.772634282	1.849314743	0.575232135	0.564671667	0.742461316	nosignificant	0.047488233	0.04226714	0.0424473	0.037178336	0.017228836	0.038211423	0.044067558	0.030872865	caspase recruitment domain family member 6 [Source:HGNC Symbol;Acc:HGNC:16394]
ENSG00000156042	CFAP70	chr10	73253759	73358859	369.8126805	376.2796015	285.7672017	264.1778025	194.5442204	233.8805714	0.575138938	0.000192824	0.00179465	nosignificant	7.020250152	7.282913703	5.381575933	5.332332338	3.946948137	4.751016735	6.561579929	4.676765737	cilia and flagella associated protein 70 [Source:HGNC Symbol;Acc:HGNC:30726]
ENSG00000255587	RAB44	chr6	36697826	36733184	3.983436425	5.407960767	11.87676185	3.535184824	2.321436897	8.435557147	0.575135906	0.391944289	0.600543846	nosignificant	0.042916696	0.063663702	0.140657137	0.044799066	0.031140544	0.103598802	0.082412512	0.059846137	RAB44, member RAS oncogene family [Source:HGNC Symbol;Acc:HGNC:21068]
ENSG00000054277	OPN3	chr1	241590102	241677376	184.9757733	211.7658871	223.085784	115.4924733	171.8505646	128.6926458	0.574468593	0.000771452	0.0056005	nosignificant	6.774729741	7.959444558	8.195223792	4.561360215	6.685452401	5.087869348	7.643132697	5.444893988	opsin 3 [Source:HGNC Symbol;Acc:HGNC:14007]
ENSG00000172380	GNG12	chr1	67701475	67833467	1631.116047	2098.446192	1822.406751	1246.828907	1226.878543	1255.792694	0.574372119	1.92E-08	6.09E-07	nosignificant	33.31065909	43.80271295	37.12868321	27.21775654	26.71844163	27.53003224	38.08068508	27.15541014	G protein subunit gamma 12 [Source:HGNC Symbol;Acc:HGNC:19663]
ENSG00000076344	RGS11	chr16	268301	275980	253.7155728	168.2999001	159.1139371	126.746978	148.7050978	114.7770931	0.574344479	0.003843483	0.02013948	nosignificant	6.402125282	4.280498909	3.94279719	3.381434187	3.934151377	3.081024093	4.87514046	3.465536552	regulator of G protein signaling 11 [Source:HGNC Symbol;Acc:HGNC:9993]
ENSG00000169519	METTL15	chr11	28108248	28527041	182.6151508	208.5976193	228.4832377	148.6642725	121.344307	146.5242495	0.574223439	0.000207636	0.00190563	nosignificant	4.758446235	5.580266219	5.977655053	4.153281232	3.406090828	4.113464698	5.438789169	3.890945586	methyltransferase like 15 [Source:HGNC Symbol;Acc:HGNC:26606]
ENSG00000173960	UBXN2A	chr2	23927285	24004909	651.737041	788.2075466	771.1608405	494.7557441	492.2452068	499.009949	0.573943425	1.33E-07	3.44E-06	nosignificant	12.69320892	15.71013447	15.00643876	10.31245798	10.23554027	10.44484607	14.46992738	10.33094811	UBX domain protein 2A [Source:HGNC Symbol;Acc:HGNC:27265]
ENSG00000159496	RGL4	chr22	23688136	23699176	1.330403374	3.183631996	2.211750169	0.864885031	1.674606591	1.849327021	0.573891211	0.566076198	0.743857054	nosignificant	0.02582764	0.068964062	0.04617201	0.02022035	0.037481299	0.041564439	0.046987904	0.033088696	ral guanine nucleotide dissociation stimulator like 4 [Source:HGNC Symbol;Acc:HGNC:31911]
ENSG00000161594	KLHL10	chr17	41835685	41848384	0.108033392	1.107849047	5.344896216	0.864901006	2.592835678	0.894222122	0.573373419	0.591758748	0.765479148	nosignificant	0	0.057263718	0.287538998	0.050369383	0.140050241	0.051769013	0.114934239	0.080729546	kelch like family member 10 [Source:HGNC Symbol;Acc:HGNC:18829]
ENSG00000176076	KCNE5	chrX	109623700	109625172	1.330390085	4.214526942	1.153271993	1.807346501	1.674614504	0.894212489	0.573219119	0.5702333	0.7476209	nosignificant	0.041362799	0.147260668	0.036972088	0.06476552	0.060026059	0.03328259	0.075198518	0.05269139	potassium voltage-gated channel subfamily E regulatory subunit 5 [Source:HGNC Symbol;Acc:HGNC:6241]
ENSG00000215595	C20orf202	chr20	1203454	1208279	3.80599908	7.406982633	3.375184683	1.724545431	3.337899102	4.65428959	0.572290609	0.570270251	0.7476209	nosignificant	0.113599881	0.235923671	0.101541118	0.059291244	0.109904767	0.152346971	0.15035489	0.107180994	chromosome 20 open reading frame 202 [Source:HGNC Symbol;Acc:HGNC:37254]
ENSG00000155744	FAM126B	chr2	200973718	201071671	671.0438412	953.7169367	865.8135264	587.6880181	515.0490381	573.6616273	0.571689879	1.01E-05	0.000145332	nosignificant	16.33321915	23.79342692	21.08211039	15.32118696	13.41715289	15.02347963	20.40291882	14.58727316	family with sequence similarity 126 member B [Source:HGNC Symbol;Acc:HGNC:28593]
ENSG00000134318	ROCK2	chr2	11179759	11348330	3862.199703	4865.179895	4647.953264	3130.800157	2751.603924	3119.312633	0.571508844	2.46E-08	7.54E-07	nosignificant	72.46790519	93.24473113	86.9710999	62.75815641	55.04002692	62.79681102	84.22791207	60.19833145	Rho associated coiled-coil containing protein kinase 2 [Source:HGNC Symbol;Acc:HGNC:10252]
ENSG00000151882	CCL28	chr5	43376645	43412391	18.42679116	16.12069763	20.81320715	6.0276719	14.35251661	16.73212831	0.571302961	0.135066667	0.292768931	nosignificant	0.556923243	0.49569233	0.630553222	0.203472663	0.457986761	0.537754172	0.561056265	0.399737865	C-C motif chemokine ligand 28 [Source:HGNC Symbol;Acc:HGNC:17700]
ENSG00000148158	SNX30	chr9	112750760	112881671	1026.574482	1104.012362	1136.504103	786.6218021	667.8843703	745.7844274	0.570820062	1.51E-08	4.98E-07	nosignificant	12.56421035	13.80465236	13.87692709	10.28357922	8.724063659	9.795376626	13.41526327	9.601006501	sorting nexin family member 30 [Source:HGNC Symbol;Acc:HGNC:23685]
ENSG00000171105	INSR	chr19	7112255	7294414	657.8984046	680.3430445	663.5954214	471.6179521	449.672865	426.9773232	0.570089483	2.14E-08	6.69E-07	nosignificant	9.704929541	10.24947377	9.75908213	7.427844923	7.068215636	6.760094647	9.904495148	7.085385069	insulin receptor [Source:HGNC Symbol;Acc:HGNC:6091]
ENSG00000175155	YPEL2	chr17	59331655	59401729	323.129409	429.6752649	397.0970899	261.8280238	247.0931166	266.1610525	0.569997526	2.57E-05	0.000325517	nosignificant	8.742047938	11.93863848	10.76671353	7.601666729	7.166440859	7.75919978	10.48246665	7.509102456	yippee like 2 [Source:HGNC Symbol;Acc:HGNC:18326]
ENSG00000162877	PM20D1	chr1	205828025	205850132	0.108008883	4.214502242	2.211715261	0	2.592826357	1.849339295	0.569812517	0.771535466	0.896886767	nosignificant	0	0.150530856	0.07558624	0	0.092038569	0.06804338	0.075372366	0.05336065	peptidase M20 domain containing 1 [Source:HGNC Symbol;Acc:HGNC:26518]
ENSG00000151612	ZNF827	chr4	145757627	145938823	276.3569884	252.4602522	222.7432972	173.7208846	175.7676282	156.2944743	0.569798965	5.18E-05	0.000592866	nosignificant	3.612170261	3.357288265	2.885859656	2.41502164	2.4354487	2.186330905	3.28510606	2.345600415	zinc finger protein 827 [Source:HGNC Symbol;Acc:HGNC:27193]
ENSG00000141441	GAREM1	chr18	32124877	32470882	1270.15813	1496.473486	1491.893196	968.9064317	866.7373535	1037.928195	0.568076099	6.18E-08	1.72E-06	nosignificant	16.23265512	19.54805684	19.02798394	13.23697261	11.824051	14.23639855	18.2695653	13.09914072	GRB2 associated regulator of MAPK1 subtype 1 [Source:HGNC Symbol;Acc:HGNC:26136]
ENSG00000060339	CCAR1	chr10	68721012	68792377	2290.36017	2560.890063	2352.842577	1686.04766	1629.094215	1544.615016	0.568025676	1.60E-10	7.67E-09	nosignificant	59.06001747	67.4408342	60.48583722	46.43607055	44.76037214	42.73474208	62.3288963	44.64372825	cell division cycle and apoptosis regulator 1 [Source:HGNC Symbol;Acc:HGNC:24236]
ENSG00000174405	LIG4	chr13	108207439	108218368	499.7066693	571.944934	463.7526036	399.2497922	287.9621117	348.9558803	0.567772046	3.55E-05	0.000427322	nosignificant	6.136464475	7.179504184	5.673747113	5.229154642	3.785295877	4.598013309	6.329905257	4.537487943	DNA ligase 4 [Source:HGNC Symbol;Acc:HGNC:6601]
ENSG00000159921	GNE	chr9	36214441	36277056	960.0008521	1022.641189	994.7823293	689.2250793	624.6137339	696.1627634	0.567336981	4.19E-09	1.55E-07	nosignificant	15.37935087	16.73424027	15.89145807	11.79407719	10.67413688	11.96355489	16.00168307	11.47725632	glucosamine (UDP-N-acetyl)-2-epimerase/N-acetylmannosamine kinase [Source:HGNC Symbol;Acc:HGNC:23657]
ENSG00000175895	PLEKHF2	chr8	95133785	95156685	304.3232955	297.482966	310.2379823	206.0092753	192.6710951	217.4497866	0.565989751	5.85E-06	9.15E-05	nosignificant	7.46910326	7.452095889	7.591541228	5.399533117	5.048108497	5.719209226	7.504246792	5.38895028	pleckstrin homology and FYVE domain containing 2 [Source:HGNC Symbol;Acc:HGNC:20757]
ENSG00000159267	HLCS	chr21	36748626	36990236	1103.313906	1149.951632	1097.23323	756.5519695	720.9219281	787.3255555	0.565248901	1.31E-09	5.34E-08	nosignificant	12.74993834	13.56980832	12.63885161	9.33788095	8.880943484	9.757121353	12.98619942	9.325315263	holocarboxylase synthetase [Source:HGNC Symbol;Acc:HGNC:4976]
ENSG00000237440	ZNF737	chr19	20535825	20565809	286.9603486	411.5247636	412.1383012	250.073988	222.4012364	278.4092329	0.565217303	0.000392141	0.003186667	nosignificant	6.571435356	9.706213513	9.494401357	6.16482844	5.48761247	6.883136736	8.590683409	6.178525882	zinc finger protein 737 [Source:HGNC Symbol;Acc:HGNC:32468]
ENSG00000241935	HOGA1	chr10	97584323	97612802	29.36660114	34.07091647	21.18363983	9.508265808	29.19684673	18.38089427	0.564695293	0.127901505	0.281057448	nosignificant	0.789555976	0.936997684	0.558713735	0.28331418	0.811615847	0.529430403	0.761755798	0.541453477	4-hydroxy-2-oxoglutarate aldolase 1 [Source:HGNC Symbol;Acc:HGNC:25155]
ENSG00000116990	MYCL	chr1	39895426	39902256	606.4099603	533.9999021	533.9333796	395.1354823	358.1731126	378.3884938	0.564490196	3.84E-07	8.58E-06	nosignificant	13.18717289	11.83215642	11.54921067	9.156193566	8.292848108	8.810397881	12.18951332	8.753146518	MYCL proto-oncogene, bHLH transcription factor [Source:HGNC Symbol;Acc:HGNC:7555]
ENSG00000108582	CPD	chr17	30378927	30469989	4334.828622	5534.908824	5409.326096	3673.39097	3027.061748	3634.026228	0.564247932	3.96E-07	8.78E-06	nosignificant	108.7637307	141.850104	135.3512641	98.46223787	80.97568492	97.82744333	128.6550329	92.42178871	carboxypeptidase D [Source:HGNC Symbol;Acc:HGNC:2301]
ENSG00000164309	CMYA5	chr5	79689836	79800240	24.55192672	26.68641159	22.11117673	16.1694677	16.72029946	16.56746068	0.563837255	0.066970034	0.176893182	nosignificant	0.201913514	0.224642672	0.180480153	0.142269512	0.146509338	0.1462228	0.202345446	0.14500055	cardiomyopathy associated 5 [Source:HGNC Symbol;Acc:HGNC:14305]
ENSG00000129455	KLK8	chr19	50996007	51002711	76.48042552	73.99417248	96.41532072	48.31589356	59.56178918	59.00842079	0.563777009	0.005482713	0.026684059	nosignificant	5.930139677	5.874070841	7.52350076	4.043625598	4.927555219	4.925614353	6.442570426	4.632265056	kallikrein related peptidase 8 [Source:HGNC Symbol;Acc:HGNC:6369]
ENSG00000145730	PAM	chr5	102753981	103031105	10591.32804	11067.29159	11095.51706	7534.111629	7716.085205	6913.692003	0.563443391	1.14E-11	6.68E-10	nosignificant	367.4803729	392.0309749	383.73098	279.1655293	285.1817308	257.2883772	381.0807759	273.8785458	peptidylglycine alpha-amidating monooxygenase [Source:HGNC Symbol;Acc:HGNC:8596]
ENSG00000141527	CARD14	chr17	80169992	80209331	25.20086664	17.18219963	15.56349857	16.34609833	8.885191353	13.83469053	0.563278163	0.121660957	0.270971168	nosignificant	0.508535556	0.344856858	0.303035933	0.341254572	0.193283433	0.292280934	0.385476116	0.275606313	caspase recruitment domain family member 14 [Source:HGNC Symbol;Acc:HGNC:16446]
ENSG00000049247	UTS2	chr1	7843083	7853512	108.6360776	86.89204212	102.2611924	62.82094779	71.26154227	67.20195247	0.561988071	0.001898144	0.011599767	nosignificant	6.225647359	5.043086127	5.814890258	3.833509066	4.314329932	4.108890518	5.694541248	4.085576505	urotensin 2 [Source:HGNC Symbol;Acc:HGNC:12636]
ENSG00000112309	B3GAT2	chr6	70856679	70957060	8.544110922	8.543758883	6.665781664	9.193783504	2.281375698	4.569165609	0.561405317	0.318933659	0.520862071	nosignificant	0.072323524	0.073567904	0.05541111	0.080888258	0.022490686	0.041567963	0.067100846	0.048315636	beta-1,3-glucuronyltransferase 2 [Source:HGNC Symbol;Acc:HGNC:922]
ENSG00000181904	C5orf24	chr5	134845680	134859735	1358.204598	1898.330998	1701.099189	1082.90113	1059.334362	1218.398238	0.561285416	2.79E-06	4.83E-05	nosignificant	28.77127355	41.13504923	35.98076241	24.54297693	23.9560924	27.71812515	35.29569506	25.40573149	chromosome 5 open reading frame 24 [Source:HGNC Symbol;Acc:HGNC:26746]
ENSG00000114473	IQCG	chr3	197889077	197960142	692.4204877	674.1915998	769.8711378	474.8838394	491.6024713	483.3297926	0.559218945	6.81E-08	1.87E-06	nosignificant	27.12159052	26.96456732	30.08833491	19.87805635	20.51697336	20.31433233	28.05816425	20.23645401	IQ motif containing G [Source:HGNC Symbol;Acc:HGNC:25251]
ENSG00000018510	AGPS	chr2	177392757	177559299	1663.051515	2083.605658	1928.943236	1280.076915	1257.732206	1315.698844	0.559003538	1.65E-08	5.36E-07	nosignificant	30.65615139	39.25588531	35.4768415	25.22364305	24.72494792	26.03384984	35.12962607	25.32748027	alkylglycerone phosphate synthase [Source:HGNC Symbol;Acc:HGNC:327]
ENSG00000170500	LONRF2	chr2	100271875	100322501	16.90141415	11.8364864	13.24358251	10.85601086	9.160015736	8.235792259	0.558585656	0.160467544	0.328111168	nosignificant	0.097707175	0.068329456	0.07485895	0.065566743	0.055704595	0.0505415	0.080298527	0.057270946	LON peptidase N-terminal domain and ring finger 2 [Source:HGNC Symbol;Acc:HGNC:24788]
ENSG00000280433	FP565260.6	chr21	5155499	5165472	74.86717028	88.49758303	60.94502098	50.35490746	45.6585618	56.31498631	0.55821154	0.008556959	0.037782037	nosignificant	0.986875085	1.195163436	0.795351498	0.709290791	0.645646732	0.794089373	0.99246334	0.716342298	novel protein, similar to trafficking protein particle complex 10 TRAPPC10
ENSG00000128791	TWSG1	chr18	9334767	9402420	618.1119404	1067.846102	910.8796132	572.8933845	565.528877	625.3726151	0.558127596	0.000426377	0.003422739	nosignificant	12.75579975	22.63874309	18.84362129	12.69735738	12.50715561	13.91063451	18.07938804	13.0383825	twisted gastrulation BMP signaling modulator 1 [Source:HGNC Symbol;Acc:HGNC:12429]
ENSG00000116106	EPHA4	chr2	221418027	221574202	3350.105454	3843.768929	4019.407417	2620.663025	2299.305239	2702.376927	0.557143898	1.66E-08	5.39E-07	nosignificant	107.3407891	125.786873	128.432514	89.70273331	78.54338155	92.89162329	120.5200587	87.04591272	EPH receptor A4 [Source:HGNC Symbol;Acc:HGNC:3388]
ENSG00000184083	FAM120C	chrX	54068324	54183281	158.102973	158.2719819	145.4510876	109.8891505	104.4616851	99.30871872	0.557015606	0.00024355	0.002173476	nosignificant	2.320529956	2.36960545	2.122440206	1.718150662	1.631576343	1.563249949	2.270858537	1.637658985	family with sequence similarity 120C [Source:HGNC Symbol;Acc:HGNC:16949]
ENSG00000167384	ZNF180	chr19	44474428	44500524	164.0464079	198.7644811	184.8375734	126.9028181	133.2724192	112.0727147	0.556811745	0.000265129	0.002337197	nosignificant	4.273915914	5.319908131	4.825559535	3.547295674	3.707416468	3.154578668	4.806461194	3.469763603	zinc finger protein 180 [Source:HGNC Symbol;Acc:HGNC:12970]
ENSG00000143387	CTSK	chr1	150796208	150808260	94.45139657	109.8681686	76.4073573	84.38737599	61.73492461	44.62891261	0.556694062	0.020276169	0.07291927	nosignificant	4.886885433	5.818291998	3.914304319	4.620918673	3.407791929	2.502330742	4.873160584	3.510347115	cathepsin K [Source:HGNC Symbol;Acc:HGNC:2536]
ENSG00000234776	C11orf94	chr11	45906513	45907272	15.53118792	9.683459884	8.913940854	7.164885505	7.49624725	8.303765296	0.555624421	0.233126787	0.428070261	nosignificant	1.416916344	0.87309243	0.779390142	0.682644804	0.711775909	0.789315381	1.023132972	0.727912032	chromosome 11 open reading frame 94 [Source:HGNC Symbol;Acc:HGNC:37213]
ENSG00000172901	LVRN	chr5	115962454	116027619	24.00783396	43.54532942	28.75418612	25.33652193	16.32416145	24.00588108	0.554429829	0.073165692	0.188119106	nosignificant	0.463604587	0.890419855	0.567063292	0.534879679	0.354098459	0.510475226	0.640362578	0.466484455	laeverin [Source:HGNC Symbol;Acc:HGNC:26904]
ENSG00000181074	OR52N4	chr11	5754243	5755905	5.786045531	0.042874045	2.227910741	1.791866031	0.75225101	2.797633686	0.554390056	0.619931459	0.78822008	nosignificant	0.263299061	0	0.094139821	0.082454288	0.038210192	0.127118208	0.119146294	0.082594229	olfactory receptor family 52 subfamily N member 4 [Source:HGNC Symbol;Acc:HGNC:15230]
ENSG00000168036	CTNNB1	chr3	41194741	41260096	21276.65947	21731.39615	22561.86954	15076.16373	15537.04718	14036.71846	0.554362605	1.52E-11	8.76E-10	nosignificant	372.1099814	388.0057819	393.3043489	281.5783878	289.4541993	263.2927328	384.4733707	278.10844	catenin beta 1 [Source:HGNC Symbol;Acc:HGNC:2514]
ENSG00000114200	BCHE	chr3	165772904	165837462	7.678726218	10.71017055	14.16142155	8.124906603	5.710488369	8.315687981	0.554282561	0.269322765	0.471092801	nosignificant	0.205488711	0.304827099	0.397964317	0.241314363	0.173954102	0.248019842	0.302760042	0.221096102	butyrylcholinesterase [Source:HGNC Symbol;Acc:HGNC:983]
ENSG00000172458	IL17D	chr13	20702127	20723098	11.65109068	1.188969601	5.5333073	5.457375972	4.169547643	2.704735368	0.554158654	0.455993604	0.661159701	nosignificant	0.49655585	0.044196203	0.221922927	0.233250883	0.180151559	0.11986615	0.254224993	0.177756198	interleukin 17D [Source:HGNC Symbol;Acc:HGNC:5984]
ENSG00000002933	TMEM176A	chr7	150800403	150805118	4450.855022	3196.263976	3884.452152	2552.855596	2898.916239	2402.479591	0.55383724	2.72E-06	4.74E-05	nosignificant	212.1934211	155.4522545	184.494624	129.9155935	147.0952694	122.7983843	184.0467665	133.2697491	transmembrane protein 176A [Source:HGNC Symbol;Acc:HGNC:24930]
ENSG00000182919	C11orf54	chr11	93741591	93764749	338.4100302	433.8068689	344.7860018	269.2259833	229.1769336	263.4234994	0.552825564	7.36E-05	0.00079855	nosignificant	10.32986176	13.57390187	10.50921355	8.792997468	7.495393319	8.644403843	11.47099239	8.310931543	chromosome 11 open reading frame 54 [Source:HGNC Symbol;Acc:HGNC:30204]
ENSG00000140297	GCNT3	chr15	59594875	59640239	441.6456167	479.3703097	551.7961421	305.4548219	295.8528671	403.0787925	0.552740868	9.77E-05	0.00101896	nosignificant	18.1668917	20.17813617	22.70669673	13.47004479	13.03510247	17.79405033	20.35057487	14.76639919	glucosaminyl (N-acetyl) transferase 3, mucin type [Source:HGNC Symbol;Acc:HGNC:4205]
ENSG00000134765	DSC1	chr18	31129236	31162856	3.80603008	6.374471934	4.431201447	1.724409085	0	8.51499719	0.552581892	0.620712133	0.788684203	nosignificant	0.043027827	0.076594267	0.051280495	0.022457536	0	0.103867066	0.05696753	0.042108201	desmocollin 1 [Source:HGNC Symbol;Acc:HGNC:3035]
ENSG00000053770	AP5M1	chr14	57268924	57298742	1313.261985	1619.361862	1530.537188	1031.906549	1005.418066	1007.140393	0.552300486	3.25E-08	9.76E-07	nosignificant	31.07413817	39.17095124	36.14203324	26.10289938	25.37388296	25.58856363	35.46237422	25.68844866	adaptor related protein complex 5 subunit mu 1 [Source:HGNC Symbol;Acc:HGNC:20192]
ENSG00000069275	NUCKS1	chr1	205712822	205750182	4124.051739	4669.605256	4621.598288	3083.825604	3178.272363	2886.868943	0.552240765	4.95E-10	2.21E-08	nosignificant	61.77310604	71.42681178	69.01977126	49.34065595	50.7191763	46.39203404	67.40656303	48.81728876	nuclear casein kinase and cyclin dependent kinase substrate 1 [Source:HGNC Symbol;Acc:HGNC:29923]
ENSG00000143633	C1orf131	chr1	231223763	231241187	473.5451181	496.1981187	435.0225652	345.8132675	328.6925922	283.1531038	0.552237365	4.87E-06	7.79E-05	nosignificant	18.18869102	19.46027517	16.63701086	14.16606757	13.43713278	11.6780964	18.09532568	13.09376559	chromosome 1 open reading frame 131 [Source:HGNC Symbol;Acc:HGNC:25332]
ENSG00000165269	AQP7	chr9	33383179	33402682	30.91187731	32.13638237	37.27278532	19.65283998	16.26397769	32.57053263	0.552225521	0.061448039	0.165886756	nosignificant	1.378448027	1.47227351	1.675688806	0.949679389	0.800166382	1.552836143	1.508803448	1.100893971	aquaporin 7 [Source:HGNC Symbol;Acc:HGNC:640]
ENSG00000254402	LRRC24	chr8	144522388	144527033	29.20888704	27.78037056	22.18062077	13.28701947	22.93855292	17.46863984	0.552191004	0.067241802	0.177456634	nosignificant	0.844259623	0.814057312	0.628867046	0.413104552	0.689173326	0.537805919	0.76239466	0.546694599	leucine rich repeat containing 24 [Source:HGNC Symbol;Acc:HGNC:28947]
ENSG00000114126	TFDP2	chr3	141944428	142149544	1101.061151	1206.511253	1090.740309	750.0835347	794.2818731	774.2593125	0.55158026	5.57E-09	2.00E-07	nosignificant	33.94526728	37.99380111	33.52158212	24.70909188	26.08616954	25.60884457	35.15355017	25.46803533	transcription factor Dp-2 [Source:HGNC Symbol;Acc:HGNC:11751]
ENSG00000198734	F5	chr1	169511951	169586588	249.8202055	316.1545909	243.6123474	185.3270618	206.3617353	160.7335968	0.551044913	0.000368847	0.003044642	nosignificant	2.212965248	2.872017771	2.1534505	1.758124882	1.945868917	1.535054516	2.412811173	1.746349438	coagulation factor V [Source:HGNC Symbol;Acc:HGNC:3542]
ENSG00000160951	PTGER1	chr19	14472466	14475354	2.489108925	0.04283909	5.367276782	2.741204176	2.5623363	0	0.550987961	0.624067652	0.791222921	nosignificant	0.086238362	0	0.192710142	0.101273473	0.093862405	0	0.092982835	0.065045292	prostaglandin E receptor 1 [Source:HGNC Symbol;Acc:HGNC:9593]
ENSG00000256061	DNAAF4	chr15	55410525	55508234	4.959217327	7.420683262	3.389599543	7.400900812	0.644329976	2.725501868	0.550981352	0.500954534	0.702142781	nosignificant	0.181601797	0.282862285	0.121743412	0.284350555	0.032942766	0.109594461	0.195402498	0.142295927	dynein axonemal assembly factor 4 [Source:HGNC Symbol;Acc:HGNC:21493]
ENSG00000153130	SCOC	chr4	140257286	140385726	1127.868239	1578.637949	1575.216167	929.9059664	947.5787732	1046.168603	0.550756477	1.14E-05	0.000162537	nosignificant	29.34371238	42.03866683	40.95932616	25.90420118	26.330475	29.25036244	37.44723512	27.16167954	short coiled-coil protein [Source:HGNC Symbol;Acc:HGNC:20335]
ENSG00000125249	RAP2A	chr13	97434169	97469128	652.3810531	887.4714817	819.6013615	512.5202442	528.0963154	571.0474819	0.550506945	7.89E-06	0.000118656	nosignificant	10.02219848	13.9695391	12.59236971	8.438513106	8.671697616	9.433785948	12.19470243	8.84799889	RAP2A, member of RAS oncogene family [Source:HGNC Symbol;Acc:HGNC:9861]
ENSG00000213853	EMP2	chr16	10528422	10580632	2775.625974	2721.711131	2806.01521	1928.815717	2161.213089	1579.990996	0.55010548	3.10E-07	7.17E-06	nosignificant	43.71004921	43.75449317	44.04462726	32.43526271	36.23106681	26.69722913	43.83638988	31.78785289	epithelial membrane protein 2 [Source:HGNC Symbol;Acc:HGNC:3334]
ENSG00000206077	ZDHHC11B	chr5	710355	784729	266.3241376	216.3421438	225.7693803	172.0552499	172.5905047	138.6256933	0.550011945	0.000265334	0.002337653	nosignificant	11.03170582	9.098177468	9.272655039	7.566995749	7.564031291	6.148516245	9.80084611	7.093181095	zinc finger DHHC-type containing 11B [Source:HGNC Symbol;Acc:HGNC:32962]
ENSG00000165443	PHYHIPL	chr10	59176643	59247774	33.05683125	35.21996821	27.68276122	26.28050143	20.81181945	18.28948278	0.549944038	0.053596941	0.149559112	nosignificant	0.702108355	0.763785084	0.581091402	0.590394522	0.47171567	0.41848276	0.68232828	0.493530984	phytanoyl-CoA 2-hydroxylase interacting protein like [Source:HGNC Symbol;Acc:HGNC:29378]
ENSG00000164039	BDH2	chr4	103077592	103099870	59.45859592	77.85843238	63.93735324	45.8701978	54.88946307	36.55517414	0.549692734	0.012586897	0.050978947	nosignificant	2.125374516	2.876960821	2.295547528	1.767943378	2.08837029	1.425152772	2.432627622	1.760488813	3-hydroxybutyrate dehydrogenase 2 [Source:HGNC Symbol;Acc:HGNC:32389]
ENSG00000185278	ZBTB37	chr1	173868082	173903549	344.5281417	573.3683582	382.4205897	331.5781743	295.0083502	261.9786251	0.54913424	0.001918506	0.011695953	nosignificant	2.710259149	4.642990097	3.013007096	2.798713087	2.488176815	2.227710105	3.455418781	2.504866669	zinc finger and BTB domain containing 37 [Source:HGNC Symbol;Acc:HGNC:28365]
ENSG00000187372	PCDHB13	chr5	141213919	141218979	143.924457	154.0086282	153.9939407	110.8638684	93.15754468	104.9915796	0.549100138	0.000366955	0.003033973	nosignificant	1.408517314	1.542963584	1.506497543	1.1592721	0.978350044	1.104303322	1.485992814	1.080641822	protocadherin beta 13 [Source:HGNC Symbol;Acc:HGNC:8684]
ENSG00000198610	AKR1C4	chr10	5195462	5218949	41.12327962	55.47824899	50.57876449	35.13935195	36.09902376	29.32244791	0.548762701	0.022124977	0.077895763	nosignificant	1.766787603	2.477938954	2.201366225	1.634703357	1.67047037	1.378566056	2.148697594	1.561246595	aldo-keto reductase family 1 member C4 [Source:HGNC Symbol;Acc:HGNC:387]
ENSG00000114646	CSPG5	chr3	47562238	47580792	15.56918814	12.8078384	6.806963997	7.150517406	7.471097138	9.249729492	0.547685961	0.250376533	0.448620841	nosignificant	0.357748978	0.293922715	0.147587767	0.172357021	0.179712165	0.221432951	0.26641982	0.191167379	chondroitin sulfate proteoglycan 5 [Source:HGNC Symbol;Acc:HGNC:2467]
ENSG00000147119	CHST7	chrX	46573765	46598496	7.462049276	10.62593031	6.680837922	10.12842699	2.261941406	4.558206581	0.547510354	0.34436679	0.549461875	nosignificant	0.152572795	0.226330304	0.13637701	0.218989091	0.055353747	0.102306459	0.171760037	0.125549766	carbohydrate sulfotransferase 7 [Source:HGNC Symbol;Acc:HGNC:13817]
ENSG00000017427	IGF1	chr12	102395874	102481744	1.358712522	0.042827451	6.407370408	2.741204176	2.5623363	0	0.547414348	0.646323432	0.807239568	nosignificant	0.036948091	0	0.198156044	0.086779513	0.080429095	0	0.078368045	0.055736203	insulin like growth factor 1 [Source:HGNC Symbol;Acc:HGNC:5464]
ENSG00000115556	PLCD4	chr2	218607855	218637184	10.83678191	8.567405269	6.696064871	7.256810991	5.832838952	4.547642602	0.546986173	0.259721037	0.459560012	nosignificant	0.311737706	0.24663441	0.185764251	0.21694056	0.175931977	0.139355473	0.248045456	0.177409337	phospholipase C delta 4 [Source:HGNC Symbol;Acc:HGNC:9062]
ENSG00000154309	DISP1	chr1	222815022	223005995	116.1152824	93.34798655	115.3598553	72.81972678	69.10461312	80.24835022	0.546588934	0.002249505	0.013266314	nosignificant	2.963698549	2.415719643	2.92795087	1.978332954	1.878834094	2.183920746	2.769123021	2.013695931	dispatched RND transporter family member 1 [Source:HGNC Symbol;Acc:HGNC:19711]
ENSG00000138190	EXOC6	chr10	92826831	93059493	925.9892393	966.136326	1065.867519	658.3536929	714.304218	652.5877584	0.546444993	4.94E-08	1.41E-06	nosignificant	18.70491112	19.93833594	21.48681991	14.21671732	15.37241469	14.15264904	20.04335566	14.58059368	exocyst complex component 6 [Source:HGNC Symbol;Acc:HGNC:23196]
ENSG00000075223	SEMA3C	chr7	80742538	80922359	749.2070668	949.7521616	970.0851741	649.8402425	540.6631413	638.1935453	0.546170679	7.80E-06	0.000117804	nosignificant	28.15234318	36.53651135	36.44432444	26.12993906	21.73562731	25.7773156	33.71105966	24.54762733	semaphorin 3C [Source:HGNC Symbol;Acc:HGNC:10725]
ENSG00000083097	DOP1A	chr6	83067666	83171350	732.4232308	853.4919769	825.1852113	649.5397458	521.9539184	480.0603563	0.546095698	9.84E-06	0.00014301	nosignificant	8.118205248	9.674611062	9.131436315	7.688701069	6.177229012	5.721257165	8.974750875	6.529062415	DOP1 leucine zipper like protein A [Source:HGNC Symbol;Acc:HGNC:21194]
ENSG00000187079	TEAD1	chr11	12674421	12944737	4924.313046	6127.406148	5232.760543	3908.988509	3624.778932	3621.667762	0.545866828	1.80E-08	5.74E-07	nosignificant	57.20588347	72.6941793	60.60303272	48.50354683	44.8713476	45.135819	63.50103183	46.17023781	TEA domain transcription factor 1 [Source:HGNC Symbol;Acc:HGNC:11714]
ENSG00000151623	NR3C2	chr4	148078762	148444698	40.95038242	47.06634903	51.54789034	37.09319094	25.48257064	33.17921655	0.545009384	0.024846716	0.085025508	nosignificant	0.62055688	0.736439692	0.790004522	0.603608652	0.422989188	0.54472506	0.715667031	0.5237743	nuclear receptor subfamily 3 group C member 2 [Source:HGNC Symbol;Acc:HGNC:7979]
ENSG00000145012	LPP	chr3	188153284	188890671	1392.95998	1887.402295	1424.48625	1207.939284	1067.286632	950.5087389	0.544628259	2.01E-05	0.000262984	nosignificant	21.6792202	30.03254715	22.11204666	20.08570417	17.71419484	15.89052049	24.60793801	17.8968065	LIM domain containing preferred translocation partner in lipoma [Source:HGNC Symbol;Acc:HGNC:6679]
ENSG00000180720	CHRM4	chr11	46385098	46386608	2.489054414	3.196621788	2.227794341	1.79191203	2.562325844	0.884674708	0.544540282	0.597562145	0.770440546	nosignificant	0.080645139	0.107667917	0.072084561	0.063136738	0.087774704	0.032445569	0.086799206	0.061119004	cholinergic receptor muscarinic 4 [Source:HGNC Symbol;Acc:HGNC:1953]
ENSG00000198087	CD2AP	chr6	47477789	47627263	2749.911227	3853.989722	3545.294375	2236.137026	2191.022803	2534.03579	0.544147667	4.03E-06	6.61E-05	nosignificant	88.81279615	127.2045271	114.2381206	77.20163859	75.4664733	87.83691585	110.085148	80.16834258	CD2 associated protein [Source:HGNC Symbol;Acc:HGNC:14258]
ENSG00000053747	LAMA3	chr18	23689443	23956222	2492.030665	2777.1601	2843.202554	1872.076192	1882.443869	1809.859818	0.544051262	7.28E-10	3.16E-08	nosignificant	34.59653922	39.37840881	39.3634534	27.76595681	27.84869978	26.96046211	37.77946714	27.52503957	laminin subunit alpha 3 [Source:HGNC Symbol;Acc:HGNC:6483]
ENSG00000144366	GULP1	chr2	188291669	188595931	844.097327	1186.958031	1092.458392	719.6982285	615.6542704	807.96188	0.543739049	5.94E-05	0.000668337	nosignificant	23.44150215	33.75990042	30.33015534	21.40204404	18.29858897	24.1139366	29.17718597	21.2715232	GULP PTB domain containing engulfment adaptor 1 [Source:HGNC Symbol;Acc:HGNC:18649]
ENSG00000109084	TMEM97	chr17	28319200	28328685	1242.703069	1217.444018	1171.046363	844.7938458	902.6490587	743.4262344	0.543229178	5.29E-08	1.50E-06	nosignificant	45.88807364	45.88275628	43.08202149	33.30120261	35.46596194	29.45160322	44.95095047	32.73958926	transmembrane protein 97 [Source:HGNC Symbol;Acc:HGNC:28106]
ENSG00000197273	GUCA2A	chr1	42162690	42164745	19.34241843	17.09536231	12.27413114	6.07318605	19.95735996	7.223461764	0.542576537	0.237847889	0.433793447	nosignificant	1.632895218	1.453366592	1.003448489	0.559294204	1.703201725	0.656954846	1.363236766	0.973150258	guanylate cyclase activator 2A [Source:HGNC Symbol;Acc:HGNC:4682]
ENSG00000050405	LIMA1	chr12	50175788	50283546	2572.763974	2784.685354	2846.567509	1779.05719	1883.163257	1971.31788	0.542446746	7.46E-10	3.22E-08	nosignificant	68.40055505	75.60654135	75.46209189	50.53573412	53.34938988	56.22017768	73.1563961	53.36843389	LIM domain and actin binding 1 [Source:HGNC Symbol;Acc:HGNC:24636]
ENSG00000085063	CD59	chr11	33703010	33736479	2046.770519	2287.232941	2429.286412	1540.948021	1618.610607	1484.799238	0.542346841	5.92E-09	2.12E-07	nosignificant	41.43858853	47.30356922	49.06055842	33.33731828	34.92003136	32.26345855	45.93423872	33.50693606	CD59 molecule (CD59 blood group) [Source:HGNC Symbol;Acc:HGNC:1689]
ENSG00000146839	ZAN	chr7	100733595	100797797	2.489054414	3.196621788	2.227794341	0.852704997	1.648651677	2.797649877	0.542308105	0.597932053	0.770699504	nosignificant	0.014190614	0.018945641	0.012684264	0.005554886	0.010296772	0.017127724	0.015273506	0.010993127	zonadhesin [Source:HGNC Symbol;Acc:HGNC:12857]
[truncated: 13,895 more rows]
